# Supplementary material for: A cfDNA methylation-based tissue-of-origin classifier for cancers of unknown primary
Source: Nat Commun. 2024 Apr 17;15:3292. doi: 10.1038/s41467-024-47195-7 (PMC11024142; doi:10.1038/s41467-024-47195-7)
Supplement: Supplementary file 6 — Source Data [file 41467_2024_47195_MOESM6_ESM.xlsx]

## Sheet: Figure 1b
Figure 1b: Two dimensional UMAP
sample_name	UMAP1	UMAP2	TCGA abbreviation	TCGA histology	CUPiD classification
TCGA_OR_A5J1_01	-2.87542	9.06503	ACC	Adrenocortical carcinoma- Usual Type	ACC
TCGA_OR_A5J2_01	-5.00128	7.59026	ACC	Adrenocortical carcinoma- Usual Type	ACC
TCGA_OR_A5J3_01	-3.77143	8.10152	ACC	Adrenocortical carcinoma- Usual Type	ACC
TCGA_OR_A5J4_01	-3.06829	9.09749	ACC	Adrenocortical carcinoma- Usual Type	ACC
TCGA_OR_A5J5_01	-3.24978	8.59072	ACC	Adrenocortical carcinoma- Usual Type	ACC
TCGA_OR_A5J6_01	-4.85682	7.3161	ACC	Adrenocortical carcinoma- Usual Type	ACC
TCGA_OR_A5J7_01	-2.86814	9.09281	ACC	Adrenocortical carcinoma- Usual Type	ACC
TCGA_OR_A5J8_01	0.180904	2.39962	ACC	Adrenocortical carcinoma- Usual Type	ACC
TCGA_OR_A5J9_01	-2.9873	8.80783	ACC	Adrenocortical carcinoma- Usual Type	ACC
TCGA_OR_A5JA_01	-2.95812	8.479	ACC	Adrenocortical carcinoma- Usual Type	ACC
TCGA_OR_A5JB_01	0.161521	-1.978	ACC	Adrenocortical carcinoma- Usual Type	ACC
TCGA_OR_A5JC_01	-3.14323	8.11211	ACC	Adrenocortical carcinoma- Usual Type	ACC
TCGA_OR_A5JD_01	-4.46856	7.42353	ACC	Adrenocortical Carcinoma- Oncocytic Type	ACC
TCGA_OR_A5JE_01	-3.10703	9.45601	ACC	Adrenocortical carcinoma- Usual Type	ACC
TCGA_OR_A5JF_01	-4.20066	8.03344	ACC	Adrenocortical carcinoma- Usual Type	ACC
TCGA_OR_A5JG_01	-2.77491	8.41932	ACC	Adrenocortical carcinoma- Usual Type	ACC
TCGA_OR_A5JI_01	-3.59898	7.63869	ACC	Adrenocortical carcinoma- Usual Type	ACC
TCGA_OR_A5JJ_01	-3.26987	8.34932	ACC	Adrenocortical carcinoma- Usual Type	ACC
TCGA_OR_A5JK_01	-3.94252	7.33151	ACC	Adrenocortical carcinoma- Usual Type	ACC
TCGA_OR_A5JL_01	-4.55987	7.81783	ACC	Adrenocortical carcinoma- Usual Type	ACC
TCGA_OR_A5JM_01	-2.9977	9.14665	ACC	Adrenocortical carcinoma- Usual Type	ACC
TCGA_OR_A5JO_01	-4.40141	6.93732	ACC	Adrenocortical carcinoma- Usual Type	ACC
TCGA_OR_A5JP_01	-3.19176	9.41367	ACC	Adrenocortical carcinoma- Usual Type	ACC
TCGA_OR_A5JQ_01	-4.00485	7.50797	ACC	Adrenocortical Carcinoma- Myxoid Type	ACC
TCGA_OR_A5JR_01	-4.19305	7.86305	ACC	Adrenocortical carcinoma- Usual Type	ACC
TCGA_OR_A5JS_01	-3.53431	8.30499	ACC	Adrenocortical carcinoma- Usual Type	ACC
TCGA_OR_A5JT_01	-4.17308	7.71342	ACC	Adrenocortical carcinoma- Usual Type	ACC
TCGA_OR_A5JV_01	-3.44347	6.86778	ACC	Adrenocortical carcinoma- Usual Type	ACC
TCGA_OR_A5JW_01	-3.10214	8.12507	ACC	Adrenocortical carcinoma- Usual Type	ACC
TCGA_OR_A5JX_01	-4.27792	7.43843	ACC	Adrenocortical carcinoma- Usual Type	ACC
TCGA_OR_A5JY_01	-2.90241	8.4334	ACC	Adrenocortical carcinoma- Usual Type	ACC
TCGA_OR_A5JZ_01	-4.31485	7.54683	ACC	Adrenocortical carcinoma- Usual Type	ACC
TCGA_OR_A5K0_01	-2.70153	8.47372	ACC	Adrenocortical carcinoma- Usual Type	ACC
TCGA_OR_A5K1_01	-3.93137	7.75807	ACC	Adrenocortical carcinoma- Usual Type	ACC
TCGA_OR_A5K2_01	-2.90317	9.07613	ACC	Adrenocortical carcinoma- Usual Type	ACC
TCGA_OR_A5K3_01	-3.61057	7.48956	ACC	Adrenocortical Carcinoma- Oncocytic Type	ACC
TCGA_OR_A5K4_01	-3.74617	7.52451	ACC	Adrenocortical carcinoma- Usual Type	ACC
TCGA_OR_A5K5_01	-2.9317	9.43118	ACC	Adrenocortical carcinoma- Usual Type	ACC
TCGA_OR_A5K6_01	-3.52651	7.67096	ACC	Adrenocortical carcinoma- Usual Type	ACC
TCGA_OR_A5K8_01	-3.44187	8.23521	ACC	Adrenocortical carcinoma- Usual Type	ACC
TCGA_OR_A5K9_01	-2.79553	8.83735	ACC	Adrenocortical carcinoma- Usual Type	ACC
TCGA_OR_A5KO_01	-3.72518	7.9685	ACC	Adrenocortical carcinoma- Usual Type	ACC
TCGA_OR_A5KT_01	-3.92686	7.55298	ACC	Adrenocortical carcinoma- Usual Type	ACC
TCGA_OR_A5KU_01	-3.49584	7.90454	ACC	Adrenocortical carcinoma- Usual Type	ACC
TCGA_OR_A5KV_01	-3.8196	7.98387	ACC	Adrenocortical carcinoma- Usual Type	ACC
TCGA_OR_A5KW_01	-4.3171	7.39069	ACC	Adrenocortical carcinoma- Usual Type	ACC
TCGA_OR_A5KX_01	-2.86519	9.1167	ACC	Adrenocortical carcinoma- Usual Type	ACC
TCGA_OR_A5KY_01	-3.04473	8.22504	ACC	Adrenocortical carcinoma- Usual Type	ACC
TCGA_OR_A5KZ_01	-3.51438	8.01022	ACC	Adrenocortical carcinoma- Usual Type	ACC
TCGA_OR_A5L3_01	-4.49395	7.69082	ACC	Adrenocortical carcinoma- Usual Type	ACC
TCGA_OR_A5L4_01	-4.24366	7.75935	ACC	Adrenocortical carcinoma- Usual Type	ACC
TCGA_OR_A5L5_01	-4.20243	7.41476	ACC	Adrenocortical carcinoma- Usual Type	ACC
TCGA_OR_A5L6_01	-3.47892	7.60408	ACC	Adrenocortical carcinoma- Usual Type	ACC
TCGA_OR_A5L8_01	-4.01533	7.93168	ACC	Adrenocortical carcinoma- Usual Type	ACC
TCGA_OR_A5L9_01	-3.95318	7.46562	ACC	Adrenocortical carcinoma- Usual Type	ACC
TCGA_OR_A5LA_01	-4.69048	7.4313	ACC	Adrenocortical carcinoma- Usual Type	ACC
TCGA_OR_A5LB_01	-2.88221	8.45039	ACC	Adrenocortical carcinoma- Usual Type	ACC
TCGA_OR_A5LC_01	-3.3517	8.52788	ACC	Adrenocortical carcinoma- Usual Type	ACC
TCGA_OR_A5LD_01	-3.13727	9.54727	ACC	Adrenocortical carcinoma- Usual Type	ACC
TCGA_OR_A5LE_01	-3.11165	8.25391	ACC	Adrenocortical carcinoma- Usual Type	ACC
TCGA_OR_A5LG_01	-4.48701	7.61897	ACC	Adrenocortical carcinoma- Usual Type	ACC
TCGA_OR_A5LH_01	-4.17159	7.74788	ACC	Adrenocortical carcinoma- Usual Type	ACC
TCGA_OR_A5LJ_01	-4.21662	7.72209	ACC	Adrenocortical carcinoma- Usual Type	ACC
TCGA_OR_A5LK_01	-3.05541	7.32497	ACC	Adrenocortical Carcinoma- Oncocytic Type	ACC
TCGA_OR_A5LL_01	-4.09507	8.17427	ACC	Adrenocortical carcinoma- Usual Type	ACC
TCGA_OR_A5LM_01	-3.3531	7.69938	ACC	Adrenocortical carcinoma- Usual Type	ACC
TCGA_OR_A5LN_01	-4.18616	7.32666	ACC	Adrenocortical carcinoma- Usual Type	ACC
TCGA_OR_A5LO_01	-2.81805	8.60799	ACC	Adrenocortical carcinoma- Usual Type	ACC
TCGA_OR_A5LP_01	-4.57379	7.329	ACC	Adrenocortical carcinoma- Usual Type	ACC
TCGA_OR_A5LR_01	-4.06315	7.89867	ACC	Adrenocortical carcinoma- Usual Type	ACC
TCGA_OR_A5LS_01	-3.15048	8.16209	ACC	Adrenocortical carcinoma- Usual Type	ACC
TCGA_OR_A5LT_01	-3.0072	7.55012	ACC	Adrenocortical carcinoma- Usual Type	ACC
TCGA_OU_A5PI_01	-2.98183	8.26198	ACC	Adrenocortical carcinoma- Usual Type	ACC
TCGA_P6_A5OF_01	-3.17572	8.38762	ACC	Adrenocortical carcinoma- Usual Type	ACC
TCGA_PA_A5YG_01	-4.07952	7.49102	ACC	Adrenocortical carcinoma- Usual Type	ACC
TCGA_PK_A5H8_01	-3.76124	7.73369	ACC	Adrenocortical carcinoma- Usual Type	ACC
TCGA_PK_A5H9_01	-4.97659	7.17276	ACC	Adrenocortical carcinoma- Usual Type	ACC
TCGA_PK_A5HA_01	-2.40496	7.12521	ACC	Adrenocortical carcinoma- Usual Type	ACC
TCGA_PK_A5HB_01	-2.8526	8.00117	ACC	Adrenocortical carcinoma- Usual Type	ACC
TCGA_2F_A9KO_01	4.38189	4.76103	BLCA	Muscle invasive urothelial carcinoma (pT2 or above)	BLCA
TCGA_2F_A9KP_01	5.76241	6.4475	BLCA	Muscle invasive urothelial carcinoma (pT2 or above)	BLCA
TCGA_2F_A9KQ_01	5.50556	6.77781	BLCA	Muscle invasive urothelial carcinoma (pT2 or above)	BLCA
TCGA_2F_A9KR_01	5.16651	6.26023	BLCA	Muscle invasive urothelial carcinoma (pT2 or above)	BLCA
TCGA_2F_A9KT_01	4.13532	5.13669	BLCA	Muscle invasive urothelial carcinoma (pT2 or above)	BLCA
TCGA_2F_A9KW_01	4.45436	5.21453	BLCA	Muscle invasive urothelial carcinoma (pT2 or above)	BLCA
TCGA_4Z_AA7M_01	4.35032	5.6073	BLCA	Muscle invasive urothelial carcinoma (pT2 or above)	BLCA
TCGA_4Z_AA7N_01	1.88119	1.83623	BLCA	Muscle invasive urothelial carcinoma (pT2 or above)	BLCA
TCGA_4Z_AA7O_01	6.09881	6.69728	BLCA	Muscle invasive urothelial carcinoma (pT2 or above)	BLCA
TCGA_4Z_AA7Q_01	4.44276	1.52606	BLCA	Muscle invasive urothelial carcinoma (pT2 or above)	BLCA
TCGA_4Z_AA7R_01	3.9738	6.20542	BLCA	Muscle invasive urothelial carcinoma (pT2 or above)	BLCA
TCGA_4Z_AA7S_01	7.03219	6.83478	BLCA	Muscle invasive urothelial carcinoma (pT2 or above)	BLCA
TCGA_4Z_AA7W_01	4.92824	1.42363	BLCA	Muscle invasive urothelial carcinoma (pT2 or above)	BLCA
TCGA_4Z_AA7Y_01	6.0444	7.29961	BLCA	Muscle invasive urothelial carcinoma (pT2 or above)	BLCA
TCGA_4Z_AA80_01	3.8601	5.92663	BLCA	Muscle invasive urothelial carcinoma (pT2 or above)	BLCA
TCGA_4Z_AA81_01	7.06529	4.85241	BLCA	Muscle invasive urothelial carcinoma (pT2 or above)	BLCA
TCGA_4Z_AA82_01	4.88081	4.39431	BLCA	Muscle invasive urothelial carcinoma (pT2 or above)	BLCA
TCGA_4Z_AA83_01	6.65523	6.92181	BLCA	Muscle invasive urothelial carcinoma (pT2 or above)	BLCA
TCGA_4Z_AA84_01	5.75438	5.07347	BLCA	Muscle invasive urothelial carcinoma (pT2 or above)	BLCA
TCGA_4Z_AA86_01	5.7628	3.86563	BLCA	Muscle invasive urothelial carcinoma (pT2 or above)	BLCA
TCGA_4Z_AA87_01	4.5798	6.10614	BLCA	Muscle invasive urothelial carcinoma (pT2 or above)	BLCA
TCGA_4Z_AA89_01	5.38327	7.3084	BLCA	Muscle invasive urothelial carcinoma (pT2 or above)	BLCA
TCGA_5N_A9KI_01	6.51012	5.548	BLCA	Muscle invasive urothelial carcinoma (pT2 or above)	BLCA
TCGA_5N_A9KM_01	6.144	5.84646	BLCA	Muscle invasive urothelial carcinoma (pT2 or above)	BLCA
TCGA_BL_A0C8_01	6.34169	5.7489	BLCA	NA	BLCA
TCGA_BL_A13I_01	2.56274	1.78925	BLCA	Muscle invasive urothelial carcinoma (pT2 or above)	BLCA
TCGA_BL_A13J_01	6.3794	5.94825	BLCA	Muscle invasive urothelial carcinoma (pT2 or above)	BLCA
TCGA_BL_A3JM_01	7.54608	5.55809	BLCA	Muscle invasive urothelial carcinoma (pT2 or above)	BLCA
TCGA_BL_A5ZZ_01	4.00503	3.63171	BLCA	Muscle invasive urothelial carcinoma (pT2 or above)	BLCA
TCGA_BT_A0S7_01	3.85374	3.61937	BLCA	Muscle invasive urothelial carcinoma (pT2 or above)	BLCA
TCGA_BT_A0YX_01	5.611	1.93474	BLCA	Muscle invasive urothelial carcinoma (pT2 or above)	BLCA
TCGA_BT_A20J_01	4.14828	3.44436	BLCA	Muscle invasive urothelial carcinoma (pT2 or above)	BLCA
TCGA_BT_A20N_01	5.41846	5.72231	BLCA	Muscle invasive urothelial carcinoma (pT2 or above)	BLCA
TCGA_BT_A20O_01	3.15147	1.45266	BLCA	Muscle invasive urothelial carcinoma (pT2 or above)	BLCA
TCGA_BT_A20P_01	6.1853	6.27083	BLCA	Muscle invasive urothelial carcinoma (pT2 or above)	BLCA
TCGA_BT_A20Q_01	5.77172	5.51658	BLCA	Muscle invasive urothelial carcinoma (pT2 or above)	BLCA
TCGA_BT_A20R_01	3.78114	4.97848	BLCA	Muscle invasive urothelial carcinoma (pT2 or above)	BLCA
TCGA_BT_A20T_01	5.39913	6.06679	BLCA	Muscle invasive urothelial carcinoma (pT2 or above)	BLCA
TCGA_BT_A20U_01	7.27427	2.62143	BLCA	Muscle invasive urothelial carcinoma (pT2 or above)	BLCA
TCGA_BT_A20V_01	6.15255	2.04609	BLCA	Muscle invasive urothelial carcinoma (pT2 or above)	BLCA
TCGA_BT_A20W_01	5.27493	5.72524	BLCA	Muscle invasive urothelial carcinoma (pT2 or above)	BLCA
TCGA_BT_A20X_01	4.99103	2.66155	BLCA	Muscle invasive urothelial carcinoma (pT2 or above)	BLCA
TCGA_BT_A2LA_01	3.29425	2.29409	BLCA	Muscle invasive urothelial carcinoma (pT2 or above)	BLCA
TCGA_BT_A2LB_01	5.03508	5.78056	BLCA	Muscle invasive urothelial carcinoma (pT2 or above)	BLCA
TCGA_BT_A2LD_01	3.68206	4.42352	BLCA	Muscle invasive urothelial carcinoma (pT2 or above)	BLCA
TCGA_BT_A3PH_01	6.67365	6.1384	BLCA	Muscle invasive urothelial carcinoma (pT2 or above)	BLCA
TCGA_BT_A3PJ_01	5.99404	4.7429	BLCA	Muscle invasive urothelial carcinoma (pT2 or above)	BLCA
TCGA_BT_A3PK_01	3.11529	2.9549	BLCA	Muscle invasive urothelial carcinoma (pT2 or above)	BLCA
TCGA_BT_A42B_01	7.71654	3.84372	BLCA	Muscle invasive urothelial carcinoma (pT2 or above)	BLCA
TCGA_BT_A42C_01	6.53827	6.49886	BLCA	Muscle invasive urothelial carcinoma (pT2 or above)	BLCA
TCGA_BT_A42E_01	5.68573	4.5036	BLCA	Muscle invasive urothelial carcinoma (pT2 or above)	BLCA
TCGA_BT_A42F_01	4.61105	1.17014	BLCA	Muscle invasive urothelial carcinoma (pT2 or above)	BLCA
TCGA_C4_A0F0_01	6.46864	2.71944	BLCA	Muscle invasive urothelial carcinoma (pT2 or above)	BLCA
TCGA_C4_A0F6_01	5.53105	5.61998	BLCA	Muscle invasive urothelial carcinoma (pT2 or above)	BLCA
TCGA_CF_A1HR_01	5.00139	5.79693	BLCA	Muscle invasive urothelial carcinoma (pT2 or above)	BLCA
TCGA_CF_A1HS_01	5.63989	4.58267	BLCA	Muscle invasive urothelial carcinoma (pT2 or above)	BLCA
TCGA_CF_A27C_01	5.84611	7.17296	BLCA	Muscle invasive urothelial carcinoma (pT2 or above)	BLCA
TCGA_CF_A3MF_01	6.24606	6.9767	BLCA	Muscle invasive urothelial carcinoma (pT2 or above)	BLCA
TCGA_CF_A3MG_01	6.20151	7.2197	BLCA	Muscle invasive urothelial carcinoma (pT2 or above)	BLCA
TCGA_CF_A3MH_01	6.0649	7.43175	BLCA	Muscle invasive urothelial carcinoma (pT2 or above)	BLCA
TCGA_CF_A3MI_01	5.53911	7.11963	BLCA	Muscle invasive urothelial carcinoma (pT2 or above)	BLCA
TCGA_CF_A47S_01	5.33859	7.06013	BLCA	Muscle invasive urothelial carcinoma (pT2 or above)	BLCA
TCGA_CF_A47T_01	5.76944	7.16423	BLCA	Muscle invasive urothelial carcinoma (pT2 or above)	BLCA
TCGA_CF_A47V_01	6.17683	6.8812	BLCA	Muscle invasive urothelial carcinoma (pT2 or above)	BLCA
TCGA_CF_A47W_01	4.91001	7.11617	BLCA	Muscle invasive urothelial carcinoma (pT2 or above)	BLCA
TCGA_CF_A47X_01	5.57502	6.97925	BLCA	Muscle invasive urothelial carcinoma (pT2 or above)	BLCA
TCGA_CF_A47Y_01	4.81202	7.29441	BLCA	Muscle invasive urothelial carcinoma (pT2 or above)	BLCA
TCGA_CF_A5U8_01	5.17533	7.57218	BLCA	Muscle invasive urothelial carcinoma (pT2 or above)	BLCA
TCGA_CF_A5UA_01	5.51985	5.78662	BLCA	Muscle invasive urothelial carcinoma (pT2 or above)	BLCA
TCGA_CF_A7I0_01	4.33727	5.45463	BLCA	Muscle invasive urothelial carcinoma (pT2 or above)	BLCA
TCGA_CF_A8HX_01	6.32374	7.08533	BLCA	Muscle invasive urothelial carcinoma (pT2 or above)	BLCA
TCGA_CF_A8HY_01	5.2402	7.21753	BLCA	Muscle invasive urothelial carcinoma (pT2 or above)	BLCA
TCGA_CF_A9FF_01	5.8475	6.64426	BLCA	Muscle invasive urothelial carcinoma (pT2 or above)	BLCA
TCGA_CF_A9FH_01	5.75219	7.45946	BLCA	Muscle invasive urothelial carcinoma (pT2 or above)	BLCA
TCGA_CF_A9FL_01	5.42531	6.4726	BLCA	Muscle invasive urothelial carcinoma (pT2 or above)	BLCA
TCGA_CF_A9FM_01	4.84899	7.31894	BLCA	NA	BLCA
TCGA_CU_A0YN_01	6.39015	4.82994	BLCA	Muscle invasive urothelial carcinoma (pT2 or above)	BLCA
TCGA_CU_A0YO_01	4.7412	4.47972	BLCA	Muscle invasive urothelial carcinoma (pT2 or above)	BLCA
TCGA_CU_A0YR_01	4.46954	5.08064	BLCA	Muscle invasive urothelial carcinoma (pT2 or above)	BLCA
TCGA_CU_A3KJ_01	5.68438	5.97739	BLCA	Muscle invasive urothelial carcinoma (pT2 or above)	BLCA
TCGA_CU_A3QU_01	7.57701	5.84423	BLCA	Muscle invasive urothelial carcinoma (pT2 or above)	BLCA
TCGA_CU_A3YL_01	6.77427	6.64412	BLCA	Muscle invasive urothelial carcinoma (pT2 or above)	BLCA
TCGA_CU_A5W6_01	4.70741	5.50136	BLCA	Muscle invasive urothelial carcinoma (pT2 or above)	BLCA
TCGA_CU_A72E_01	4.87787	5.65857	BLCA	Muscle invasive urothelial carcinoma (pT2 or above)	BLCA
TCGA_DK_A1A3_01	3.98041	4.86559	BLCA	Muscle invasive urothelial carcinoma (pT2 or above)	BLCA
TCGA_DK_A1A5_01	6.23929	6.03941	BLCA	Muscle invasive urothelial carcinoma (pT2 or above)	BLCA
TCGA_DK_A1A6_01	6.50649	5.87018	BLCA	Muscle invasive urothelial carcinoma (pT2 or above)	BLCA
TCGA_DK_A1A7_01	5.37654	5.88995	BLCA	Muscle invasive urothelial carcinoma (pT2 or above)	BLCA
TCGA_DK_A1AA_01	5.58068	7.4634	BLCA	Muscle invasive urothelial carcinoma (pT2 or above)	BLCA
TCGA_DK_A1AB_01	3.47891	1.15481	BLCA	Muscle invasive urothelial carcinoma (pT2 or above)	BLCA
TCGA_DK_A1AC_01	4.20084	5.72145	BLCA	Muscle invasive urothelial carcinoma (pT2 or above)	BLCA
TCGA_DK_A1AD_01	3.91979	5.93165	BLCA	Muscle invasive urothelial carcinoma (pT2 or above)	BLCA
TCGA_DK_A1AE_01	5.51952	5.26316	BLCA	Muscle invasive urothelial carcinoma (pT2 or above)	BLCA
TCGA_DK_A1AF_01	1.98831	2.01966	BLCA	Muscle invasive urothelial carcinoma (pT2 or above)	BLCA
TCGA_DK_A1AG_01	5.44832	7.38561	BLCA	Muscle invasive urothelial carcinoma (pT2 or above)	BLCA
TCGA_DK_A2HX_01	7.21074	5.40078	BLCA	Muscle invasive urothelial carcinoma (pT2 or above)	BLCA
TCGA_DK_A2I1_01	4.09904	5.47147	BLCA	Muscle invasive urothelial carcinoma (pT2 or above)	BLCA
TCGA_DK_A2I2_01	2.81956	2.03991	BLCA	Muscle invasive urothelial carcinoma (pT2 or above)	BLCA
TCGA_DK_A2I4_01	5.92727	4.55027	BLCA	Muscle invasive urothelial carcinoma (pT2 or above)	BLCA
TCGA_DK_A2I6_01	4.53423	5.17011	BLCA	Muscle invasive urothelial carcinoma (pT2 or above)	BLCA
TCGA_DK_A3IK_01	4.65298	5.9285	BLCA	Muscle invasive urothelial carcinoma (pT2 or above)	BLCA
TCGA_DK_A3IL_01	6.75641	6.47512	BLCA	Muscle invasive urothelial carcinoma (pT2 or above)	BLCA
TCGA_DK_A3IM_01	5.38697	5.27522	BLCA	Muscle invasive urothelial carcinoma (pT2 or above)	BLCA
TCGA_DK_A3IN_01	3.69173	4.52352	BLCA	Muscle invasive urothelial carcinoma (pT2 or above)	BLCA
TCGA_DK_A3IQ_01	4.29335	4.51332	BLCA	Muscle invasive urothelial carcinoma (pT2 or above)	BLCA
TCGA_DK_A3IS_01	4.72266	6.54693	BLCA	Muscle invasive urothelial carcinoma (pT2 or above)	BLCA
TCGA_DK_A3IT_01	5.00579	5.43247	BLCA	Muscle invasive urothelial carcinoma (pT2 or above)	BLCA
TCGA_DK_A3IU_01	4.92155	4.3139	BLCA	Muscle invasive urothelial carcinoma (pT2 or above)	BLCA
TCGA_DK_A3IV_01	6.24775	4.95677	BLCA	Muscle invasive urothelial carcinoma (pT2 or above)	BLCA
TCGA_DK_A3WW_01	7.54503	1.18014	BLCA	Muscle invasive urothelial carcinoma (pT2 or above)	BLCA
TCGA_DK_A3WX_01	2.60123	2.38566	BLCA	Muscle invasive urothelial carcinoma (pT2 or above)	BLCA
TCGA_DK_A3WY_01	-2.026	0.166393	BLCA	Muscle invasive urothelial carcinoma (pT2 or above)	BLCA
TCGA_DK_A3X1_01	3.96453	5.35463	BLCA	Muscle invasive urothelial carcinoma (pT2 or above)	BLCA
TCGA_DK_A3X2_01	5.79837	7.10863	BLCA	Muscle invasive urothelial carcinoma (pT2 or above)	BLCA
TCGA_DK_A6AV_01	5.15556	5.68296	BLCA	Muscle invasive urothelial carcinoma (pT2 or above)	BLCA
TCGA_DK_A6AW_01	5.54368	5.67122	BLCA	Muscle invasive urothelial carcinoma (pT2 or above)	BLCA
TCGA_DK_A6B0_01	5.10533	7.62076	BLCA	Muscle invasive urothelial carcinoma (pT2 or above)	BLCA
TCGA_DK_A6B1_01	7.53335	6.05268	BLCA	Muscle invasive urothelial carcinoma (pT2 or above)	BLCA
TCGA_DK_A6B2_01	4.38907	5.27051	BLCA	Muscle invasive urothelial carcinoma (pT2 or above)	BLCA
TCGA_DK_A6B5_01	4.28032	4.15112	BLCA	Muscle invasive urothelial carcinoma (pT2 or above)	BLCA
TCGA_DK_A6B6_01	5.49299	5.61168	BLCA	Muscle invasive urothelial carcinoma (pT2 or above)	BLCA
TCGA_DK_AA6L_01	6.25477	5.46765	BLCA	Muscle invasive urothelial carcinoma (pT2 or above)	BLCA
TCGA_DK_AA6M_01	7.17054	5.15084	BLCA	Muscle invasive urothelial carcinoma (pT2 or above)	BLCA
TCGA_DK_AA6P_01	4.78684	6.23233	BLCA	Muscle invasive urothelial carcinoma (pT2 or above)	BLCA
TCGA_DK_AA6Q_01	7.40066	3.07682	BLCA	Muscle invasive urothelial carcinoma (pT2 or above)	BLCA
TCGA_DK_AA6R_01	4.59746	4.78404	BLCA	Muscle invasive urothelial carcinoma (pT2 or above)	BLCA
TCGA_DK_AA6S_01	4.80022	5.2513	BLCA	Muscle invasive urothelial carcinoma (pT2 or above)	BLCA
TCGA_DK_AA6T_01	3.1088	-0.234159	BLCA	Muscle invasive urothelial carcinoma (pT2 or above)	BLCA
TCGA_DK_AA6U_01	4.21682	6.36666	BLCA	Muscle invasive urothelial carcinoma (pT2 or above)	BLCA
TCGA_DK_AA6W_01	4.18511	3.56116	BLCA	Muscle invasive urothelial carcinoma (pT2 or above)	BLCA
TCGA_DK_AA6X_01	4.44861	4.95046	BLCA	Muscle invasive urothelial carcinoma (pT2 or above)	BLCA
TCGA_DK_AA71_01	6.26991	6.7003	BLCA	Muscle invasive urothelial carcinoma (pT2 or above)	BLCA
TCGA_DK_AA74_01	3.64112	3.20515	BLCA	Muscle invasive urothelial carcinoma (pT2 or above)	BLCA
TCGA_DK_AA75_01	3.82532	6.31883	BLCA	Muscle invasive urothelial carcinoma (pT2 or above)	BLCA
TCGA_DK_AA76_01	4.92535	6.5624	BLCA	Muscle invasive urothelial carcinoma (pT2 or above)	BLCA
TCGA_DK_AA77_01	5.42195	6.95364	BLCA	Muscle invasive urothelial carcinoma (pT2 or above)	BLCA
TCGA_E5_A2PC_01	4.46907	5.50347	BLCA	Muscle invasive urothelial carcinoma (pT2 or above)	BLCA
TCGA_E5_A4TZ_01	4.85512	6.10697	BLCA	Muscle invasive urothelial carcinoma (pT2 or above)	BLCA
TCGA_E5_A4U1_01	5.72688	6.72564	BLCA	Muscle invasive urothelial carcinoma (pT2 or above)	BLCA
TCGA_E7_A3X6_01	4.88426	5.99724	BLCA	Muscle invasive urothelial carcinoma (pT2 or above)	BLCA
TCGA_E7_A3Y1_01	5.14513	6.82243	BLCA	Muscle invasive urothelial carcinoma (pT2 or above)	BLCA
TCGA_E7_A4IJ_01	4.06329	5.96131	BLCA	Muscle invasive urothelial carcinoma (pT2 or above)	BLCA
TCGA_E7_A4XJ_01	6.90827	6.25497	BLCA	Muscle invasive urothelial carcinoma (pT2 or above)	BLCA
TCGA_E7_A519_01	4.89294	6.68808	BLCA	Muscle invasive urothelial carcinoma (pT2 or above)	BLCA
TCGA_E7_A541_01	6.56971	5.11606	BLCA	Muscle invasive urothelial carcinoma (pT2 or above)	BLCA
TCGA_E7_A5KE_01	6.10157	6.58633	BLCA	Muscle invasive urothelial carcinoma (pT2 or above)	BLCA
TCGA_E7_A5KF_01	5.44558	7.88599	BLCA	Muscle invasive urothelial carcinoma (pT2 or above)	BLCA
TCGA_E7_A677_01	6.64451	6.38927	BLCA	Muscle invasive urothelial carcinoma (pT2 or above)	BLCA
TCGA_E7_A678_01	5.13584	7.70446	BLCA	Muscle invasive urothelial carcinoma (pT2 or above)	BLCA
TCGA_E7_A6MD_01	5.7123	5.55605	BLCA	Muscle invasive urothelial carcinoma (pT2 or above)	BLCA
TCGA_E7_A6ME_01	4.42172	5.62297	BLCA	Muscle invasive urothelial carcinoma (pT2 or above)	BLCA
TCGA_E7_A6MF_01	2.51846	14.034	BLCA	Muscle invasive urothelial carcinoma (pT2 or above)	BLCA
TCGA_E7_A7DU_01	5.40319	7.75796	BLCA	Muscle invasive urothelial carcinoma (pT2 or above)	BLCA
TCGA_E7_A7DV_01	3.44013	3.95749	BLCA	Muscle invasive urothelial carcinoma (pT2 or above)	BLCA
TCGA_E7_A7PW_01	6.18407	6.08319	BLCA	Muscle invasive urothelial carcinoma (pT2 or above)	BLCA
TCGA_E7_A7XN_01	6.59278	0.851213	BLCA	Muscle invasive urothelial carcinoma (pT2 or above)	BLCA
TCGA_E7_A85H_01	4.96144	4.88995	BLCA	Muscle invasive urothelial carcinoma (pT2 or above)	BLCA
TCGA_E7_A8O7_01	5.45331	6.76155	BLCA	Muscle invasive urothelial carcinoma (pT2 or above)	BLCA
TCGA_E7_A8O8_01	6.08066	6.8988	BLCA	Muscle invasive urothelial carcinoma (pT2 or above)	BLCA
TCGA_E7_A97P_01	5.80841	3.39225	BLCA	Muscle invasive urothelial carcinoma (pT2 or above)	BLCA
TCGA_E7_A97Q_01	4.27214	5.73953	BLCA	Muscle invasive urothelial carcinoma (pT2 or above)	BLCA
TCGA_FD_A3B3_01	3.73452	3.33627	BLCA	Muscle invasive urothelial carcinoma (pT2 or above)	BLCA
TCGA_FD_A3B4_01	8.87479	0.840898	BLCA	Muscle invasive urothelial carcinoma (pT2 or above)	BLCA
TCGA_FD_A3B5_01	5.22011	5.64852	BLCA	Muscle invasive urothelial carcinoma (pT2 or above)	BLCA
TCGA_FD_A3B6_01	5.21809	4.52931	BLCA	Muscle invasive urothelial carcinoma (pT2 or above)	BLCA
TCGA_FD_A3B7_01	3.61896	1.14015	BLCA	Muscle invasive urothelial carcinoma (pT2 or above)	BLCA
TCGA_FD_A3B8_01	-0.758208	0.893457	BLCA	Muscle invasive urothelial carcinoma (pT2 or above)	BLCA
TCGA_FD_A3N5_01	7.1889	5.27333	BLCA	Muscle invasive urothelial carcinoma (pT2 or above)	BLCA
TCGA_FD_A3N6_01	10.275	2.21771	BLCA	Muscle invasive urothelial carcinoma (pT2 or above)	BLCA
TCGA_FD_A3NA_01	3.97405	5.35722	BLCA	Muscle invasive urothelial carcinoma (pT2 or above)	BLCA
TCGA_FD_A3SJ_01	3.36897	3.91366	BLCA	Muscle invasive urothelial carcinoma (pT2 or above)	BLCA
TCGA_FD_A3SL_01	5.24324	5.3708	BLCA	Muscle invasive urothelial carcinoma (pT2 or above)	BLCA
TCGA_FD_A3SM_01	4.43558	5.18988	BLCA	Muscle invasive urothelial carcinoma (pT2 or above)	BLCA
TCGA_FD_A3SN_01	7.0889	5.34229	BLCA	Muscle invasive urothelial carcinoma (pT2 or above)	BLCA
TCGA_FD_A3SO_01	6.39083	4.85077	BLCA	Muscle invasive urothelial carcinoma (pT2 or above)	BLCA
TCGA_FD_A3SP_01	3.76795	4.19243	BLCA	Muscle invasive urothelial carcinoma (pT2 or above)	BLCA
TCGA_FD_A3SQ_01	5.32531	5.46109	BLCA	Muscle invasive urothelial carcinoma (pT2 or above)	BLCA
TCGA_FD_A3SR_01	6.58789	5.58203	BLCA	Muscle invasive urothelial carcinoma (pT2 or above)	BLCA
TCGA_FD_A3SS_01	7.32174	5.73748	BLCA	Muscle invasive urothelial carcinoma (pT2 or above)	BLCA
TCGA_FD_A43N_01	4.53359	6.16173	BLCA	Muscle invasive urothelial carcinoma (pT2 or above)	BLCA
TCGA_FD_A43P_01	4.99673	4.95238	BLCA	Muscle invasive urothelial carcinoma (pT2 or above)	BLCA
TCGA_FD_A43S_01	2.02382	2.10634	BLCA	Muscle invasive urothelial carcinoma (pT2 or above)	BLCA
TCGA_FD_A43U_01	5.20365	4.70568	BLCA	Muscle invasive urothelial carcinoma (pT2 or above)	BLCA
TCGA_FD_A43X_01	5.99382	7.5727	BLCA	Muscle invasive urothelial carcinoma (pT2 or above)	BLCA
TCGA_FD_A43Y_01	4.4382	4.07058	BLCA	Muscle invasive urothelial carcinoma (pT2 or above)	BLCA
TCGA_FD_A5BR_01	5.40095	5.81329	BLCA	Muscle invasive urothelial carcinoma (pT2 or above)	BLCA
TCGA_FD_A5BS_01	1.61862	1.49352	BLCA	Muscle invasive urothelial carcinoma (pT2 or above)	BLCA
TCGA_FD_A5BT_01	3.05562	2.89545	BLCA	Muscle invasive urothelial carcinoma (pT2 or above)	BLCA
TCGA_FD_A5BU_01	4.45193	3.14718	BLCA	Muscle invasive urothelial carcinoma (pT2 or above)	BLCA
TCGA_FD_A5BV_01	5.86481	5.85928	BLCA	Muscle invasive urothelial carcinoma (pT2 or above)	BLCA
TCGA_FD_A5BX_01	3.82039	3.82703	BLCA	Muscle invasive urothelial carcinoma (pT2 or above)	BLCA
TCGA_FD_A5BY_01	9.33636	0.482872	BLCA	Muscle invasive urothelial carcinoma (pT2 or above)	BLCA
TCGA_FD_A5BZ_01	5.07185	5.61009	BLCA	Muscle invasive urothelial carcinoma (pT2 or above)	BLCA
TCGA_FD_A5C0_01	7.36118	5.51246	BLCA	Muscle invasive urothelial carcinoma (pT2 or above)	BLCA
TCGA_FD_A5C1_01	6.58352	4.49422	BLCA	Muscle invasive urothelial carcinoma (pT2 or above)	BLCA
TCGA_FD_A62N_01	5.61782	3.50063	BLCA	Muscle invasive urothelial carcinoma (pT2 or above)	BLCA
TCGA_FD_A62O_01	6.78032	6.45868	BLCA	Muscle invasive urothelial carcinoma (pT2 or above)	BLCA
TCGA_FD_A62P_01	4.30036	4.67531	BLCA	Muscle invasive urothelial carcinoma (pT2 or above)	BLCA
TCGA_FD_A62S_01	4.45043	3.52082	BLCA	Muscle invasive urothelial carcinoma (pT2 or above)	BLCA
TCGA_FD_A6TA_01	5.61772	5.24096	BLCA	Muscle invasive urothelial carcinoma (pT2 or above)	BLCA
TCGA_FD_A6TB_01	3.10995	2.55449	BLCA	Muscle invasive urothelial carcinoma (pT2 or above)	BLCA
TCGA_FD_A6TC_01	6.03914	5.72095	BLCA	Muscle invasive urothelial carcinoma (pT2 or above)	BLCA
TCGA_FD_A6TD_01	6.25343	5.01243	BLCA	Muscle invasive urothelial carcinoma (pT2 or above)	BLCA
TCGA_FD_A6TE_01	7.36327	5.59757	BLCA	Muscle invasive urothelial carcinoma (pT2 or above)	BLCA
TCGA_FD_A6TF_01	5.07613	4.4781	BLCA	Muscle invasive urothelial carcinoma (pT2 or above)	BLCA
TCGA_FD_A6TG_01	5.32263	5.06511	BLCA	Muscle invasive urothelial carcinoma (pT2 or above)	BLCA
TCGA_FD_A6TH_01	7.604	5.69414	BLCA	Muscle invasive urothelial carcinoma (pT2 or above)	BLCA
TCGA_FD_A6TI_01	6.76523	5.93152	BLCA	Muscle invasive urothelial carcinoma (pT2 or above)	BLCA
TCGA_FD_A6TK_01	4.214	4.25589	BLCA	Muscle invasive urothelial carcinoma (pT2 or above)	BLCA
TCGA_FJ_A3Z7_01	4.88941	5.39968	BLCA	Muscle invasive urothelial carcinoma (pT2 or above)	BLCA
TCGA_FJ_A3Z9_01	6.0729	6.6719	BLCA	Muscle invasive urothelial carcinoma (pT2 or above)	BLCA
TCGA_FJ_A3ZE_01	5.52536	6.8769	BLCA	Muscle invasive urothelial carcinoma (pT2 or above)	BLCA
TCGA_FJ_A3ZF_01	4.28477	6.24057	BLCA	Muscle invasive urothelial carcinoma (pT2 or above)	BLCA
TCGA_FJ_A871_01	4.75298	1.98243	BLCA	Muscle invasive urothelial carcinoma (pT2 or above)	BLCA
TCGA_FT_A3EE_01	6.04292	5.6812	BLCA	Muscle invasive urothelial carcinoma (pT2 or above)	BLCA
TCGA_FT_A61P_01	6.85502	5.30109	BLCA	Muscle invasive urothelial carcinoma (pT2 or above)	BLCA
TCGA_G2_A2EC_01	6.30114	5.66038	BLCA	Muscle invasive urothelial carcinoma (pT2 or above)	BLCA
TCGA_G2_A2EF_01	6.01777	2.85773	BLCA	Muscle invasive urothelial carcinoma (pT2 or above)	BLCA
TCGA_G2_A2EJ_01	7.55603	1.98943	BLCA	Muscle invasive urothelial carcinoma (pT2 or above)	BLCA
TCGA_G2_A2EK_01	4.52225	5.52567	BLCA	Muscle invasive urothelial carcinoma (pT2 or above)	BLCA
TCGA_G2_A2EL_01	4.03838	5.05018	BLCA	Muscle invasive urothelial carcinoma (pT2 or above)	BLCA
TCGA_G2_A2EO_01	6.2876	5.45685	BLCA	Muscle invasive urothelial carcinoma (pT2 or above)	BLCA
TCGA_G2_A2ES_01	8.17131	1.15564	BLCA	Muscle invasive urothelial carcinoma (pT2 or above)	BLCA
TCGA_G2_A3IB_01	7.44033	3.51975	BLCA	Muscle invasive urothelial carcinoma (pT2 or above)	BLCA
TCGA_G2_A3IE_01	4.6851	5.91416	BLCA	Muscle invasive urothelial carcinoma (pT2 or above)	BLCA
TCGA_G2_A3VY_01	4.609	6.23955	BLCA	Muscle invasive urothelial carcinoma (pT2 or above)	BLCA
TCGA_G2_AA3B_01	6.58697	6.22996	BLCA	Muscle invasive urothelial carcinoma (pT2 or above)	BLCA
TCGA_G2_AA3C_01	3.38718	3.31658	BLCA	Muscle invasive urothelial carcinoma (pT2 or above)	BLCA
TCGA_G2_AA3D_01	4.49003	4.8399	BLCA	Muscle invasive urothelial carcinoma (pT2 or above)	BLCA
TCGA_G2_AA3F_01	5.44034	6.07951	BLCA	Muscle invasive urothelial carcinoma (pT2 or above)	BLCA
TCGA_GC_A3BM_01	5.86341	7.06645	BLCA	Muscle invasive urothelial carcinoma (pT2 or above)	BLCA
TCGA_GC_A3I6_01	9.4057	0.261667	BLCA	Muscle invasive urothelial carcinoma (pT2 or above)	BLCA
TCGA_GC_A3OO_01	6.04967	4.74342	BLCA	Muscle invasive urothelial carcinoma (pT2 or above)	BLCA
TCGA_GC_A3RB_01	4.80358	5.43239	BLCA	Muscle invasive urothelial carcinoma (pT2 or above)	BLCA
TCGA_GC_A3RC_01	7.18159	5.28894	BLCA	Muscle invasive urothelial carcinoma (pT2 or above)	BLCA
TCGA_GC_A3RD_01	4.63892	5.98804	BLCA	Muscle invasive urothelial carcinoma (pT2 or above)	BLCA
TCGA_GC_A3WC_01	3.9582	1.72617	BLCA	Muscle invasive urothelial carcinoma (pT2 or above)	BLCA
TCGA_GC_A3YS_01	6.39681	4.89781	BLCA	Muscle invasive urothelial carcinoma (pT2 or above)	BLCA
TCGA_GC_A4ZW_01	7.61155	6.3517	BLCA	Muscle invasive urothelial carcinoma (pT2 or above)	BLCA
TCGA_GC_A6I1_01	5.95455	2.03176	BLCA	Muscle invasive urothelial carcinoma (pT2 or above)	BLCA
TCGA_GC_A6I3_01	4.69521	4.98609	BLCA	Muscle invasive urothelial carcinoma (pT2 or above)	BLCA
TCGA_GD_A2C5_01	6.41179	6.0945	BLCA	Muscle invasive urothelial carcinoma (pT2 or above)	BLCA
TCGA_GD_A3OP_01	6.47315	5.24369	BLCA	Muscle invasive urothelial carcinoma (pT2 or above)	BLCA
TCGA_GD_A3OQ_01	6.65348	6.31417	BLCA	Muscle invasive urothelial carcinoma (pT2 or above)	BLCA
TCGA_GD_A3OS_01	4.98838	2.43935	BLCA	Muscle invasive urothelial carcinoma (pT2 or above)	BLCA
TCGA_GD_A6C6_01	4.98816	6.0195	BLCA	Muscle invasive urothelial carcinoma (pT2 or above)	BLCA
TCGA_GD_A76B_01	5.71738	5.24294	BLCA	Muscle invasive urothelial carcinoma (pT2 or above)	BLCA
TCGA_GU_A42P_01	4.19952	6.12884	BLCA	Muscle invasive urothelial carcinoma (pT2 or above)	BLCA
TCGA_GU_A42Q_01	4.65029	2.58565	BLCA	Muscle invasive urothelial carcinoma (pT2 or above)	BLCA
TCGA_GU_A42R_01	4.78062	6.05731	BLCA	Muscle invasive urothelial carcinoma (pT2 or above)	BLCA
TCGA_GU_A762_01	7.2084	1.59324	BLCA	Muscle invasive urothelial carcinoma (pT2 or above)	BLCA
TCGA_GU_A763_01	5.02733	7.26123	BLCA	Muscle invasive urothelial carcinoma (pT2 or above)	BLCA
TCGA_GU_A764_01	4.58784	3.97463	BLCA	Muscle invasive urothelial carcinoma (pT2 or above)	BLCA
TCGA_GU_A766_01	3.2738	3.43381	BLCA	Muscle invasive urothelial carcinoma (pT2 or above)	BLCA
TCGA_GU_A767_01	4.70017	5.11682	BLCA	Muscle invasive urothelial carcinoma (pT2 or above)	BLCA
TCGA_GU_AATO_01	7.37574	5.39868	BLCA	Muscle invasive urothelial carcinoma (pT2 or above)	BLCA
TCGA_GU_AATP_01	4.24871	5.61806	BLCA	Muscle invasive urothelial carcinoma (pT2 or above)	BLCA
TCGA_GU_AATQ_01	5.11848	5.25514	BLCA	Muscle invasive urothelial carcinoma (pT2 or above)	BLCA
TCGA_GV_A3JV_01	7.14473	6.34222	BLCA	Muscle invasive urothelial carcinoma (pT2 or above)	BLCA
TCGA_GV_A3JW_01	5.1803	7.06567	BLCA	Muscle invasive urothelial carcinoma (pT2 or above)	BLCA
TCGA_GV_A3JX_01	7.85598	5.95699	BLCA	Muscle invasive urothelial carcinoma (pT2 or above)	BLCA
TCGA_GV_A3JZ_01	4.14134	6.32394	BLCA	Muscle invasive urothelial carcinoma (pT2 or above)	BLCA
TCGA_GV_A3QF_01	6.4999	5.58712	BLCA	Muscle invasive urothelial carcinoma (pT2 or above)	BLCA
TCGA_GV_A3QG_01	5.0349	4.31115	BLCA	Muscle invasive urothelial carcinoma (pT2 or above)	BLCA
TCGA_GV_A3QH_01	4.48267	5.86462	BLCA	Muscle invasive urothelial carcinoma (pT2 or above)	BLCA
TCGA_GV_A3QI_01	6.50483	6.08057	BLCA	Muscle invasive urothelial carcinoma (pT2 or above)	BLCA
TCGA_GV_A3QK_01	6.73728	6.21964	BLCA	Muscle invasive urothelial carcinoma (pT2 or above)	BLCA
TCGA_GV_A40E_01	4.7172	4.87788	BLCA	Muscle invasive urothelial carcinoma (pT2 or above)	BLCA
TCGA_GV_A40G_01	7.69416	6.25248	BLCA	Muscle invasive urothelial carcinoma (pT2 or above)	BLCA
TCGA_GV_A6ZA_01	5.59234	6.52675	BLCA	Muscle invasive urothelial carcinoma (pT2 or above)	BLCA
TCGA_H4_A2HO_01	4.38817	5.65988	BLCA	Muscle invasive urothelial carcinoma (pT2 or above)	BLCA
TCGA_H4_A2HQ_01	4.61492	6.04024	BLCA	Muscle invasive urothelial carcinoma (pT2 or above)	BLCA
TCGA_HQ_A2OE_01	4.92436	6.53451	BLCA	Muscle invasive urothelial carcinoma (pT2 or above)	BLCA
TCGA_HQ_A2OF_01	7.6964	-10.8915	BLCA	Muscle invasive urothelial carcinoma (pT2 or above)	BLCA
TCGA_HQ_A5ND_01	4.92253	5.09552	BLCA	Muscle invasive urothelial carcinoma (pT2 or above)	BLCA
TCGA_HQ_A5NE_01	5.43775	5.20605	BLCA	Muscle invasive urothelial carcinoma (pT2 or above)	BLCA
TCGA_K4_A3WS_01	4.80117	5.14079	BLCA	Muscle invasive urothelial carcinoma (pT2 or above)	BLCA
TCGA_K4_A3WU_01	4.13718	4.01023	BLCA	Muscle invasive urothelial carcinoma (pT2 or above)	BLCA
TCGA_K4_A3WV_01	5.10999	3.77135	BLCA	Muscle invasive urothelial carcinoma (pT2 or above)	BLCA
TCGA_K4_A4AB_01	4.48137	4.73504	BLCA	Muscle invasive urothelial carcinoma (pT2 or above)	BLCA
TCGA_K4_A4AC_01	4.31634	4.04761	BLCA	Muscle invasive urothelial carcinoma (pT2 or above)	BLCA
TCGA_K4_A54R_01	7.18737	5.46039	BLCA	Muscle invasive urothelial carcinoma (pT2 or above)	BLCA
TCGA_K4_A5RH_01	5.4017	4.02137	BLCA	Muscle invasive urothelial carcinoma (pT2 or above)	BLCA
TCGA_K4_A5RI_01	6.279	4.49464	BLCA	Muscle invasive urothelial carcinoma (pT2 or above)	BLCA
TCGA_K4_A5RJ_01	4.76716	3.76576	BLCA	Muscle invasive urothelial carcinoma (pT2 or above)	BLCA
TCGA_K4_A6FZ_01	6.75386	5.04548	BLCA	Muscle invasive urothelial carcinoma (pT2 or above)	BLCA
TCGA_K4_A6MB_01	4.74109	6.42153	BLCA	Muscle invasive urothelial carcinoma (pT2 or above)	BLCA
TCGA_K4_A83P_01	1.54727	1.63099	BLCA	Muscle invasive urothelial carcinoma (pT2 or above)	BLCA
TCGA_K4_AAQO_01	3.95091	4.99077	BLCA	Muscle invasive urothelial carcinoma (pT2 or above)	BLCA
TCGA_KQ_A41N_01	4.10881	5.15298	BLCA	Muscle invasive urothelial carcinoma (pT2 or above)	BLCA
TCGA_KQ_A41O_01	6.18826	6.29881	BLCA	Muscle invasive urothelial carcinoma (pT2 or above)	BLCA
TCGA_KQ_A41P_01	4.46886	5.54387	BLCA	Muscle invasive urothelial carcinoma (pT2 or above)	BLCA
TCGA_KQ_A41Q_01	6.25067	5.69342	BLCA	Muscle invasive urothelial carcinoma (pT2 or above)	BLCA
TCGA_KQ_A41R_01	6.71839	6.4389	BLCA	Muscle invasive urothelial carcinoma (pT2 or above)	BLCA
TCGA_KQ_A41S_01	7.41364	5.61169	BLCA	Muscle invasive urothelial carcinoma (pT2 or above)	BLCA
TCGA_LC_A66R_01	5.54557	4.5093	BLCA	Muscle invasive urothelial carcinoma (pT2 or above)	BLCA
TCGA_LT_A5Z6_01	6.65758	5.62358	BLCA	Muscle invasive urothelial carcinoma (pT2 or above)	BLCA
TCGA_LT_A8JT_01	6.41589	7.03804	BLCA	Muscle invasive urothelial carcinoma (pT2 or above)	BLCA
TCGA_MV_A51V_01	4.58344	6.24769	BLCA	Muscle invasive urothelial carcinoma (pT2 or above)	BLCA
TCGA_PQ_A6FI_01	4.65719	2.35444	BLCA	Muscle invasive urothelial carcinoma (pT2 or above)	BLCA
TCGA_PQ_A6FN_01	4.98862	2.89975	BLCA	Muscle invasive urothelial carcinoma (pT2 or above)	BLCA
TCGA_R3_A69X_01	3.20555	3.62185	BLCA	Muscle invasive urothelial carcinoma (pT2 or above)	BLCA
TCGA_S5_A6DX_01	5.19589	5.29986	BLCA	Muscle invasive urothelial carcinoma (pT2 or above)	BLCA
TCGA_S5_AA26_01	6.83336	6.88754	BLCA	Muscle invasive urothelial carcinoma (pT2 or above)	BLCA
TCGA_SY_A9G0_01	4.49027	4.05185	BLCA	Muscle invasive urothelial carcinoma (pT2 or above)	BLCA
TCGA_SY_A9G5_01	6.2643	4.75609	BLCA	Muscle invasive urothelial carcinoma (pT2 or above)	BLCA
TCGA_UY_A78K_01	5.57679	4.86823	BLCA	Muscle invasive urothelial carcinoma (pT2 or above)	BLCA
TCGA_UY_A78L_01	6.53157	5.03656	BLCA	Muscle invasive urothelial carcinoma (pT2 or above)	BLCA
TCGA_UY_A78M_01	4.95762	6.39966	BLCA	Muscle invasive urothelial carcinoma (pT2 or above)	BLCA
TCGA_UY_A78N_01	6.02349	5.69058	BLCA	Muscle invasive urothelial carcinoma (pT2 or above)	BLCA
TCGA_UY_A78O_01	7.00489	6.5543	BLCA	Muscle invasive urothelial carcinoma (pT2 or above)	BLCA
TCGA_UY_A78P_01	2.85141	1.84027	BLCA	Muscle invasive urothelial carcinoma (pT2 or above)	BLCA
TCGA_UY_A8OB_01	6.99139	4.91341	BLCA	Muscle invasive urothelial carcinoma (pT2 or above)	BLCA
TCGA_UY_A8OC_01	7.24499	4.08422	BLCA	Muscle invasive urothelial carcinoma (pT2 or above)	BLCA
TCGA_UY_A8OD_01	5.88802	5.32089	BLCA	Muscle invasive urothelial carcinoma (pT2 or above)	BLCA
TCGA_UY_A9PA_01	5.25569	4.94613	BLCA	Muscle invasive urothelial carcinoma (pT2 or above)	BLCA
TCGA_UY_A9PB_01	4.6793	4.36346	BLCA	Muscle invasive urothelial carcinoma (pT2 or above)	BLCA
TCGA_UY_A9PD_01	4.54309	6.13226	BLCA	Muscle invasive urothelial carcinoma (pT2 or above)	BLCA
TCGA_UY_A9PE_01	5.01869	5.6758	BLCA	Muscle invasive urothelial carcinoma (pT2 or above)	BLCA
TCGA_UY_A9PF_01	3.72603	4.44221	BLCA	Muscle invasive urothelial carcinoma (pT2 or above)	BLCA
TCGA_UY_A9PH_01	4.16666	4.81606	BLCA	Muscle invasive urothelial carcinoma (pT2 or above)	BLCA
TCGA_XF_A8HB_01	10.2114	-0.141605	BLCA	Muscle invasive urothelial carcinoma (pT2 or above)	BLCA
TCGA_XF_A8HC_01	7.82689	6.03821	BLCA	Muscle invasive urothelial carcinoma (pT2 or above)	BLCA
TCGA_XF_A8HD_01	6.4456	4.90159	BLCA	Muscle invasive urothelial carcinoma (pT2 or above)	BLCA
TCGA_XF_A8HE_01	3.43014	2.20465	BLCA	Muscle invasive urothelial carcinoma (pT2 or above)	BLCA
TCGA_XF_A8HF_01	5.2599	6.00008	BLCA	Muscle invasive urothelial carcinoma (pT2 or above)	BLCA
TCGA_XF_A8HG_01	6.33471	6.30279	BLCA	Muscle invasive urothelial carcinoma (pT2 or above)	BLCA
TCGA_XF_A8HH_01	5.33749	5.81852	BLCA	Muscle invasive urothelial carcinoma (pT2 or above)	BLCA
TCGA_XF_A8HI_01	5.67908	7.60515	BLCA	Muscle invasive urothelial carcinoma (pT2 or above)	BLCA
TCGA_XF_A9SG_01	4.58736	4.49041	BLCA	Muscle invasive urothelial carcinoma (pT2 or above)	BLCA
TCGA_XF_A9SH_01	5.43132	6.44505	BLCA	Muscle invasive urothelial carcinoma (pT2 or above)	BLCA
TCGA_XF_A9SI_01	2.46356	1.9414	BLCA	Muscle invasive urothelial carcinoma (pT2 or above)	BLCA
TCGA_XF_A9SJ_01	6.69261	5.10537	BLCA	Muscle invasive urothelial carcinoma (pT2 or above)	BLCA
TCGA_XF_A9SK_01	5.65448	5.82382	BLCA	Muscle invasive urothelial carcinoma (pT2 or above)	BLCA
TCGA_XF_A9SL_01	2.15591	1.83094	BLCA	Muscle invasive urothelial carcinoma (pT2 or above)	BLCA
TCGA_XF_A9SM_01	3.52986	3.06661	BLCA	Muscle invasive urothelial carcinoma (pT2 or above)	BLCA
TCGA_XF_A9SP_01	4.15858	4.91054	BLCA	Muscle invasive urothelial carcinoma (pT2 or above)	BLCA
TCGA_XF_A9ST_01	0.0598991	-0.639907	BLCA	Muscle invasive urothelial carcinoma (pT2 or above)	BLCA
TCGA_XF_A9SU_01	4.5128	5.08579	BLCA	Muscle invasive urothelial carcinoma (pT2 or above)	BLCA
TCGA_XF_A9SV_01	6.52871	6.62249	BLCA	Muscle invasive urothelial carcinoma (pT2 or above)	BLCA
TCGA_XF_A9SW_01	2.89304	-2.05313	BLCA	Muscle invasive urothelial carcinoma (pT2 or above)	BLCA
TCGA_XF_A9SX_01	6.84477	4.99787	BLCA	Muscle invasive urothelial carcinoma (pT2 or above)	BLCA
TCGA_XF_A9SY_01	4.22378	1.35524	BLCA	Muscle invasive urothelial carcinoma (pT2 or above)	BLCA
TCGA_XF_A9SZ_01	3.92356	4.16695	BLCA	Muscle invasive urothelial carcinoma (pT2 or above)	BLCA
TCGA_XF_A9T0_01	4.44498	5.75319	BLCA	Muscle invasive urothelial carcinoma (pT2 or above)	BLCA
TCGA_XF_A9T2_01	7.17974	4.61921	BLCA	Muscle invasive urothelial carcinoma (pT2 or above)	BLCA
TCGA_XF_A9T3_01	5.65376	4.4453	BLCA	Muscle invasive urothelial carcinoma (pT2 or above)	BLCA
TCGA_XF_A9T4_01	6.84206	4.70444	BLCA	Muscle invasive urothelial carcinoma (pT2 or above)	BLCA
TCGA_XF_A9T5_01	6.19209	2.0785	BLCA	Muscle invasive urothelial carcinoma (pT2 or above)	BLCA
TCGA_XF_A9T6_01	6.88044	5.79591	BLCA	Muscle invasive urothelial carcinoma (pT2 or above)	BLCA
TCGA_XF_A9T8_01	7.78854	0.961212	BLCA	Muscle invasive urothelial carcinoma (pT2 or above)	BLCA
TCGA_XF_AAME_01	1.76802	1.92469	BLCA	Muscle invasive urothelial carcinoma (pT2 or above)	BLCA
TCGA_XF_AAMF_01	6.98984	5.4806	BLCA	Muscle invasive urothelial carcinoma (pT2 or above)	BLCA
TCGA_XF_AAMG_01	3.70931	6.13045	BLCA	Muscle invasive urothelial carcinoma (pT2 or above)	BLCA
TCGA_XF_AAMH_01	4.08516	4.55382	BLCA	Muscle invasive urothelial carcinoma (pT2 or above)	BLCA
TCGA_XF_AAMJ_01	4.73414	2.9991	BLCA	Muscle invasive urothelial carcinoma (pT2 or above)	BLCA
TCGA_XF_AAML_01	7.26927	5.84646	BLCA	Muscle invasive urothelial carcinoma (pT2 or above)	BLCA
TCGA_XF_AAMQ_01	6.84048	6.03774	BLCA	Muscle invasive urothelial carcinoma (pT2 or above)	BLCA
TCGA_XF_AAMR_01	3.7979	4.32504	BLCA	Muscle invasive urothelial carcinoma (pT2 or above)	BLCA
TCGA_XF_AAMT_01	3.82524	3.41913	BLCA	Muscle invasive urothelial carcinoma (pT2 or above)	BLCA
TCGA_XF_AAMW_01	5.5364	4.71313	BLCA	Muscle invasive urothelial carcinoma (pT2 or above)	BLCA
TCGA_XF_AAMX_01	6.72711	6.33031	BLCA	Muscle invasive urothelial carcinoma (pT2 or above)	BLCA
TCGA_XF_AAMY_01	4.40922	5.67725	BLCA	Muscle invasive urothelial carcinoma (pT2 or above)	BLCA
TCGA_XF_AAMZ_01	5.87136	5.42211	BLCA	Muscle invasive urothelial carcinoma (pT2 or above)	BLCA
TCGA_XF_AAN0_01	7.17831	5.56443	BLCA	Muscle invasive urothelial carcinoma (pT2 or above)	BLCA
TCGA_XF_AAN1_01	6.87512	6.94382	BLCA	Muscle invasive urothelial carcinoma (pT2 or above)	BLCA
TCGA_XF_AAN2_01	6.91238	5.07424	BLCA	Muscle invasive urothelial carcinoma (pT2 or above)	BLCA
TCGA_XF_AAN3_01	7.86737	3.01632	BLCA	Muscle invasive urothelial carcinoma (pT2 or above)	BLCA
TCGA_XF_AAN4_01	1.28631	1.24038	BLCA	Muscle invasive urothelial carcinoma (pT2 or above)	BLCA
TCGA_XF_AAN5_01	7.6922	0.982782	BLCA	Muscle invasive urothelial carcinoma (pT2 or above)	BLCA
TCGA_XF_AAN7_01	6.6832	5.70178	BLCA	Muscle invasive urothelial carcinoma (pT2 or above)	BLCA
TCGA_XF_AAN8_01	-1.79759	0.0312234	BLCA	Muscle invasive urothelial carcinoma (pT2 or above)	BLCA
TCGA_YC_A89H_01	5.88127	5.19334	BLCA	Muscle invasive urothelial carcinoma (pT2 or above)	BLCA
TCGA_YC_A8S6_01	4.2421	3.93125	BLCA	Muscle invasive urothelial carcinoma (pT2 or above)	BLCA
TCGA_YC_A9TC_01	6.45263	2.26884	BLCA	Muscle invasive urothelial carcinoma (pT2 or above)	BLCA
TCGA_YF_AA3L_01	7.40381	6.4135	BLCA	Muscle invasive urothelial carcinoma (pT2 or above)	BLCA
TCGA_YF_AA3M_01	7.26947	6.21198	BLCA	Muscle invasive urothelial carcinoma (pT2 or above)	BLCA
TCGA_ZF_A9R0_01	6.04457	6.12566	BLCA	Muscle invasive urothelial carcinoma (pT2 or above)	BLCA
TCGA_ZF_A9R1_01	5.8556	5.74918	BLCA	Muscle invasive urothelial carcinoma (pT2 or above)	BLCA
TCGA_ZF_A9R2_01	6.18078	6.61778	BLCA	Muscle invasive urothelial carcinoma (pT2 or above)	BLCA
TCGA_ZF_A9R3_01	5.83159	6.52602	BLCA	Muscle invasive urothelial carcinoma (pT2 or above)	BLCA
TCGA_ZF_A9R4_01	6.17652	6.99613	BLCA	Muscle invasive urothelial carcinoma (pT2 or above)	BLCA
TCGA_ZF_A9R5_01	4.68408	6.82546	BLCA	Muscle invasive urothelial carcinoma (pT2 or above)	BLCA
TCGA_ZF_A9R7_01	7.00743	5.26306	BLCA	Muscle invasive urothelial carcinoma (pT2 or above)	BLCA
TCGA_ZF_A9R9_01	7.47417	5.78844	BLCA	Muscle invasive urothelial carcinoma (pT2 or above)	BLCA
TCGA_ZF_A9RC_01	3.85092	4.96171	BLCA	Muscle invasive urothelial carcinoma (pT2 or above)	BLCA
TCGA_ZF_A9RD_01	7.38401	0.457336	BLCA	Muscle invasive urothelial carcinoma (pT2 or above)	BLCA
TCGA_ZF_A9RE_01	5.11028	6.24585	BLCA	Muscle invasive urothelial carcinoma (pT2 or above)	BLCA
TCGA_ZF_A9RF_01	5.62328	4.67732	BLCA	Muscle invasive urothelial carcinoma (pT2 or above)	BLCA
TCGA_ZF_A9RG_01	5.73297	2.39869	BLCA	Muscle invasive urothelial carcinoma (pT2 or above)	BLCA
TCGA_ZF_A9RL_01	6.14782	7.19498	BLCA	Muscle invasive urothelial carcinoma (pT2 or above)	BLCA
TCGA_ZF_A9RM_01	5.14678	6.59938	BLCA	Muscle invasive urothelial carcinoma (pT2 or above)	BLCA
TCGA_ZF_A9RN_01	6.5899	1.56847	BLCA	Muscle invasive urothelial carcinoma (pT2 or above)	BLCA
TCGA_ZF_AA4N_01	8.43642	2.73777	BLCA	NA	BLCA
TCGA_ZF_AA4R_01	5.30185	5.04535	BLCA	Muscle invasive urothelial carcinoma (pT2 or above)	BLCA
TCGA_ZF_AA4T_01	3.73683	5.08802	BLCA	Muscle invasive urothelial carcinoma (pT2 or above)	BLCA
TCGA_ZF_AA4U_01	5.47068	6.75416	BLCA	Muscle invasive urothelial carcinoma (pT2 or above)	BLCA
TCGA_ZF_AA4V_01	6.80319	4.555	BLCA	Muscle invasive urothelial carcinoma (pT2 or above)	BLCA
TCGA_ZF_AA4W_01	3.41254	1.34044	BLCA	Muscle invasive urothelial carcinoma (pT2 or above)	BLCA
TCGA_ZF_AA4X_01	7.33384	5.83424	BLCA	Muscle invasive urothelial carcinoma (pT2 or above)	BLCA
TCGA_ZF_AA51_01	6.08768	5.06169	BLCA	Muscle invasive urothelial carcinoma (pT2 or above)	BLCA
TCGA_ZF_AA52_01	7.11536	5.15851	BLCA	Muscle invasive urothelial carcinoma (pT2 or above)	BLCA
TCGA_ZF_AA53_01	2.95438	3.26523	BLCA	Muscle invasive urothelial carcinoma (pT2 or above)	BLCA
TCGA_ZF_AA54_01	3.62692	4.13995	BLCA	Muscle invasive urothelial carcinoma (pT2 or above)	BLCA
TCGA_ZF_AA56_01	5.10628	4.01727	BLCA	Muscle invasive urothelial carcinoma (pT2 or above)	BLCA
TCGA_ZF_AA58_01	3.0324	1.88603	BLCA	Muscle invasive urothelial carcinoma (pT2 or above)	BLCA
TCGA_ZF_AA5H_01	6.23781	4.84011	BLCA	Muscle invasive urothelial carcinoma (pT2 or above)	BLCA
TCGA_ZF_AA5N_01	6.48347	5.26188	BLCA	Muscle invasive urothelial carcinoma (pT2 or above)	BLCA
TCGA_ZF_AA5P_01	2.67851	2.70098	BLCA	Muscle invasive urothelial carcinoma (pT2 or above)	BLCA
TCGA_3C_AAAU_01	-0.364102	8.05773	BRCA	Infiltrating Lobular Carcinoma	BRCA
TCGA_3C_AALI_01	2.20507	7.60029	BRCA	Infiltrating Ductal Carcinoma	BRCA
TCGA_3C_AALJ_01	2.97207	8.25939	BRCA	Infiltrating Ductal Carcinoma	BRCA
TCGA_3C_AALK_01	2.65013	8.46121	BRCA	Infiltrating Ductal Carcinoma	BRCA
TCGA_4H_AAAK_01	-0.0783967	8.00073	BRCA	Infiltrating Lobular Carcinoma	BRCA
TCGA_5L_AAT0_01	0.199116	7.1747	BRCA	Infiltrating Lobular Carcinoma	BRCA
TCGA_5T_A9QA_01	3.89775	8.58254	BRCA	Other, specify	BRCA
TCGA_A1_A0SB_01	0.226145	5.34612	BRCA	Other, specify	BRCA
TCGA_A1_A0SE_01	-0.109487	8.56814	BRCA	Mixed Histology (please specify)	BRCA
TCGA_A1_A0SF_01	1.34899	8.15344	BRCA	Infiltrating Ductal Carcinoma	BRCA
TCGA_A1_A0SG_01	-0.390833	7.9578	BRCA	Other, specify	BRCA
TCGA_A1_A0SH_01	0.23583	6.97168	BRCA	Infiltrating Ductal Carcinoma	BRCA
TCGA_A1_A0SI_01	0.58455	7.45639	BRCA	Infiltrating Ductal Carcinoma	BRCA
TCGA_A1_A0SJ_01	1.74843	7.42283	BRCA	Infiltrating Ductal Carcinoma	BRCA
TCGA_A1_A0SK_01	2.6296	3.95145	BRCA	Other, specify	BRCA
TCGA_A1_A0SM_01	2.69471	7.27877	BRCA	Infiltrating Ductal Carcinoma	BRCA
TCGA_A1_A0SN_01	3.41753	7.96934	BRCA	Infiltrating Ductal Carcinoma	BRCA
TCGA_A1_A0SO_01	1.96422	4.74715	BRCA	Infiltrating Ductal Carcinoma	BRCA
TCGA_A1_A0SP_01	2.16265	4.5821	BRCA	Infiltrating Ductal Carcinoma	BRCA
TCGA_A1_A0SQ_01	0.760509	8.91111	BRCA	Infiltrating Ductal Carcinoma	BRCA
TCGA_A2_A04R_01	1.6064	9.40376	BRCA	Infiltrating Ductal Carcinoma	BRCA
TCGA_A2_A0CK_01	0.544557	8.7132	BRCA	Infiltrating Lobular Carcinoma	BRCA
TCGA_A2_A0CO_01	1.34547	8.49534	BRCA	Infiltrating Lobular Carcinoma	BRCA
TCGA_A2_A0CR_01	2.11647	5.95284	BRCA	Infiltrating Lobular Carcinoma	BRCA
TCGA_A2_A0CT_01	3.89843	8.65297	BRCA	Infiltrating Ductal Carcinoma	BRCA
TCGA_A2_A0EN_01	1.69253	6.41858	BRCA	Infiltrating Lobular Carcinoma	BRCA
TCGA_A2_A0EP_01	0.826711	2.52332	BRCA	Infiltrating Lobular Carcinoma	BRCA
TCGA_A2_A0EU_01	-0.145367	8.41827	BRCA	Infiltrating Ductal Carcinoma	BRCA
TCGA_A2_A0ST_01	1.2093	2.51735	BRCA	Infiltrating Ductal Carcinoma	BRCA
TCGA_A2_A0SU_01	-0.317776	6.15892	BRCA	Infiltrating Ductal Carcinoma	BRCA
TCGA_A2_A0SV_01	1.41516	8.62263	BRCA	Infiltrating Ductal Carcinoma	BRCA
TCGA_A2_A0SW_01	2.49761	7.4124	BRCA	Infiltrating Ductal Carcinoma	BRCA
TCGA_A2_A0SX_01	1.89223	3.67084	BRCA	Infiltrating Ductal Carcinoma	BRCA
TCGA_A2_A0SY_01	2.26558	8.88867	BRCA	Infiltrating Lobular Carcinoma	BRCA
TCGA_A2_A0T0_01	1.46724	4.64022	BRCA	Infiltrating Ductal Carcinoma	BRCA
TCGA_A2_A0T1_01	1.1375	4.56623	BRCA	Infiltrating Ductal Carcinoma	BRCA
TCGA_A2_A0T2_01	1.60655	4.60275	BRCA	Infiltrating Ductal Carcinoma	BRCA
TCGA_A2_A0T4_01	2.49871	7.41727	BRCA	Infiltrating Lobular Carcinoma	BRCA
TCGA_A2_A0T5_01	0.462672	7.8799	BRCA	Infiltrating Ductal Carcinoma	BRCA
TCGA_A2_A0T6_01	2.47282	8.21694	BRCA	Infiltrating Lobular Carcinoma	BRCA
TCGA_A2_A0T7_01	0.914632	6.89059	BRCA	Infiltrating Ductal Carcinoma	BRCA
TCGA_A2_A0YC_01	0.925721	9.18632	BRCA	Infiltrating Ductal Carcinoma	BRCA
TCGA_A2_A0YD_01	0.908952	7.24857	BRCA	Infiltrating Lobular Carcinoma	BRCA
TCGA_A2_A0YE_01	2.27081	4.35097	BRCA	Infiltrating Ductal Carcinoma	BRCA
TCGA_A2_A0YF_01	0.196601	8.79654	BRCA	Infiltrating Ductal Carcinoma	BRCA
TCGA_A2_A0YG_01	2.57624	8.46879	BRCA	Infiltrating Ductal Carcinoma	BRCA
TCGA_A2_A0YH_01	0.358671	6.28405	BRCA	Infiltrating Ductal Carcinoma	BRCA
TCGA_A2_A0YI_01	1.22101	6.35447	BRCA	Infiltrating Ductal Carcinoma	BRCA
TCGA_A2_A0YJ_01	1.9169	4.10271	BRCA	Infiltrating Ductal Carcinoma	BRCA
TCGA_A2_A0YK_01	1.80019	6.4045	BRCA	Infiltrating Lobular Carcinoma	BRCA
TCGA_A2_A0YL_01	-0.150148	7.14988	BRCA	Infiltrating Lobular Carcinoma	BRCA
TCGA_A2_A0YM_01	2.60969	4.51058	BRCA	Infiltrating Ductal Carcinoma	BRCA
TCGA_A2_A0YT_01	2.11786	8.65098	BRCA	Infiltrating Ductal Carcinoma	BRCA
TCGA_A2_A1FV_01	2.50155	9.35323	BRCA	Infiltrating Lobular Carcinoma	BRCA
TCGA_A2_A1FW_01	2.58651	8.68307	BRCA	Infiltrating Ductal Carcinoma	BRCA
TCGA_A2_A1FX_01	1.75195	8.50227	BRCA	Infiltrating Ductal Carcinoma	BRCA
TCGA_A2_A1FZ_01	1.39009	7.2697	BRCA	Infiltrating Ductal Carcinoma	BRCA
TCGA_A2_A1G0_01	-0.695516	7.25762	BRCA	Other, specify	BRCA
TCGA_A2_A1G1_01	2.37966	5.2548	BRCA	Infiltrating Ductal Carcinoma	BRCA
TCGA_A2_A1G4_01	2.01059	8.30998	BRCA	Infiltrating Ductal Carcinoma	BRCA
TCGA_A2_A1G6_01	0.258642	5.45636	BRCA	Infiltrating Ductal Carcinoma	BRCA
TCGA_A2_A259_01	-0.314387	6.33352	BRCA	Infiltrating Ductal Carcinoma	BRCA
TCGA_A2_A25A_01	1.27069	7.73095	BRCA	Infiltrating Lobular Carcinoma	BRCA
TCGA_A2_A25B_01	1.88278	8.96576	BRCA	Infiltrating Ductal Carcinoma	BRCA
TCGA_A2_A25C_01	0.298184	7.07821	BRCA	Infiltrating Ductal Carcinoma	BRCA
TCGA_A2_A25D_01	2.02111	7.19899	BRCA	Infiltrating Lobular Carcinoma	BRCA
TCGA_A2_A25E_01	0.843748	8.43641	BRCA	Infiltrating Ductal Carcinoma	BRCA
TCGA_A2_A25F_01	0.487146	1.5996	BRCA	Infiltrating Ductal Carcinoma	BRCA
TCGA_A2_A3KC_01	2.30756	7.83336	BRCA	Infiltrating Lobular Carcinoma	BRCA
TCGA_A2_A3KD_01	-0.368159	6.48803	BRCA	Mucinous Carcinoma	BRCA
TCGA_A2_A3XS_01	2.14452	5.03572	BRCA	Infiltrating Ductal Carcinoma	BRCA
TCGA_A2_A3XT_01	1.67473	4.44621	BRCA	Infiltrating Ductal Carcinoma	BRCA
TCGA_A2_A3XU_01	2.0309	4.76925	BRCA	Infiltrating Ductal Carcinoma	BRCA
TCGA_A2_A3XV_01	3.06592	7.08986	BRCA	Infiltrating Ductal Carcinoma	BRCA
TCGA_A2_A3XW_01	0.538651	5.11045	BRCA	Infiltrating Ductal Carcinoma	BRCA
TCGA_A2_A3XX_01	2.00864	4.51469	BRCA	Infiltrating Ductal Carcinoma	BRCA
TCGA_A2_A3XY_01	1.74223	4.49778	BRCA	Infiltrating Ductal Carcinoma	BRCA
TCGA_A2_A3XZ_01	1.19064	4.60896	BRCA	Infiltrating Ductal Carcinoma	BRCA
TCGA_A2_A3Y0_01	1.60038	3.74703	BRCA	Infiltrating Ductal Carcinoma	BRCA
TCGA_A2_A4RW_01	2.87346	7.4553	BRCA	Infiltrating Lobular Carcinoma	BRCA
TCGA_A2_A4RX_01	1.35564	4.94548	BRCA	Metaplastic Carcinoma	BRCA
TCGA_A2_A4RY_01	0.688205	6.2813	BRCA	Infiltrating Lobular Carcinoma	BRCA
TCGA_A2_A4S0_01	-0.50276	6.33705	BRCA	Mucinous Carcinoma	BRCA
TCGA_A2_A4S1_01	1.96528	5.60481	BRCA	Metaplastic Carcinoma	BRCA
TCGA_A2_A4S2_01	1.96359	7.31481	BRCA	Infiltrating Lobular Carcinoma	BRCA
TCGA_A2_A4S3_01	0.689014	5.27082	BRCA	Infiltrating Ductal Carcinoma	BRCA
TCGA_A7_A0D9_01	0.510393	7.4803	BRCA	Infiltrating Ductal Carcinoma	BRCA
TCGA_A7_A13D_01	1.98124	4.67582	BRCA	Infiltrating Ductal Carcinoma	BRCA
TCGA_A7_A13E_01	2.77388	4.98902	BRCA	Infiltrating Ductal Carcinoma	BRCA
TCGA_A7_A13F_01	2.92755	8.79508	BRCA	Infiltrating Ductal Carcinoma	BRCA
TCGA_A7_A13G_01	-0.265277	6.63661	BRCA	Infiltrating Ductal Carcinoma	BRCA
TCGA_A7_A13H_01	0.46968	7.26254	BRCA	Infiltrating Lobular Carcinoma	BRCA
TCGA_A7_A26E_01	1.33947	8.35956	BRCA	Infiltrating Lobular Carcinoma	BRCA
TCGA_A7_A26F_01	2.76208	6.2313	BRCA	Other, specify	BRCA
TCGA_A7_A26G_01	1.49168	4.05064	BRCA	Other, specify	BRCA
TCGA_A7_A26H_01	1.95384	8.85835	BRCA	Infiltrating Ductal Carcinoma	BRCA
TCGA_A7_A26I_01	1.64682	4.27066	BRCA	Infiltrating Ductal Carcinoma	BRCA
TCGA_A7_A26J_01	1.50229	9.18694	BRCA	Infiltrating Ductal Carcinoma	BRCA
TCGA_A7_A2KD_01	0.992271	7.40098	BRCA	Infiltrating Ductal Carcinoma	BRCA
TCGA_A7_A3IY_01	-0.0216751	5.49299	BRCA	Mucinous Carcinoma	BRCA
TCGA_A7_A3IZ_01	1.59938	9.21425	BRCA	Infiltrating Lobular Carcinoma	BRCA
TCGA_A7_A3J0_01	-0.461721	5.96229	BRCA	Mucinous Carcinoma	BRCA
TCGA_A7_A3J1_01	1.08703	6.99391	BRCA	Infiltrating Lobular Carcinoma	BRCA
TCGA_A7_A3RF_01	-0.00124597	8.08957	BRCA	Mucinous Carcinoma	BRCA
TCGA_A7_A425_01	0.309094	7.96015	BRCA	Infiltrating Lobular Carcinoma	BRCA
TCGA_A7_A426_01	0.788099	8.3501	BRCA	Infiltrating Lobular Carcinoma	BRCA
TCGA_A7_A4SA_01	0.866723	5.62671	BRCA	Infiltrating Lobular Carcinoma	BRCA
TCGA_A7_A4SB_01	-0.25692	7.95464	BRCA	Infiltrating Lobular Carcinoma	BRCA
TCGA_A7_A4SC_01	2.18529	7.50929	BRCA	Infiltrating Lobular Carcinoma	BRCA
TCGA_A7_A4SD_01	1.82059	3.45558	BRCA	Infiltrating Ductal Carcinoma	BRCA
TCGA_A7_A4SE_01	2.16531	4.57384	BRCA	Infiltrating Ductal Carcinoma	BRCA
TCGA_A7_A4SF_01	1.96683	8.10422	BRCA	Infiltrating Ductal Carcinoma	BRCA
TCGA_A7_A56D_01	1.85558	7.95221	BRCA	Infiltrating Ductal Carcinoma	BRCA
TCGA_A7_A5ZV_01	2.61805	5.66855	BRCA	Infiltrating Carcinoma NOS	BRCA
TCGA_A7_A5ZW_01	-0.0979218	6.55801	BRCA	Infiltrating Ductal Carcinoma	BRCA
TCGA_A7_A5ZX_01	0.38632	7.62318	BRCA	Infiltrating Lobular Carcinoma	BRCA
TCGA_A7_A6VV_01	1.91129	4.74182	BRCA	Infiltrating Ductal Carcinoma	BRCA
TCGA_A7_A6VW_01	2.13229	5.02197	BRCA	Infiltrating Ductal Carcinoma	BRCA
TCGA_A7_A6VX_01	0.693581	9.097	BRCA	Infiltrating Ductal Carcinoma	BRCA
TCGA_A7_A6VY_01	2.75422	4.93313	BRCA	Infiltrating Ductal Carcinoma	BRCA
TCGA_A8_A075_01	-0.0259689	6.41603	BRCA	Infiltrating Ductal Carcinoma	BRCA
TCGA_A8_A08O_01	-0.773544	8.07549	BRCA	Infiltrating Ductal Carcinoma	BRCA
TCGA_A8_A0A6_01	2.17421	7.83603	BRCA	Infiltrating Lobular Carcinoma	BRCA
TCGA_A8_A0AD_01	0.457676	8.07835	BRCA	Mixed Histology (please specify)	BRCA
TCGA_AC_A23C_01	2.29443	6.92282	BRCA	Infiltrating Ductal Carcinoma	BRCA
TCGA_AC_A23E_01	0.733742	8.78989	BRCA	Infiltrating Ductal Carcinoma	BRCA
TCGA_AC_A23G_01	0.846754	6.63893	BRCA	Infiltrating Lobular Carcinoma	BRCA
TCGA_AC_A23H_01	3.39454	7.3834	BRCA	Infiltrating Ductal Carcinoma	BRCA
TCGA_AC_A2B8_01	1.51337	7.95474	BRCA	Infiltrating Lobular Carcinoma	BRCA
TCGA_AC_A2BK_01	1.93151	4.5499	BRCA	Infiltrating Ductal Carcinoma	BRCA
TCGA_AC_A2BM_01	1.5829	8.64807	BRCA	Infiltrating Ductal Carcinoma	BRCA
TCGA_AC_A2FB_01	1.67717	5.65901	BRCA	Infiltrating Lobular Carcinoma	BRCA
TCGA_AC_A2FE_01	3.06967	7.04949	BRCA	Infiltrating Lobular Carcinoma	BRCA
TCGA_AC_A2FF_01	0.296025	5.14954	BRCA	Infiltrating Lobular Carcinoma	BRCA
TCGA_AC_A2FG_01	-0.0511949	7.7884	BRCA	Infiltrating Lobular Carcinoma	BRCA
TCGA_AC_A2FK_01	-0.0198026	5.19115	BRCA	Infiltrating Lobular Carcinoma	BRCA
TCGA_AC_A2FM_01	4.02814	8.43308	BRCA	Infiltrating Lobular Carcinoma	BRCA
TCGA_AC_A2FO_01	1.98869	7.14868	BRCA	Infiltrating Lobular Carcinoma	BRCA
TCGA_AC_A2QH_01	0.347287	3.55998	BRCA	Metaplastic Carcinoma	BRCA
TCGA_AC_A2QI_01	0.803771	7.21688	BRCA	Infiltrating Lobular Carcinoma	BRCA
TCGA_AC_A2QJ_01	1.19064	3.50171	BRCA	Metaplastic Carcinoma	BRCA
TCGA_AC_A3BB_01	1.76016	7.02305	BRCA	Infiltrating Lobular Carcinoma	BRCA
TCGA_AC_A3EH_01	2.14419	9.48878	BRCA	Infiltrating Lobular Carcinoma	BRCA
TCGA_AC_A3HN_01	0.242566	6.31069	BRCA	Infiltrating Lobular Carcinoma	BRCA
TCGA_AC_A3OD_01	2.78472	7.36138	BRCA	Infiltrating Lobular Carcinoma	BRCA
TCGA_AC_A3QP_01	-0.18731	6.73032	BRCA	Infiltrating Lobular Carcinoma	BRCA
TCGA_AC_A3QQ_01	0.963537	8.84892	BRCA	Infiltrating Lobular Carcinoma	BRCA
TCGA_AC_A3TM_01	0.782327	8.72058	BRCA	Infiltrating Lobular Carcinoma	BRCA
TCGA_AC_A3TN_01	1.11525	9.22795	BRCA	Infiltrating Lobular Carcinoma	BRCA
TCGA_AC_A3W5_01	2.07115	6.84218	BRCA	Infiltrating Lobular Carcinoma	BRCA
TCGA_AC_A3W6_01	2.04763	6.52949	BRCA	Infiltrating Lobular Carcinoma	BRCA
TCGA_AC_A3W7_01	0.900183	8.01573	BRCA	Infiltrating Lobular Carcinoma	BRCA
TCGA_AC_A3YI_01	0.753431	5.96723	BRCA	Infiltrating Lobular Carcinoma	BRCA
TCGA_AC_A3YJ_01	0.214059	8.02798	BRCA	Other, specify	BRCA
TCGA_AC_A4ZE_01	3.13197	9.11189	BRCA	Infiltrating Lobular Carcinoma	BRCA
TCGA_AC_A5EH_01	2.02169	7.48599	BRCA	Infiltrating Ductal Carcinoma	BRCA
TCGA_AC_A5EI_01	0.135708	4.67057	BRCA	Other, specify	BRCA
TCGA_AC_A5XS_01	2.18128	6.80454	BRCA	Infiltrating Lobular Carcinoma	BRCA
TCGA_AC_A5XU_01	3.10455	8.94481	BRCA	Infiltrating Ductal Carcinoma	BRCA
TCGA_AC_A62V_01	3.33291	9.04843	BRCA	Infiltrating Ductal Carcinoma	BRCA
TCGA_AC_A62X_01	2.65449	4.78501	BRCA	Infiltrating Ductal Carcinoma	BRCA
TCGA_AC_A62Y_01	0.415424	6.78647	BRCA	Infiltrating Lobular Carcinoma	BRCA
TCGA_AC_A6IV_01	1.26267	6.37812	BRCA	Infiltrating Lobular Carcinoma	BRCA
TCGA_AC_A6IW_01	2.19342	3.79786	BRCA	Infiltrating Ductal Carcinoma	BRCA
TCGA_AC_A6IX_01	2.38691	7.10715	BRCA	Infiltrating Lobular Carcinoma	BRCA
TCGA_AC_A6NO_01	-0.373968	8.22381	BRCA	Infiltrating Ductal Carcinoma	BRCA
TCGA_AC_A7VB_01	3.95855	8.97519	BRCA	Infiltrating Ductal Carcinoma	BRCA
TCGA_AC_A7VC_01	0.467721	3.98313	BRCA	Metaplastic Carcinoma	BRCA
TCGA_AC_A8OP_01	3.45924	8.49307	BRCA	Infiltrating Ductal Carcinoma	BRCA
TCGA_AC_A8OQ_01	2.10709	1.9059	BRCA	Infiltrating Ductal Carcinoma	BRCA
TCGA_AC_A8OR_01	-0.462171	6.22096	BRCA	Mucinous Carcinoma	BRCA
TCGA_AC_A8OS_01	1.79776	7.70746	BRCA	Infiltrating Lobular Carcinoma	BRCA
TCGA_AN_A0XL_01	0.825395	7.82567	BRCA	Infiltrating Ductal Carcinoma	BRCA
TCGA_AN_A0XN_01	3.31225	8.02066	BRCA	Infiltrating Ductal Carcinoma	BRCA
TCGA_AN_A0XO_01	1.21048	9.3786	BRCA	Infiltrating Ductal Carcinoma	BRCA
TCGA_AN_A0XP_01	0.331394	8.07613	BRCA	Infiltrating Ductal Carcinoma	BRCA
TCGA_AN_A0XR_01	2.03396	9.04854	BRCA	Infiltrating Ductal Carcinoma	BRCA
TCGA_AN_A0XS_01	0.295813	7.604	BRCA	Infiltrating Ductal Carcinoma	BRCA
TCGA_AN_A0XT_01	-0.687036	6.63042	BRCA	Infiltrating Ductal Carcinoma	BRCA
TCGA_AN_A0XU_01	1.76431	4.21876	BRCA	Infiltrating Ductal Carcinoma	BRCA
TCGA_AN_A0XV_01	2.52845	8.41742	BRCA	Infiltrating Ductal Carcinoma	BRCA
TCGA_AN_A0XW_01	0.343691	6.06611	BRCA	Infiltrating Ductal Carcinoma	BRCA
TCGA_AO_A03L_01	2.33198	7.81042	BRCA	Infiltrating Ductal Carcinoma	BRCA
TCGA_AO_A03M_01	0.973807	5.55663	BRCA	Infiltrating Ductal Carcinoma	BRCA
TCGA_AO_A03N_01	0.427769	8.8449	BRCA	Infiltrating Ductal Carcinoma	BRCA
TCGA_AO_A03U_01	0.524997	4.56607	BRCA	Other, specify	BRCA
TCGA_AO_A0JA_01	1.68251	8.73623	BRCA	Infiltrating Ductal Carcinoma	BRCA
TCGA_AO_A0JB_01	-0.316029	7.52069	BRCA	Infiltrating Ductal Carcinoma	BRCA
TCGA_AO_A0JC_01	-1.71815	0.187432	BRCA	Infiltrating Ductal Carcinoma	BRCA
TCGA_AO_A0JD_01	0.959699	7.80451	BRCA	Infiltrating Ductal Carcinoma	BRCA
TCGA_AO_A0JE_01	2.52744	7.08367	BRCA	Infiltrating Ductal Carcinoma	BRCA
TCGA_AO_A0JF_01	0.23483	5.93599	BRCA	Infiltrating Ductal Carcinoma	BRCA
TCGA_AO_A0JG_01	1.91931	6.92737	BRCA	Other, specify	BRCA
TCGA_AO_A0JI_01	3.92353	8.37946	BRCA	Infiltrating Ductal Carcinoma	BRCA
TCGA_AO_A0JJ_01	0.818599	7.74035	BRCA	Infiltrating Lobular Carcinoma	BRCA
TCGA_AO_A0JL_01	1.7748	5.25225	BRCA	Infiltrating Ductal Carcinoma	BRCA
TCGA_AO_A0JM_01	2.9317	8.8612	BRCA	Infiltrating Ductal Carcinoma	BRCA
TCGA_AO_A124_01	2.19038	4.08056	BRCA	Other, specify	BRCA
TCGA_AO_A125_01	0.841957	9.45919	BRCA	Other, specify	BRCA
TCGA_AO_A126_01	0.764394	8.56778	BRCA	Infiltrating Ductal Carcinoma	BRCA
TCGA_AO_A128_01	1.33307	2.71447	BRCA	Infiltrating Ductal Carcinoma	BRCA
TCGA_AO_A129_01	1.64679	3.532	BRCA	Infiltrating Ductal Carcinoma	BRCA
TCGA_AO_A12B_01	-0.521673	7.85425	BRCA	Infiltrating Ductal Carcinoma	BRCA
TCGA_AO_A12C_01	1.04238	8.62248	BRCA	Infiltrating Ductal Carcinoma	BRCA
TCGA_AO_A12E_01	3.41024	8.63738	BRCA	Infiltrating Lobular Carcinoma	BRCA
TCGA_AO_A12G_01	2.02129	8.97501	BRCA	Other, specify	BRCA
TCGA_AO_A1KO_01	0.752113	4.95622	BRCA	Infiltrating Lobular Carcinoma	BRCA
TCGA_AO_A1KP_01	1.4627	8.93666	BRCA	Infiltrating Ductal Carcinoma	BRCA
TCGA_AO_A1KQ_01	0.573448	7.96919	BRCA	Infiltrating Ductal Carcinoma	BRCA
TCGA_AO_A1KR_01	2.4398	5.71467	BRCA	Infiltrating Ductal Carcinoma	BRCA
TCGA_AO_A1KS_01	1.10144	8.51257	BRCA	Infiltrating Lobular Carcinoma	BRCA
TCGA_AO_A1KT_01	2.28225	8.94586	BRCA	Infiltrating Ductal Carcinoma	BRCA
TCGA_AQ_A04H_01	3.73554	8.99301	BRCA	Infiltrating Ductal Carcinoma	BRCA
TCGA_AQ_A04L_01	2.43832	8.68586	BRCA	Infiltrating Ductal Carcinoma	BRCA
TCGA_AQ_A0Y5_01	2.50537	7.81395	BRCA	Infiltrating Ductal Carcinoma	BRCA
TCGA_AQ_A1H2_01	1.26859	9.42471	BRCA	Infiltrating Ductal Carcinoma	BRCA
TCGA_AQ_A1H3_01	1.50653	7.89604	BRCA	Infiltrating Ductal Carcinoma	BRCA
TCGA_AQ_A54N_01	2.0248	4.4039	BRCA	Infiltrating Ductal Carcinoma	BRCA
TCGA_AQ_A54O_01	-0.313317	6.96115	BRCA	Infiltrating Ductal Carcinoma	BRCA
TCGA_AQ_A7U7_01	2.46526	6.39072	BRCA	Infiltrating Lobular Carcinoma	BRCA
TCGA_AR_A0TP_01	1.62005	4.73281	BRCA	Infiltrating Ductal Carcinoma	BRCA
TCGA_AR_A0TQ_01	2.64206	7.40609	BRCA	Infiltrating Ductal Carcinoma	BRCA
TCGA_AR_A0TR_01	-0.165405	8.38942	BRCA	Infiltrating Ductal Carcinoma	BRCA
TCGA_AR_A0TT_01	2.31297	6.25385	BRCA	Infiltrating Ductal Carcinoma	BRCA
TCGA_AR_A0TU_01	2.23211	4.34996	BRCA	Infiltrating Ductal Carcinoma	BRCA
TCGA_AR_A0TV_01	2.69787	8.61209	BRCA	Infiltrating Ductal Carcinoma	BRCA
TCGA_AR_A0TW_01	2.94948	7.75473	BRCA	Infiltrating Ductal Carcinoma	BRCA
TCGA_AR_A0TX_01	1.05289	5.22322	BRCA	Infiltrating Ductal Carcinoma	BRCA
TCGA_AR_A0TZ_01	3.65384	8.95687	BRCA	Infiltrating Ductal Carcinoma	BRCA
TCGA_AR_A0U0_01	1.92946	5.22274	BRCA	Infiltrating Ductal Carcinoma	BRCA
TCGA_AR_A0U2_01	2.40497	7.75331	BRCA	Infiltrating Ductal Carcinoma	BRCA
TCGA_AR_A0U3_01	2.38365	8.8731	BRCA	Infiltrating Ductal Carcinoma	BRCA
TCGA_AR_A0U4_01	1.7009	3.51085	BRCA	Infiltrating Ductal Carcinoma	BRCA
TCGA_AR_A1AI_01	1.4616	3.39603	BRCA	Medullary Carcinoma	BRCA
TCGA_AR_A1AJ_01	1.61066	3.21263	BRCA	Infiltrating Ductal Carcinoma	BRCA
TCGA_AR_A1AK_01	0.713575	7.00138	BRCA	Infiltrating Lobular Carcinoma	BRCA
TCGA_AR_A1AL_01	0.0231893	6.90355	BRCA	Infiltrating Lobular Carcinoma	BRCA
TCGA_AR_A1AM_01	-0.584801	6.8607	BRCA	Infiltrating Lobular Carcinoma	BRCA
TCGA_AR_A1AN_01	-0.0694594	6.40668	BRCA	Infiltrating Ductal Carcinoma	BRCA
TCGA_AR_A1AO_01	1.01164	3.12649	BRCA	Infiltrating Ductal Carcinoma	BRCA
TCGA_AR_A1AP_01	2.37985	8.4554	BRCA	Infiltrating Ductal Carcinoma	BRCA
TCGA_AR_A1AQ_01	2.25424	3.59537	BRCA	Infiltrating Ductal Carcinoma	BRCA
TCGA_AR_A1AR_01	2.16622	4.03788	BRCA	Infiltrating Ductal Carcinoma	BRCA
TCGA_AR_A1AS_01	0.427039	8.96886	BRCA	Infiltrating Ductal Carcinoma	BRCA
TCGA_AR_A1AT_01	1.96515	6.83445	BRCA	Infiltrating Lobular Carcinoma	BRCA
TCGA_AR_A1AU_01	0.256979	7.54915	BRCA	Infiltrating Ductal Carcinoma	BRCA
TCGA_AR_A1AV_01	2.80983	9.11119	BRCA	Infiltrating Ductal Carcinoma	BRCA
TCGA_AR_A1AW_01	2.06218	5.61438	BRCA	Infiltrating Ductal Carcinoma	BRCA
TCGA_AR_A1AX_01	0.993308	4.67608	BRCA	Infiltrating Ductal Carcinoma	BRCA
TCGA_AR_A1AY_01	2.40693	4.70629	BRCA	Infiltrating Ductal Carcinoma	BRCA
TCGA_AR_A24H_01	2.31913	9.42376	BRCA	Infiltrating Lobular Carcinoma	BRCA
TCGA_AR_A24K_01	0.918209	9.13816	BRCA	Infiltrating Ductal Carcinoma	BRCA
TCGA_AR_A24L_01	0.436732	7.05321	BRCA	Infiltrating Ductal Carcinoma	BRCA
TCGA_AR_A24M_01	0.0328605	8.12179	BRCA	Mixed Histology (please specify)	BRCA
TCGA_AR_A24N_01	2.29517	8.54565	BRCA	Infiltrating Ductal Carcinoma	BRCA
TCGA_AR_A24O_01	-0.0188041	6.80252	BRCA	Mixed Histology (please specify)	BRCA
TCGA_AR_A24P_01	0.574229	7.63816	BRCA	Infiltrating Ductal Carcinoma	BRCA
TCGA_AR_A24Q_01	2.29604	4.54163	BRCA	Infiltrating Ductal Carcinoma	BRCA
TCGA_AR_A24R_01	2.4951	8.46035	BRCA	Infiltrating Ductal Carcinoma	BRCA
TCGA_AR_A24S_01	0.321001	6.69098	BRCA	Infiltrating Ductal Carcinoma	BRCA
TCGA_AR_A24T_01	3.06002	8.00759	BRCA	Infiltrating Lobular Carcinoma	BRCA
TCGA_AR_A24U_01	1.84396	5.36245	BRCA	Infiltrating Ductal Carcinoma	BRCA
TCGA_AR_A24V_01	0.916329	8.26665	BRCA	Infiltrating Ductal Carcinoma	BRCA
TCGA_AR_A24W_01	-0.51307	5.67827	BRCA	Infiltrating Ductal Carcinoma	BRCA
TCGA_AR_A24X_01	1.55377	8.48928	BRCA	Mixed Histology (please specify)	BRCA
TCGA_AR_A24Z_01	1.28454	9.04131	BRCA	Infiltrating Ductal Carcinoma	BRCA
TCGA_AR_A250_01	3.75318	8.47448	BRCA	Infiltrating Ductal Carcinoma	BRCA
TCGA_AR_A251_01	1.61725	4.47015	BRCA	Infiltrating Ductal Carcinoma	BRCA
TCGA_AR_A252_01	1.53033	4.77382	BRCA	Infiltrating Ductal Carcinoma	BRCA
TCGA_AR_A254_01	1.66384	7.47991	BRCA	Infiltrating Ductal Carcinoma	BRCA
TCGA_AR_A255_01	2.81764	8.43026	BRCA	Infiltrating Ductal Carcinoma	BRCA
TCGA_AR_A256_01	2.80415	4.63812	BRCA	Infiltrating Ductal Carcinoma	BRCA
TCGA_AR_A2LE_01	0.578943	8.10862	BRCA	Infiltrating Lobular Carcinoma	BRCA
TCGA_AR_A2LH_01	1.4976	4.91932	BRCA	Infiltrating Lobular Carcinoma	BRCA
TCGA_AR_A2LJ_01	0.164196	6.33161	BRCA	Infiltrating Lobular Carcinoma	BRCA
TCGA_AR_A2LK_01	1.6368	9.38111	BRCA	Infiltrating Lobular Carcinoma	BRCA
TCGA_AR_A2LM_01	-0.176769	8.04411	BRCA	Infiltrating Lobular Carcinoma	BRCA
TCGA_AR_A2LN_01	0.786318	7.02694	BRCA	Infiltrating Lobular Carcinoma	BRCA
TCGA_AR_A2LO_01	1.29677	6.20816	BRCA	Infiltrating Lobular Carcinoma	BRCA
TCGA_AR_A2LQ_01	0.582077	5.3734	BRCA	Infiltrating Lobular Carcinoma	BRCA
TCGA_AR_A5QM_01	2.74532	7.52052	BRCA	Infiltrating Lobular Carcinoma	BRCA
TCGA_AR_A5QN_01	3.71272	7.86397	BRCA	Infiltrating Lobular Carcinoma	BRCA
TCGA_AR_A5QP_01	1.34365	7.31401	BRCA	Infiltrating Lobular Carcinoma	BRCA
TCGA_AR_A5QQ_01	2.33494	4.77821	BRCA	Other, specify	BRCA
TCGA_B6_A0I1_01	1.95372	4.12992	BRCA	Infiltrating Ductal Carcinoma	BRCA
TCGA_B6_A0IK_01	2.348	6.64344	BRCA	Infiltrating Ductal Carcinoma	BRCA
TCGA_B6_A0RE_01	2.58891	4.69913	BRCA	Infiltrating Ductal Carcinoma	BRCA
TCGA_B6_A0RG_01	-0.206692	8.55451	BRCA	Infiltrating Ductal Carcinoma	BRCA
TCGA_B6_A0RI_01	-0.560053	8.11141	BRCA	Infiltrating Ductal Carcinoma	BRCA
TCGA_B6_A0RL_01	4.07759	8.8942	BRCA	Infiltrating Ductal Carcinoma	BRCA
TCGA_B6_A0RM_01	-0.8032	7.62365	BRCA	Infiltrating Ductal Carcinoma	BRCA
TCGA_B6_A0RN_01	1.59572	9.25263	BRCA	Infiltrating Ductal Carcinoma	BRCA
TCGA_B6_A0RO_01	0.430688	7.88482	BRCA	Infiltrating Ductal Carcinoma	BRCA
TCGA_B6_A0RP_01	0.084572	8.3944	BRCA	Mixed Histology (please specify)	BRCA
TCGA_B6_A0RS_01	0.612849	6.12039	BRCA	Infiltrating Ductal Carcinoma	BRCA
TCGA_B6_A0RT_01	0.869279	2.28361	BRCA	Infiltrating Ductal Carcinoma	BRCA
TCGA_B6_A0RU_01	1.00412	4.92236	BRCA	Other, specify	BRCA
TCGA_B6_A0RV_01	1.05047	7.44566	BRCA	Mixed Histology (please specify)	BRCA
TCGA_B6_A0WT_01	-0.152876	8.41679	BRCA	Infiltrating Ductal Carcinoma	BRCA
TCGA_B6_A0WV_01	1.42254	9.55178	BRCA	Infiltrating Ductal Carcinoma	BRCA
TCGA_B6_A0WW_01	2.38608	8.89216	BRCA	Infiltrating Ductal Carcinoma	BRCA
TCGA_B6_A0WX_01	1.62544	5.07591	BRCA	Other, specify	BRCA
TCGA_B6_A0WY_01	0.66842	6.55476	BRCA	Infiltrating Ductal Carcinoma	BRCA
TCGA_B6_A0WZ_01	1.0863	9.10916	BRCA	Infiltrating Ductal Carcinoma	BRCA
TCGA_B6_A0X1_01	1.81203	3.75172	BRCA	Infiltrating Ductal Carcinoma	BRCA
TCGA_B6_A0X4_01	-0.696862	7.12566	BRCA	Infiltrating Ductal Carcinoma	BRCA
TCGA_B6_A0X5_01	1.47152	8.1209	BRCA	Infiltrating Ductal Carcinoma	BRCA
TCGA_B6_A0X7_01	0.116449	8.15212	BRCA	Mixed Histology (please specify)	BRCA
TCGA_B6_A1KC_01	1.9482	8.43644	BRCA	Infiltrating Ductal Carcinoma	BRCA
TCGA_B6_A1KF_01	1.90407	4.98915	BRCA	Infiltrating Ductal Carcinoma	BRCA
TCGA_B6_A1KI_01	-0.043793	6.9643	BRCA	Infiltrating Ductal Carcinoma	BRCA
TCGA_B6_A1KN_01	3.17974	8.46266	BRCA	Infiltrating Ductal Carcinoma	BRCA
TCGA_B6_A2IU_01	0.154505	8.39099	BRCA	Infiltrating Lobular Carcinoma	BRCA
TCGA_B6_A3ZX_01	1.15616	2.45096	BRCA	Mixed Histology (please specify)	BRCA
TCGA_B6_A400_01	2.26642	4.27195	BRCA	Infiltrating Ductal Carcinoma	BRCA
TCGA_B6_A401_01	1.48962	6.46559	BRCA	Infiltrating Ductal Carcinoma	BRCA
TCGA_B6_A402_01	2.21874	4.55709	BRCA	Infiltrating Ductal Carcinoma	BRCA
TCGA_B6_A408_01	0.144191	8.33113	BRCA	Mixed Histology (please specify)	BRCA
TCGA_B6_A409_01	1.86016	4.52413	BRCA	Infiltrating Ductal Carcinoma	BRCA
TCGA_B6_A40B_01	2.3661	8.55238	BRCA	Infiltrating Lobular Carcinoma	BRCA
TCGA_B6_A40C_01	1.8802	9.08746	BRCA	Infiltrating Lobular Carcinoma	BRCA
TCGA_BH_A0AU_01	0.425095	7.83549	BRCA	Infiltrating Ductal Carcinoma	BRCA
TCGA_BH_A0AW_01	1.93246	6.95655	BRCA	Infiltrating Ductal Carcinoma	BRCA
TCGA_BH_A0AZ_01	0.00130213	7.31443	BRCA	Infiltrating Ductal Carcinoma	BRCA
TCGA_BH_A0B2_01	0.966979	7.09153	BRCA	NA	BRCA
TCGA_BH_A0B3_01	1.41047	4.31602	BRCA	Infiltrating Ductal Carcinoma	BRCA
TCGA_BH_A0B5_01	1.60455	8.92198	BRCA	Infiltrating Lobular Carcinoma	BRCA
TCGA_BH_A0B8_01	2.57908	8.73931	BRCA	Infiltrating Ductal Carcinoma	BRCA
TCGA_BH_A0B9_01	1.67157	3.54643	BRCA	Infiltrating Ductal Carcinoma	BRCA
TCGA_BH_A0BA_01	0.583431	8.65002	BRCA	Mixed Histology (please specify)	BRCA
TCGA_BH_A0BC_01	0.00747634	6.18995	BRCA	Infiltrating Ductal Carcinoma	BRCA
TCGA_BH_A0BF_01	1.92278	6.45637	BRCA	Infiltrating Ductal Carcinoma	BRCA
TCGA_BH_A0BJ_01	-0.106453	6.13211	BRCA	Infiltrating Ductal Carcinoma	BRCA
TCGA_BH_A0BM_01	-0.493838	7.141	BRCA	Infiltrating Ductal Carcinoma	BRCA
TCGA_BH_A0BS_01	-0.269105	8.00729	BRCA	Infiltrating Ductal Carcinoma	BRCA
TCGA_BH_A0BT_01	0.0505648	8.94949	BRCA	Infiltrating Ductal Carcinoma	BRCA
TCGA_BH_A0BZ_01	2.90473	8.08025	BRCA	Infiltrating Ductal Carcinoma	BRCA
TCGA_BH_A0C0_01	2.13828	6.09851	BRCA	Infiltrating Ductal Carcinoma	BRCA
TCGA_BH_A0C3_01	0.468698	5.73864	BRCA	Mixed Histology (please specify)	BRCA
TCGA_BH_A0DD_01	2.40483	9.56712	BRCA	Infiltrating Ductal Carcinoma	BRCA
TCGA_BH_A0DG_01	1.8591	7.02501	BRCA	Infiltrating Ductal Carcinoma	BRCA
TCGA_BH_A0DH_01	2.76809	9.03497	BRCA	Infiltrating Ductal Carcinoma	BRCA
TCGA_BH_A0DI_01	2.52156	7.06999	BRCA	Infiltrating Ductal Carcinoma	BRCA
TCGA_BH_A0DK_01	3.49169	8.10414	BRCA	Infiltrating Ductal Carcinoma	BRCA
TCGA_BH_A0DP_01	1.35596	8.72825	BRCA	Infiltrating Lobular Carcinoma	BRCA
TCGA_BH_A0DQ_01	-0.324431	7.92155	BRCA	Infiltrating Ductal Carcinoma	BRCA
TCGA_BH_A0DS_01	2.63792	8.77639	BRCA	Infiltrating Ductal Carcinoma	BRCA
TCGA_BH_A0DV_01	0.358077	6.46421	BRCA	Infiltrating Ductal Carcinoma	BRCA
TCGA_BH_A0E0_01	1.70159	3.9978	BRCA	Infiltrating Ductal Carcinoma	BRCA
TCGA_BH_A0E1_01	-0.372563	7.31767	BRCA	Infiltrating Ductal Carcinoma	BRCA
TCGA_BH_A0E2_01	1.75727	8.26949	BRCA	Infiltrating Ductal Carcinoma	BRCA
TCGA_BH_A0GY_01	1.0194	7.23749	BRCA	Infiltrating Ductal Carcinoma	BRCA
TCGA_BH_A0GZ_01	1.4887	8.23403	BRCA	Infiltrating Ductal Carcinoma	BRCA
TCGA_BH_A0H0_01	0.707309	9.05321	BRCA	Infiltrating Ductal Carcinoma	BRCA
TCGA_BH_A0H3_01	0.314536	7.36695	BRCA	Infiltrating Ductal Carcinoma	BRCA
TCGA_BH_A0H6_01	-0.842958	7.58085	BRCA	Infiltrating Ductal Carcinoma	BRCA
TCGA_BH_A0H7_01	1.88132	8.58343	BRCA	Infiltrating Ductal Carcinoma	BRCA
TCGA_BH_A0H9_01	-0.434822	6.22058	BRCA	Infiltrating Ductal Carcinoma	BRCA
TCGA_BH_A0HA_01	0.242664	8.46209	BRCA	Infiltrating Ductal Carcinoma	BRCA
TCGA_BH_A0HB_01	1.14308	7.33879	BRCA	Infiltrating Ductal Carcinoma	BRCA
TCGA_BH_A0HF_01	-0.643114	6.95416	BRCA	Infiltrating Ductal Carcinoma	BRCA
TCGA_BH_A0HI_01	-0.352448	7.75604	BRCA	Infiltrating Ductal Carcinoma	BRCA
TCGA_BH_A0HK_01	2.92035	8.82977	BRCA	Infiltrating Ductal Carcinoma	BRCA
TCGA_BH_A0HP_01	0.945147	8.39641	BRCA	Infiltrating Lobular Carcinoma	BRCA
TCGA_BH_A0HX_01	1.84079	8.66961	BRCA	Infiltrating Ductal Carcinoma	BRCA
TCGA_BH_A0HY_01	3.02433	8.51153	BRCA	Infiltrating Ductal Carcinoma	BRCA
TCGA_BH_A0RX_01	1.60554	2.9491	BRCA	Infiltrating Ductal Carcinoma	BRCA
TCGA_BH_A0W3_01	0.327822	9.02432	BRCA	Infiltrating Ductal Carcinoma	BRCA
TCGA_BH_A0W4_01	-0.445876	8.25785	BRCA	Infiltrating Ductal Carcinoma	BRCA
TCGA_BH_A0W5_01	1.01158	5.79216	BRCA	Infiltrating Ductal Carcinoma	BRCA
TCGA_BH_A0WA_01	2.49333	4.56821	BRCA	NA	BRCA
TCGA_BH_A1EN_01	3.45263	8.39889	BRCA	Infiltrating Ductal Carcinoma	BRCA
TCGA_BH_A1EO_01	1.9988	8.23382	BRCA	Mixed Histology (please specify)	BRCA
TCGA_BH_A1ES_01	0.617594	8.35785	BRCA	Infiltrating Ductal Carcinoma	BRCA
TCGA_BH_A1ET_01	0.0309006	8.64253	BRCA	Infiltrating Ductal Carcinoma	BRCA
TCGA_BH_A1EU_01	0.528084	5.64265	BRCA	Infiltrating Ductal Carcinoma	BRCA
TCGA_BH_A1EV_01	0.712115	7.99466	BRCA	Infiltrating Ductal Carcinoma	BRCA
TCGA_BH_A1EW_01	1.9076	7.61436	BRCA	Infiltrating Ductal Carcinoma	BRCA
TCGA_BH_A1EX_01	0.731762	7.96038	BRCA	Infiltrating Ductal Carcinoma	BRCA
TCGA_BH_A1EY_01	2.40371	6.81667	BRCA	Infiltrating Ductal Carcinoma	BRCA
TCGA_BH_A1F0_01	1.46295	2.3874	BRCA	Infiltrating Ductal Carcinoma	BRCA
TCGA_BH_A1F2_01	2.0302	8.60332	BRCA	Infiltrating Ductal Carcinoma	BRCA
TCGA_BH_A1F5_01	-0.712601	8.17665	BRCA	Infiltrating Ductal Carcinoma	BRCA
TCGA_BH_A1F6_01	2.40804	5.08494	BRCA	Infiltrating Ductal Carcinoma	BRCA
TCGA_BH_A1F8_01	2.57849	7.69473	BRCA	Infiltrating Ductal Carcinoma	BRCA
TCGA_BH_A1FB_01	0.546052	5.66831	BRCA	Infiltrating Ductal Carcinoma	BRCA
TCGA_BH_A1FC_01	2.60613	4.42394	BRCA	Medullary Carcinoma	BRCA
TCGA_BH_A1FD_01	3.29736	8.28807	BRCA	Infiltrating Ductal Carcinoma	BRCA
TCGA_BH_A1FE_01	1.52332	6.5622	BRCA	Infiltrating Ductal Carcinoma	BRCA
TCGA_BH_A1FG_01	-0.552019	7.80981	BRCA	Infiltrating Ductal Carcinoma	BRCA
TCGA_BH_A1FH_01	0.177696	5.20636	BRCA	Infiltrating Ductal Carcinoma	BRCA
TCGA_BH_A1FJ_01	1.03258	9.34433	BRCA	Infiltrating Ductal Carcinoma	BRCA
TCGA_BH_A1FL_01	1.16378	8.90208	BRCA	Infiltrating Ductal Carcinoma	BRCA
TCGA_BH_A1FM_01	1.66733	8.54284	BRCA	Infiltrating Ductal Carcinoma	BRCA
TCGA_BH_A1FN_01	-0.462673	7.14674	BRCA	Infiltrating Ductal Carcinoma	BRCA
TCGA_BH_A1FR_01	-0.160233	6.2364	BRCA	Other, specify	BRCA
TCGA_BH_A1FU_01	1.32036	5.25511	BRCA	Infiltrating Ductal Carcinoma	BRCA
TCGA_BH_A201_01	0.222752	6.72443	BRCA	Infiltrating Ductal Carcinoma	BRCA
TCGA_BH_A202_01	1.82918	7.45578	BRCA	Infiltrating Ductal Carcinoma	BRCA
TCGA_BH_A203_01	2.90648	6.91675	BRCA	Infiltrating Ductal Carcinoma	BRCA
TCGA_BH_A204_01	2.92285	9.4103	BRCA	Infiltrating Ductal Carcinoma	BRCA
TCGA_BH_A208_01	0.540209	5.39759	BRCA	Infiltrating Ductal Carcinoma	BRCA
TCGA_BH_A209_01	1.98066	5.47294	BRCA	Medullary Carcinoma	BRCA
TCGA_BH_A28O_01	0.123888	5.54503	BRCA	Infiltrating Lobular Carcinoma	BRCA
TCGA_BH_A28Q_01	0.602677	8.27809	BRCA	Infiltrating Lobular Carcinoma	BRCA
TCGA_BH_A2L8_01	1.39242	5.94584	BRCA	Infiltrating Lobular Carcinoma	BRCA
TCGA_BH_A42T_01	2.5898	8.59428	BRCA	Infiltrating Lobular Carcinoma	BRCA
TCGA_BH_A42U_01	0.75412	5.56299	BRCA	Infiltrating Lobular Carcinoma	BRCA
TCGA_BH_A42V_01	1.22005	7.72984	BRCA	Infiltrating Ductal Carcinoma	BRCA
TCGA_BH_A5IZ_01	1.67917	4.46315	BRCA	Infiltrating Ductal Carcinoma	BRCA
TCGA_BH_A5J0_01	1.0144	7.48116	BRCA	Infiltrating Ductal Carcinoma	BRCA
TCGA_BH_A6R8_01	0.58501	9.10765	BRCA	Infiltrating Ductal Carcinoma	BRCA
TCGA_BH_A6R9_01	0.335254	4.08739	BRCA	Metaplastic Carcinoma	BRCA
TCGA_BH_A8FY_01	2.24905	9.04695	BRCA	Infiltrating Lobular Carcinoma	BRCA
TCGA_BH_A8FZ_01	0.7336	6.10681	BRCA	Infiltrating Lobular Carcinoma	BRCA
TCGA_BH_A8G0_01	0.790719	6.37728	BRCA	Infiltrating Lobular Carcinoma	BRCA
TCGA_BH_AB28_01	2.1489	7.72532	BRCA	Infiltrating Lobular Carcinoma	BRCA
TCGA_C8_A1HE_01	1.07046	8.86017	BRCA	Infiltrating Ductal Carcinoma	BRCA
TCGA_C8_A1HF_01	1.09547	7.9861	BRCA	Infiltrating Ductal Carcinoma	BRCA
TCGA_C8_A1HG_01	0.886429	6.07365	BRCA	Infiltrating Ductal Carcinoma	BRCA
TCGA_C8_A1HI_01	0.684727	7.39489	BRCA	Infiltrating Ductal Carcinoma	BRCA
TCGA_C8_A1HJ_01	1.87197	4.42573	BRCA	Infiltrating Ductal Carcinoma	BRCA
TCGA_C8_A1HK_01	1.30449	7.9341	BRCA	Infiltrating Ductal Carcinoma	BRCA
TCGA_C8_A1HL_01	1.20559	8.59632	BRCA	Other, specify	BRCA
TCGA_C8_A1HM_01	1.78208	6.89242	BRCA	Infiltrating Ductal Carcinoma	BRCA
TCGA_C8_A1HN_01	1.45446	9.20914	BRCA	Infiltrating Ductal Carcinoma	BRCA
TCGA_C8_A1HO_01	3.34965	8.86428	BRCA	Infiltrating Ductal Carcinoma	BRCA
TCGA_C8_A26V_01	2.05252	8.77625	BRCA	Infiltrating Ductal Carcinoma	BRCA
TCGA_C8_A26W_01	-0.247479	6.96121	BRCA	Infiltrating Ductal Carcinoma	BRCA
TCGA_C8_A26X_01	2.81972	6.056	BRCA	Infiltrating Ductal Carcinoma	BRCA
TCGA_C8_A26Y_01	1.80104	5.60917	BRCA	Infiltrating Ductal Carcinoma	BRCA
TCGA_C8_A26Z_01	0.955556	8.87419	BRCA	Infiltrating Ductal Carcinoma	BRCA
TCGA_C8_A273_01	1.0973	8.34769	BRCA	Infiltrating Ductal Carcinoma	BRCA
TCGA_C8_A274_01	2.57638	8.67288	BRCA	Infiltrating Ductal Carcinoma	BRCA
TCGA_C8_A275_01	2.72332	6.76819	BRCA	Infiltrating Ductal Carcinoma	BRCA
TCGA_C8_A278_01	2.42308	6.09542	BRCA	Infiltrating Ductal Carcinoma	BRCA
TCGA_C8_A27A_01	2.92228	8.91935	BRCA	Infiltrating Ductal Carcinoma	BRCA
TCGA_C8_A27B_01	2.26621	4.01106	BRCA	Infiltrating Ductal Carcinoma	BRCA
TCGA_C8_A3M7_01	1.96602	6.55259	BRCA	Infiltrating Lobular Carcinoma	BRCA
TCGA_C8_A3M8_01	3.45508	8.71628	BRCA	Infiltrating Lobular Carcinoma	BRCA
TCGA_C8_A8HP_01	1.3927	4.14993	BRCA	Metaplastic Carcinoma	BRCA
TCGA_C8_A8HQ_01	3.57626	7.7666	BRCA	Mucinous Carcinoma	BRCA
TCGA_C8_A8HR_01	0.555135	5.47329	BRCA	Infiltrating Lobular Carcinoma	BRCA
TCGA_C8_A9FZ_01	2.28516	8.37676	BRCA	Mixed Histology (please specify)	BRCA
TCGA_D8_A1J8_01	3.46678	7.97734	BRCA	Infiltrating Ductal Carcinoma	BRCA
TCGA_D8_A1J9_01	2.91355	7.98201	BRCA	Infiltrating Ductal Carcinoma	BRCA
TCGA_D8_A1JA_01	1.97971	7.93334	BRCA	Infiltrating Ductal Carcinoma	BRCA
TCGA_D8_A1JB_01	1.04167	6.18954	BRCA	Infiltrating Ductal Carcinoma	BRCA
TCGA_D8_A1JC_01	0.381499	8.12834	BRCA	Infiltrating Ductal Carcinoma	BRCA
TCGA_D8_A1JD_01	0.197191	8.42345	BRCA	Infiltrating Ductal Carcinoma	BRCA
TCGA_D8_A1JE_01	0.570222	7.28697	BRCA	Infiltrating Ductal Carcinoma	BRCA
TCGA_D8_A1JF_01	3.12938	6.52874	BRCA	Infiltrating Ductal Carcinoma	BRCA
TCGA_D8_A1JG_01	2.67955	5.97347	BRCA	Infiltrating Ductal Carcinoma	BRCA
TCGA_D8_A1JH_01	0.636022	5.79134	BRCA	Infiltrating Ductal Carcinoma	BRCA
TCGA_D8_A1JI_01	1.08551	9.13601	BRCA	Infiltrating Ductal Carcinoma	BRCA
TCGA_D8_A1JJ_01	2.0064	7.90873	BRCA	Infiltrating Ductal Carcinoma	BRCA
TCGA_D8_A1JK_01	1.85303	5.68913	BRCA	Infiltrating Ductal Carcinoma	BRCA
TCGA_D8_A1JL_01	2.04332	3.93587	BRCA	Infiltrating Ductal Carcinoma	BRCA
TCGA_D8_A1JM_01	2.44592	4.99973	BRCA	Infiltrating Ductal Carcinoma	BRCA
TCGA_D8_A1JN_01	2.16805	8.74263	BRCA	Infiltrating Lobular Carcinoma	BRCA
TCGA_D8_A1JP_01	1.31318	7.60592	BRCA	Infiltrating Ductal Carcinoma	BRCA
TCGA_D8_A1JS_01	-0.060768	8.11819	BRCA	Other, specify	BRCA
TCGA_D8_A1JT_01	0.29882	9.04469	BRCA	Other, specify	BRCA
TCGA_D8_A1JU_01	-0.148055	6.37663	BRCA	Infiltrating Ductal Carcinoma	BRCA
TCGA_D8_A1X5_01	2.64035	8.23286	BRCA	Infiltrating Ductal Carcinoma	BRCA
TCGA_D8_A1X6_01	-0.00783407	8.76911	BRCA	Infiltrating Ductal Carcinoma	BRCA
TCGA_D8_A1X7_01	0.157577	7.46321	BRCA	Other, specify	BRCA
TCGA_D8_A1X8_01	0.984691	8.19011	BRCA	Infiltrating Lobular Carcinoma	BRCA
TCGA_D8_A1X9_01	3.04507	9.03922	BRCA	Infiltrating Ductal Carcinoma	BRCA
TCGA_D8_A1XA_01	1.72815	9.17013	BRCA	Infiltrating Ductal Carcinoma	BRCA
TCGA_D8_A1XB_01	1.37221	8.68144	BRCA	Infiltrating Ductal Carcinoma	BRCA
TCGA_D8_A1XC_01	0.522317	8.4533	BRCA	Mucinous Carcinoma	BRCA
TCGA_D8_A1XD_01	0.421619	8.11241	BRCA	Infiltrating Ductal Carcinoma	BRCA
TCGA_D8_A1XF_01	4.09848	8.36766	BRCA	Infiltrating Ductal Carcinoma	BRCA
TCGA_D8_A1XG_01	-0.293181	5.843	BRCA	Infiltrating Ductal Carcinoma	BRCA
TCGA_D8_A1XJ_01	2.83484	7.74254	BRCA	Other, specify	BRCA
TCGA_D8_A1XK_01	1.77849	3.93848	BRCA	Infiltrating Ductal Carcinoma	BRCA
TCGA_D8_A1XL_01	0.958015	7.14756	BRCA	Infiltrating Ductal Carcinoma	BRCA
TCGA_D8_A1XM_01	1.21654	6.92263	BRCA	Infiltrating Ductal Carcinoma	BRCA
TCGA_D8_A1XO_01	0.443407	7.43804	BRCA	Infiltrating Lobular Carcinoma	BRCA
TCGA_D8_A1XQ_01	1.92929	3.93832	BRCA	Infiltrating Ductal Carcinoma	BRCA
TCGA_D8_A1XR_01	-0.850127	7.31067	BRCA	Infiltrating Ductal Carcinoma	BRCA
TCGA_D8_A1XS_01	0.0420063	8.09917	BRCA	Other, specify	BRCA
TCGA_D8_A1XT_01	1.42923	6.25184	BRCA	Infiltrating Ductal Carcinoma	BRCA
TCGA_D8_A1XU_01	3.16934	7.53736	BRCA	Infiltrating Ductal Carcinoma	BRCA
TCGA_D8_A1XV_01	1.2475	8.35692	BRCA	Mucinous Carcinoma	BRCA
TCGA_D8_A1XW_01	1.46167	4.06129	BRCA	Infiltrating Ductal Carcinoma	BRCA
TCGA_D8_A1XY_01	0.607951	7.32843	BRCA	Infiltrating Ductal Carcinoma	BRCA
TCGA_D8_A1XZ_01	1.90159	7.97378	BRCA	Infiltrating Ductal Carcinoma	BRCA
TCGA_D8_A1Y0_01	1.479	7.63176	BRCA	Infiltrating Ductal Carcinoma	BRCA
TCGA_D8_A1Y1_01	1.49195	8.50253	BRCA	Infiltrating Ductal Carcinoma	BRCA
TCGA_D8_A1Y2_01	0.724063	5.94105	BRCA	Infiltrating Ductal Carcinoma	BRCA
TCGA_D8_A1Y3_01	2.95582	7.2452	BRCA	Infiltrating Ductal Carcinoma	BRCA
TCGA_D8_A27E_01	-0.227692	5.55082	BRCA	Other, specify	BRCA
TCGA_D8_A27F_01	1.92899	4.13784	BRCA	Infiltrating Ductal Carcinoma	BRCA
TCGA_D8_A27G_01	2.96319	7.76415	BRCA	Infiltrating Lobular Carcinoma	BRCA
TCGA_D8_A27H_01	2.0893	4.78254	BRCA	Infiltrating Ductal Carcinoma	BRCA
TCGA_D8_A27I_01	0.762273	6.51175	BRCA	Infiltrating Lobular Carcinoma	BRCA
TCGA_D8_A27K_01	0.748591	7.47911	BRCA	Infiltrating Ductal Carcinoma	BRCA
TCGA_D8_A27L_01	-0.0251173	7.15957	BRCA	Infiltrating Ductal Carcinoma	BRCA
TCGA_D8_A27M_01	2.17314	3.30755	BRCA	Infiltrating Ductal Carcinoma	BRCA
TCGA_D8_A27N_01	2.36863	7.30763	BRCA	Infiltrating Ductal Carcinoma	BRCA
TCGA_D8_A27P_01	-0.793879	6.55581	BRCA	Infiltrating Ductal Carcinoma	BRCA
TCGA_D8_A27R_01	1.68006	6.77403	BRCA	Infiltrating Ductal Carcinoma	BRCA
TCGA_D8_A27T_01	0.362431	8.64983	BRCA	Infiltrating Lobular Carcinoma	BRCA
TCGA_D8_A27V_01	0.891558	8.84372	BRCA	Infiltrating Lobular Carcinoma	BRCA
TCGA_D8_A27W_01	2.98859	7.85128	BRCA	Mucinous Carcinoma	BRCA
TCGA_D8_A3Z5_01	-0.0335697	8.14653	BRCA	Infiltrating Lobular Carcinoma	BRCA
TCGA_D8_A3Z6_01	1.10567	9.11179	BRCA	Infiltrating Lobular Carcinoma	BRCA
TCGA_D8_A4Z1_01	0.214463	5.95766	BRCA	Infiltrating Lobular Carcinoma	BRCA
TCGA_D8_A73U_01	1.97901	5.22858	BRCA	Infiltrating Lobular Carcinoma	BRCA
TCGA_D8_A73W_01	1.00002	7.42782	BRCA	Mucinous Carcinoma	BRCA
TCGA_D8_A73X_01	0.779541	8.51041	BRCA	Other, specify	BRCA
TCGA_E2_A105_01	2.71653	9.02891	BRCA	Infiltrating Ductal Carcinoma	BRCA
TCGA_E2_A106_01	0.753551	8.75734	BRCA	Infiltrating Ductal Carcinoma	BRCA
TCGA_E2_A107_01	1.18739	8.19495	BRCA	Infiltrating Lobular Carcinoma	BRCA
TCGA_E2_A108_01	1.06277	4.09625	BRCA	Infiltrating Ductal Carcinoma	BRCA
TCGA_E2_A109_01	3.06238	8.54818	BRCA	Infiltrating Ductal Carcinoma	BRCA
TCGA_E2_A10B_01	1.54247	7.95634	BRCA	Infiltrating Ductal Carcinoma	BRCA
TCGA_E2_A10C_01	2.33845	7.37302	BRCA	Infiltrating Ductal Carcinoma	BRCA
TCGA_E2_A10E_01	1.73413	8.77896	BRCA	Infiltrating Ductal Carcinoma	BRCA
TCGA_E2_A10F_01	1.37551	8.43525	BRCA	Infiltrating Lobular Carcinoma	BRCA
TCGA_E2_A14N_01	1.47292	4.05945	BRCA	Infiltrating Ductal Carcinoma	BRCA
TCGA_E2_A14U_01	-0.338618	6.11868	BRCA	Infiltrating Lobular Carcinoma	BRCA
TCGA_E2_A15I_01	-0.474855	7.43843	BRCA	Infiltrating Ductal Carcinoma	BRCA
TCGA_E2_A15J_01	0.918243	8.7195	BRCA	Infiltrating Ductal Carcinoma	BRCA
TCGA_E2_A15K_01	0.215867	7.37703	BRCA	Infiltrating Ductal Carcinoma	BRCA
TCGA_E2_A1AZ_01	1.81756	3.70144	BRCA	Infiltrating Ductal Carcinoma	BRCA
TCGA_E2_A1B0_01	1.3257	6.02021	BRCA	Infiltrating Ductal Carcinoma	BRCA
TCGA_E2_A1B1_01	0.301972	5.46176	BRCA	Infiltrating Ductal Carcinoma	BRCA
TCGA_E2_A1B4_01	-0.185365	8.51451	BRCA	Infiltrating Ductal Carcinoma	BRCA
TCGA_E2_A1B5_01	1.16658	3.58357	BRCA	Infiltrating Lobular Carcinoma	BRCA
TCGA_E2_A1B6_01	1.14216	2.16379	BRCA	Infiltrating Ductal Carcinoma	BRCA
TCGA_E2_A1BC_01	0.708912	7.77705	BRCA	Infiltrating Ductal Carcinoma	BRCA
TCGA_E2_A1BD_01	1.33325	9.28328	BRCA	Infiltrating Ductal Carcinoma	BRCA
TCGA_E2_A1IE_01	2.16561	9.39985	BRCA	Infiltrating Ductal Carcinoma	BRCA
TCGA_E2_A1IF_01	-0.374872	6.15044	BRCA	Infiltrating Ductal Carcinoma	BRCA
TCGA_E2_A1IG_01	2.24501	8.48822	BRCA	Infiltrating Ductal Carcinoma	BRCA
TCGA_E2_A1IH_01	1.32654	7.56952	BRCA	Infiltrating Lobular Carcinoma	BRCA
TCGA_E2_A1II_01	1.51487	3.20997	BRCA	Infiltrating Ductal Carcinoma	BRCA
TCGA_E2_A1IJ_01	1.42917	7.1783	BRCA	Infiltrating Lobular Carcinoma	BRCA
TCGA_E2_A1IK_01	-0.132872	5.7031	BRCA	Infiltrating Ductal Carcinoma	BRCA
TCGA_E2_A1IL_01	-0.764171	7.65624	BRCA	Infiltrating Lobular Carcinoma	BRCA
TCGA_E2_A1IN_01	-0.18481	8.06326	BRCA	Infiltrating Ductal Carcinoma	BRCA
TCGA_E2_A1IO_01	0.335007	6.97176	BRCA	Infiltrating Ductal Carcinoma	BRCA
TCGA_E2_A1IU_01	0.0825758	8.21355	BRCA	Infiltrating Ductal Carcinoma	BRCA
TCGA_E2_A1L6_01	0.305547	6.80477	BRCA	Infiltrating Ductal Carcinoma	BRCA
TCGA_E2_A1L7_01	2.69802	7.79529	BRCA	Infiltrating Ductal Carcinoma	BRCA
TCGA_E2_A1L8_01	0.35793	8.29249	BRCA	Infiltrating Lobular Carcinoma	BRCA
TCGA_E2_A1L9_01	-0.173469	7.62605	BRCA	Infiltrating Ductal Carcinoma	BRCA
TCGA_E2_A1LA_01	1.36294	7.0692	BRCA	Infiltrating Ductal Carcinoma	BRCA
TCGA_E2_A1LB_01	1.11144	7.20224	BRCA	Infiltrating Ductal Carcinoma	BRCA
TCGA_E2_A1LE_01	2.84688	6.48348	BRCA	Infiltrating Ductal Carcinoma	BRCA
TCGA_E2_A1LG_01	1.52009	4.6179	BRCA	Infiltrating Lobular Carcinoma	BRCA
TCGA_E2_A1LH_01	1.92425	3.81543	BRCA	Infiltrating Ductal Carcinoma	BRCA
TCGA_E2_A1LI_01	2.19767	3.95242	BRCA	Infiltrating Ductal Carcinoma	BRCA
TCGA_E2_A1LK_01	2.92793	5.11415	BRCA	Infiltrating Ductal Carcinoma	BRCA
TCGA_E2_A1LL_01	2.75209	5.77304	BRCA	Infiltrating Ductal Carcinoma	BRCA
TCGA_E2_A1LS_01	1.93923	4.90554	BRCA	Infiltrating Ductal Carcinoma	BRCA
TCGA_E2_A2P5_01	2.76674	8.8586	BRCA	Infiltrating Lobular Carcinoma	BRCA
TCGA_E2_A2P6_01	1.79053	9.35814	BRCA	Infiltrating Lobular Carcinoma	BRCA
TCGA_E2_A3DX_01	0.891685	5.42519	BRCA	Infiltrating Lobular Carcinoma	BRCA
TCGA_E2_A56Z_01	0.717368	9.19774	BRCA	Infiltrating Ductal Carcinoma	BRCA
TCGA_E2_A570_01	-0.00561785	7.55581	BRCA	Infiltrating Ductal Carcinoma	BRCA
TCGA_E2_A572_01	0.457585	8.59082	BRCA	Infiltrating Ductal Carcinoma	BRCA
TCGA_E2_A573_01	1.57982	3.72521	BRCA	Infiltrating Ductal Carcinoma	BRCA
TCGA_E2_A574_01	2.49317	4.60078	BRCA	Infiltrating Ductal Carcinoma	BRCA
TCGA_E2_A576_01	3.45414	8.96713	BRCA	Infiltrating Lobular Carcinoma	BRCA
TCGA_E2_A9RU_01	3.48768	8.52189	BRCA	Infiltrating Ductal Carcinoma	BRCA
TCGA_E9_A1N3_01	0.22665	6.7302	BRCA	Mixed Histology (please specify)	BRCA
TCGA_E9_A1N4_01	-0.39817	6.80027	BRCA	Mixed Histology (please specify)	BRCA
TCGA_E9_A1N5_01	0.374371	7.73627	BRCA	Mixed Histology (please specify)	BRCA
TCGA_E9_A1N6_01	1.57375	7.37206	BRCA	Infiltrating Ductal Carcinoma	BRCA
TCGA_E9_A1N8_01	2.43423	4.51163	BRCA	Infiltrating Ductal Carcinoma	BRCA
TCGA_E9_A1N9_01	1.19817	6.214	BRCA	Mixed Histology (please specify)	BRCA
TCGA_E9_A1NA_01	3.39813	7.94112	BRCA	Mixed Histology (please specify)	BRCA
TCGA_E9_A1ND_01	1.52254	4.47238	BRCA	Infiltrating Ductal Carcinoma	BRCA
TCGA_E9_A1NE_01	1.23891	4.99073	BRCA	Infiltrating Ductal Carcinoma	BRCA
TCGA_E9_A1NF_01	1.87961	7.74087	BRCA	Mixed Histology (please specify)	BRCA
TCGA_E9_A1NG_01	0.184543	5.7407	BRCA	Infiltrating Ductal Carcinoma	BRCA
TCGA_E9_A1NH_01	0.300684	7.65602	BRCA	Infiltrating Ductal Carcinoma	BRCA
TCGA_E9_A1NI_01	0.991449	9.47313	BRCA	Mixed Histology (please specify)	BRCA
TCGA_E9_A1QZ_01	1.1755	5.67574	BRCA	Infiltrating Ductal Carcinoma	BRCA
TCGA_E9_A1R0_01	1.27323	7.67915	BRCA	Infiltrating Ductal Carcinoma	BRCA
TCGA_E9_A1R2_01	0.692444	7.80295	BRCA	Infiltrating Ductal Carcinoma	BRCA
TCGA_E9_A1R3_01	-0.478078	6.56503	BRCA	Infiltrating Ductal Carcinoma	BRCA
TCGA_E9_A1R4_01	1.81094	6.62456	BRCA	Infiltrating Ductal Carcinoma	BRCA
TCGA_E9_A1R5_01	2.25673	8.39136	BRCA	Infiltrating Ductal Carcinoma	BRCA
TCGA_E9_A1R6_01	2.45653	9.17946	BRCA	Infiltrating Ductal Carcinoma	BRCA
TCGA_E9_A1R7_01	2.026	8.16088	BRCA	Infiltrating Ductal Carcinoma	BRCA
TCGA_E9_A1RA_01	1.15087	6.25185	BRCA	Infiltrating Ductal Carcinoma	BRCA
TCGA_E9_A1RB_01	-0.412433	6.88839	BRCA	Infiltrating Ductal Carcinoma	BRCA
TCGA_E9_A1RC_01	2.50652	8.15083	BRCA	Mixed Histology (please specify)	BRCA
TCGA_E9_A1RD_01	1.0445	7.07909	BRCA	Infiltrating Ductal Carcinoma	BRCA
TCGA_E9_A1RE_01	3.70782	8.81238	BRCA	Infiltrating Ductal Carcinoma	BRCA
TCGA_E9_A1RF_01	2.78045	7.28904	BRCA	Infiltrating Ductal Carcinoma	BRCA
TCGA_E9_A1RG_01	-0.327126	7.19805	BRCA	Infiltrating Ductal Carcinoma	BRCA
TCGA_E9_A1RH_01	2.06063	6.27335	BRCA	Infiltrating Ductal Carcinoma	BRCA
TCGA_E9_A1RI_01	0.157844	7.5021	BRCA	Mixed Histology (please specify)	BRCA
TCGA_E9_A226_01	1.20443	6.79023	BRCA	Infiltrating Ductal Carcinoma	BRCA
TCGA_E9_A227_01	0.217563	6.34761	BRCA	Infiltrating Ductal Carcinoma	BRCA
TCGA_E9_A228_01	3.30543	7.27648	BRCA	Infiltrating Ductal Carcinoma	BRCA
TCGA_E9_A229_01	-0.530578	7.61814	BRCA	Infiltrating Ductal Carcinoma	BRCA
TCGA_E9_A22A_01	2.25015	6.43293	BRCA	Infiltrating Ductal Carcinoma	BRCA
TCGA_E9_A22B_01	2.88763	7.12351	BRCA	Mixed Histology (please specify)	BRCA
TCGA_E9_A22D_01	2.41664	6.4899	BRCA	Infiltrating Ductal Carcinoma	BRCA
TCGA_E9_A22E_01	1.08844	6.36096	BRCA	Infiltrating Ductal Carcinoma	BRCA
TCGA_E9_A22G_01	2.51904	4.4143	BRCA	Infiltrating Ductal Carcinoma	BRCA
TCGA_E9_A22H_01	0.109919	8.57761	BRCA	Infiltrating Ductal Carcinoma	BRCA
TCGA_E9_A243_01	1.55087	2.98614	BRCA	Infiltrating Ductal Carcinoma	BRCA
TCGA_E9_A244_01	2.12337	4.62874	BRCA	Infiltrating Ductal Carcinoma	BRCA
TCGA_E9_A245_01	-0.795542	6.6188	BRCA	Infiltrating Ductal Carcinoma	BRCA
TCGA_E9_A247_01	3.30223	8.8873	BRCA	Infiltrating Ductal Carcinoma	BRCA
TCGA_E9_A248_01	2.02203	2.72423	BRCA	Infiltrating Ductal Carcinoma	BRCA
TCGA_E9_A249_01	0.679548	7.78517	BRCA	Infiltrating Ductal Carcinoma	BRCA
TCGA_E9_A24A_01	0.112514	6.19301	BRCA	Infiltrating Ductal Carcinoma	BRCA
TCGA_E9_A295_01	3.476	8.31801	BRCA	Infiltrating Lobular Carcinoma	BRCA
TCGA_E9_A2JS_01	3.92759	8.3152	BRCA	Infiltrating Lobular Carcinoma	BRCA
TCGA_E9_A2JT_01	0.668073	1.1042	BRCA	Infiltrating Lobular Carcinoma	BRCA
TCGA_E9_A3HO_01	1.08885	8.7366	BRCA	Infiltrating Lobular Carcinoma	BRCA
TCGA_E9_A3Q9_01	-0.055861	7.62318	BRCA	Infiltrating Lobular Carcinoma	BRCA
TCGA_E9_A3QA_01	1.59898	3.03931	BRCA	Medullary Carcinoma	BRCA
TCGA_E9_A3X8_01	1.30901	6.20567	BRCA	Infiltrating Lobular Carcinoma	BRCA
TCGA_E9_A54X_01	-0.595957	6.59709	BRCA	Mucinous Carcinoma	BRCA
TCGA_E9_A54Y_01	2.40044	9.26028	BRCA	Infiltrating Lobular Carcinoma	BRCA
TCGA_E9_A5FK_01	2.34386	6.54606	BRCA	Infiltrating Lobular Carcinoma	BRCA
TCGA_E9_A5FL_01	4.52356	2.16222	BRCA	Metaplastic Carcinoma	BRCA
TCGA_E9_A5UO_01	3.02583	9.3771	BRCA	Mucinous Carcinoma	BRCA
TCGA_E9_A5UP_01	0.836298	8.51994	BRCA	Other, specify	BRCA
TCGA_E9_A6HE_01	1.2507	8.3789	BRCA	Infiltrating Lobular Carcinoma	BRCA
TCGA_EW_A1IW_01	3.23871	7.95695	BRCA	Infiltrating Lobular Carcinoma	BRCA
TCGA_EW_A1IX_01	-0.362783	6.76619	BRCA	Other, specify	BRCA
TCGA_EW_A1IY_01	1.43573	6.09139	BRCA	Infiltrating Ductal Carcinoma	BRCA
TCGA_EW_A1IZ_01	2.09316	5.44079	BRCA	Infiltrating Ductal Carcinoma	BRCA
TCGA_EW_A1J1_01	-0.758817	7.68138	BRCA	Infiltrating Ductal Carcinoma	BRCA
TCGA_EW_A1J2_01	0.934562	7.95468	BRCA	Infiltrating Lobular Carcinoma	BRCA
TCGA_EW_A1J3_01	0.371948	8.42578	BRCA	Infiltrating Lobular Carcinoma	BRCA
TCGA_EW_A1J5_01	1.7579	8.57946	BRCA	Infiltrating Lobular Carcinoma	BRCA
TCGA_EW_A1J6_01	0.610464	7.75128	BRCA	Infiltrating Ductal Carcinoma	BRCA
TCGA_EW_A1OV_01	2.21395	6.10645	BRCA	Infiltrating Ductal Carcinoma	BRCA
TCGA_EW_A1OW_01	2.40039	4.85636	BRCA	Infiltrating Ductal Carcinoma	BRCA
TCGA_EW_A1OX_01	2.73117	8.98718	BRCA	Mucinous Carcinoma	BRCA
TCGA_EW_A1OY_01	-0.162741	7.9358	BRCA	Infiltrating Ductal Carcinoma	BRCA
TCGA_EW_A1OZ_01	3.21429	8.57335	BRCA	Infiltrating Ductal Carcinoma	BRCA
TCGA_EW_A1P0_01	-0.0199338	8.3964	BRCA	Other, specify	BRCA
TCGA_EW_A1P1_01	0.491284	4.95905	BRCA	Infiltrating Ductal Carcinoma	BRCA
TCGA_EW_A1P3_01	0.528664	8.36628	BRCA	Infiltrating Ductal Carcinoma	BRCA
TCGA_EW_A1P4_01	2.02549	3.6539	BRCA	Medullary Carcinoma	BRCA
TCGA_EW_A1P5_01	0.36188	7.8204	BRCA	Infiltrating Ductal Carcinoma	BRCA
TCGA_EW_A1P6_01	-0.729005	7.75067	BRCA	Infiltrating Ductal Carcinoma	BRCA
TCGA_EW_A1P7_01	0.821029	2.07474	BRCA	Infiltrating Ductal Carcinoma	BRCA
TCGA_EW_A1P8_01	1.88549	3.91173	BRCA	Infiltrating Ductal Carcinoma	BRCA
TCGA_EW_A1PA_01	1.66802	7.3876	BRCA	Infiltrating Ductal Carcinoma	BRCA
TCGA_EW_A1PB_01	2.04676	3.55784	BRCA	Infiltrating Ductal Carcinoma	BRCA
TCGA_EW_A1PC_01	2.89349	8.97428	BRCA	Infiltrating Ductal Carcinoma	BRCA
TCGA_EW_A1PD_01	1.86249	7.65802	BRCA	Infiltrating Ductal Carcinoma	BRCA
TCGA_EW_A1PE_01	0.634837	6.8343	BRCA	Infiltrating Ductal Carcinoma	BRCA
TCGA_EW_A1PF_01	1.13718	6.40311	BRCA	Infiltrating Ductal Carcinoma	BRCA
TCGA_EW_A1PG_01	0.424868	6.36279	BRCA	Infiltrating Lobular Carcinoma	BRCA
TCGA_EW_A1PH_01	2.27688	4.30679	BRCA	Infiltrating Ductal Carcinoma	BRCA
TCGA_EW_A2FR_01	0.819648	5.47316	BRCA	Infiltrating Ductal Carcinoma	BRCA
TCGA_EW_A2FS_01	2.875	8.01692	BRCA	Infiltrating Ductal Carcinoma	BRCA
TCGA_EW_A2FV_01	1.19142	7.609	BRCA	Other, specify	BRCA
TCGA_EW_A2FW_01	-0.564471	8.18806	BRCA	Other, specify	BRCA
TCGA_EW_A3E8_01	2.85004	7.84547	BRCA	Infiltrating Lobular Carcinoma	BRCA
TCGA_EW_A3U0_01	1.84805	2.54789	BRCA	Infiltrating Ductal Carcinoma	BRCA
TCGA_EW_A423_01	2.04092	9.50201	BRCA	Infiltrating Lobular Carcinoma	BRCA
TCGA_EW_A424_01	2.21225	8.94875	BRCA	Infiltrating Lobular Carcinoma	BRCA
TCGA_EW_A6S9_01	0.603464	7.97973	BRCA	Infiltrating Ductal Carcinoma	BRCA
TCGA_EW_A6SA_01	3.90232	9.05013	BRCA	Infiltrating Ductal Carcinoma	BRCA
TCGA_EW_A6SB_01	2.30915	3.02141	BRCA	Infiltrating Ductal Carcinoma	BRCA
TCGA_EW_A6SC_01	-0.0297668	8.31461	BRCA	Infiltrating Lobular Carcinoma	BRCA
TCGA_EW_A6SD_01	0.55379	6.14665	BRCA	Infiltrating Ductal Carcinoma	BRCA
TCGA_GI_A2C8_01	2.99076	7.45162	BRCA	Infiltrating Ductal Carcinoma	BRCA
TCGA_GI_A2C9_01	2.36952	4.98356	BRCA	Infiltrating Ductal Carcinoma	BRCA
TCGA_GM_A2D9_01	1.89681	8.99125	BRCA	Infiltrating Ductal Carcinoma	BRCA
TCGA_GM_A2DA_01	0.934814	7.29743	BRCA	Infiltrating Ductal Carcinoma	BRCA
TCGA_GM_A2DB_01	2.30009	5.67612	BRCA	Infiltrating Ductal Carcinoma	BRCA
TCGA_GM_A2DC_01	1.6715	9.12587	BRCA	Infiltrating Ductal Carcinoma	BRCA
TCGA_GM_A2DD_01	2.52949	6.09698	BRCA	Infiltrating Ductal Carcinoma	BRCA
TCGA_GM_A2DF_01	2.18177	3.88532	BRCA	Infiltrating Ductal Carcinoma	BRCA
TCGA_GM_A2DH_01	1.98564	6.3583	BRCA	Infiltrating Ductal Carcinoma	BRCA
TCGA_GM_A2DI_01	1.22819	3.81011	BRCA	Infiltrating Ductal Carcinoma	BRCA
TCGA_GM_A2DK_01	0.685	6.68123	BRCA	Infiltrating Ductal Carcinoma	BRCA
TCGA_GM_A2DL_01	2.57577	7.78923	BRCA	Infiltrating Ductal Carcinoma	BRCA
TCGA_GM_A2DM_01	-0.35558	6.11432	BRCA	Infiltrating Ductal Carcinoma	BRCA
TCGA_GM_A2DN_01	1.85666	6.35888	BRCA	Infiltrating Ductal Carcinoma	BRCA
TCGA_GM_A2DO_01	1.27376	1.67576	BRCA	Infiltrating Lobular Carcinoma	BRCA
TCGA_GM_A3NW_01	2.54003	9.04591	BRCA	Infiltrating Lobular Carcinoma	BRCA
TCGA_GM_A3NY_01	1.51972	8.49091	BRCA	Infiltrating Lobular Carcinoma	BRCA
TCGA_GM_A3XG_01	0.0745895	5.52533	BRCA	Infiltrating Lobular Carcinoma	BRCA
TCGA_GM_A3XL_01	2.03127	4.73332	BRCA	Infiltrating Ductal Carcinoma	BRCA
TCGA_GM_A3XN_01	0.864958	6.42977	BRCA	Infiltrating Lobular Carcinoma	BRCA
TCGA_GM_A4E0_01	1.32375	5.54345	BRCA	Infiltrating Lobular Carcinoma	BRCA
TCGA_GM_A5PV_01	-0.540958	8.08908	BRCA	Infiltrating Lobular Carcinoma	BRCA
TCGA_GM_A5PX_01	0.758008	8.29719	BRCA	Infiltrating Lobular Carcinoma	BRCA
TCGA_HN_A2NL_01	1.89883	5.13189	BRCA	Infiltrating Lobular Carcinoma	BRCA
TCGA_HN_A2OB_01	0.232965	7.77296	BRCA	Infiltrating Lobular Carcinoma	BRCA
TCGA_JL_A3YW_01	2.91961	6.32467	BRCA	Infiltrating Lobular Carcinoma	BRCA
TCGA_JL_A3YX_01	0.447936	8.75639	BRCA	Infiltrating Lobular Carcinoma	BRCA
TCGA_LD_A66U_01	0.803188	7.74144	BRCA	Infiltrating Lobular Carcinoma	BRCA
TCGA_LD_A74U_01	1.93097	7.36497	BRCA	Other, specify	BRCA
TCGA_LD_A7W5_01	2.62514	6.97736	BRCA	Infiltrating Ductal Carcinoma	BRCA
TCGA_LD_A7W6_01	0.238488	8.73218	BRCA	Other, specify	BRCA
TCGA_LD_A9QF_01	1.78289	2.65376	BRCA	Infiltrating Ductal Carcinoma	BRCA
TCGA_LL_A440_01	0.373636	5.06012	BRCA	Infiltrating Lobular Carcinoma	BRCA
TCGA_LL_A441_01	1.8294	3.40673	BRCA	Infiltrating Ductal Carcinoma	BRCA
TCGA_LL_A442_01	-0.852411	7.40053	BRCA	Infiltrating Ductal Carcinoma	BRCA
TCGA_LL_A50Y_01	0.673399	8.83581	BRCA	Infiltrating Lobular Carcinoma	BRCA
TCGA_LL_A5YL_01	2.99997	7.57335	BRCA	Infiltrating Lobular Carcinoma	BRCA
TCGA_LL_A5YM_01	3.84543	8.51109	BRCA	Infiltrating Ductal Carcinoma	BRCA
TCGA_LL_A5YN_01	1.72045	6.03919	BRCA	Infiltrating Ductal Carcinoma	BRCA
TCGA_LL_A5YO_01	1.30464	3.28368	BRCA	Infiltrating Ductal Carcinoma	BRCA
TCGA_LL_A5YP_01	2.27237	4.29087	BRCA	Infiltrating Ductal Carcinoma	BRCA
TCGA_LL_A6FP_01	1.18587	9.40126	BRCA	Infiltrating Lobular Carcinoma	BRCA
TCGA_LL_A6FQ_01	1.38467	9.65561	BRCA	Infiltrating Ductal Carcinoma	BRCA
TCGA_LL_A6FR_01	2.11879	4.52235	BRCA	Infiltrating Ductal Carcinoma	BRCA
TCGA_LL_A73Y_01	1.93746	4.15717	BRCA	Infiltrating Ductal Carcinoma	BRCA
TCGA_LL_A73Z_01	0.776075	5.93837	BRCA	Infiltrating Ductal Carcinoma	BRCA
TCGA_LL_A740_01	2.98323	6.92348	BRCA	Infiltrating Ductal Carcinoma	BRCA
TCGA_LL_A7SZ_01	2.11108	6.2649	BRCA	Infiltrating Ductal Carcinoma	BRCA
TCGA_LL_A7T0_01	2.84988	8.389	BRCA	Infiltrating Ductal Carcinoma	BRCA
TCGA_LL_A8F5_01	1.51607	4.56415	BRCA	Infiltrating Ductal Carcinoma	BRCA
TCGA_LL_A9Q3_01	2.02377	8.20275	BRCA	Infiltrating Lobular Carcinoma	BRCA
TCGA_LQ_A4E4_01	2.56655	8.74423	BRCA	Infiltrating Lobular Carcinoma	BRCA
TCGA_MS_A51U_01	0.0810934	6.9497	BRCA	Infiltrating Lobular Carcinoma	BRCA
TCGA_OK_A5Q2_01	2.45112	6.87334	BRCA	Infiltrating Lobular Carcinoma	BRCA
TCGA_OL_A5D6_01	2.31349	6.50543	BRCA	Infiltrating Ductal Carcinoma	BRCA
TCGA_OL_A5D7_01	2.6508	4.57642	BRCA	Infiltrating Ductal Carcinoma	BRCA
TCGA_OL_A5D8_01	3.03964	8.93803	BRCA	Infiltrating Ductal Carcinoma	BRCA
TCGA_OL_A5DA_01	0.837669	8.46755	BRCA	Infiltrating Lobular Carcinoma	BRCA
TCGA_OL_A5RU_01	1.06762	6.04821	BRCA	Infiltrating Ductal Carcinoma	BRCA
TCGA_OL_A5RV_01	-0.147573	7.36863	BRCA	Infiltrating Ductal Carcinoma	BRCA
TCGA_OL_A5RW_01	1.86321	4.39915	BRCA	Infiltrating Ductal Carcinoma	BRCA
TCGA_OL_A5RX_01	0.589882	7.5493	BRCA	Infiltrating Ductal Carcinoma	BRCA
TCGA_OL_A5RY_01	1.68499	3.89374	BRCA	Infiltrating Ductal Carcinoma	BRCA
TCGA_OL_A5RZ_01	0.881729	8.24855	BRCA	Infiltrating Ductal Carcinoma	BRCA
TCGA_OL_A5S0_01	2.10576	4.15177	BRCA	Infiltrating Ductal Carcinoma	BRCA
TCGA_OL_A66H_01	-0.420984	7.46627	BRCA	Mucinous Carcinoma	BRCA
TCGA_OL_A66I_01	2.38484	4.19548	BRCA	Infiltrating Ductal Carcinoma	BRCA
TCGA_OL_A66J_01	1.62543	7.85761	BRCA	Infiltrating Lobular Carcinoma	BRCA
TCGA_OL_A66K_01	1.40442	8.98565	BRCA	Infiltrating Lobular Carcinoma	BRCA
TCGA_OL_A66L_01	2.6075	8.24868	BRCA	Infiltrating Ductal Carcinoma	BRCA
TCGA_OL_A66N_01	2.09084	7.9078	BRCA	Infiltrating Lobular Carcinoma	BRCA
TCGA_OL_A66O_01	2.51119	9.3963	BRCA	Infiltrating Ductal Carcinoma	BRCA
TCGA_OL_A66P_01	2.09887	5.02515	BRCA	Infiltrating Ductal Carcinoma	BRCA
TCGA_OL_A6VO_01	2.54904	4.77113	BRCA	Infiltrating Ductal Carcinoma	BRCA
TCGA_OL_A6VQ_01	0.363629	7.23304	BRCA	Infiltrating Lobular Carcinoma	BRCA
TCGA_OL_A6VR_01	-0.674843	7.07849	BRCA	Infiltrating Ductal Carcinoma	BRCA
TCGA_OL_A97C_01	0.359096	4.77718	BRCA	Other, specify	BRCA
TCGA_PE_A5DC_01	2.21717	8.65252	BRCA	Infiltrating Lobular Carcinoma	BRCA
TCGA_PE_A5DD_01	3.40488	8.66004	BRCA	Infiltrating Lobular Carcinoma	BRCA
TCGA_PE_A5DE_01	1.69525	6.27776	BRCA	Infiltrating Lobular Carcinoma	BRCA
TCGA_PL_A8LV_01	1.96543	4.08962	BRCA	Medullary Carcinoma	BRCA
TCGA_PL_A8LX_01	0.658309	7.15515	BRCA	Infiltrating Ductal Carcinoma	BRCA
TCGA_PL_A8LY_01	0.190768	5.3302	BRCA	Infiltrating Ductal Carcinoma	BRCA
TCGA_PL_A8LZ_01	1.34648	3.63786	BRCA	Infiltrating Ductal Carcinoma	BRCA
TCGA_S3_A6ZF_01	1.8665	8.13627	BRCA	Infiltrating Ductal Carcinoma	BRCA
TCGA_S3_A6ZG_01	3.08257	8.64669	BRCA	Mixed Histology (please specify)	BRCA
TCGA_S3_A6ZH_01	0.60058	9.05201	BRCA	Infiltrating Ductal Carcinoma	BRCA
TCGA_S3_AA0Z_01	1.57288	4.66087	BRCA	Infiltrating Ductal Carcinoma	BRCA
TCGA_S3_AA10_01	2.0874	3.00166	BRCA	Infiltrating Ductal Carcinoma	BRCA
TCGA_S3_AA11_01	1.77706	8.63025	BRCA	Infiltrating Ductal Carcinoma	BRCA
TCGA_S3_AA12_01	1.20456	8.55242	BRCA	Infiltrating Ductal Carcinoma	BRCA
TCGA_S3_AA14_01	-0.030763	7.78439	BRCA	Infiltrating Ductal Carcinoma	BRCA
TCGA_S3_AA15_01	1.36636	1.38963	BRCA	Infiltrating Ductal Carcinoma	BRCA
TCGA_S3_AA17_01	3.00067	7.07622	BRCA	Infiltrating Ductal Carcinoma	BRCA
TCGA_UL_AAZ6_01	2.21678	9.01932	BRCA	Infiltrating Ductal Carcinoma	BRCA
TCGA_UU_A93S_01	2.80725	6.84853	BRCA	Infiltrating Ductal Carcinoma	BRCA
TCGA_V7_A7HQ_01	-0.752819	7.87612	BRCA	Infiltrating Ductal Carcinoma	BRCA
TCGA_W8_A86G_01	-0.066025	7.32729	BRCA	Infiltrating Lobular Carcinoma	BRCA
TCGA_WT_AB41_01	2.11189	6.2436	BRCA	Infiltrating Ductal Carcinoma	BRCA
TCGA_WT_AB44_01	1.05236	8.37795	BRCA	Infiltrating Lobular Carcinoma	BRCA
TCGA_XX_A899_01	2.02915	6.8786	BRCA	Infiltrating Lobular Carcinoma	BRCA
TCGA_XX_A89A_01	0.516697	6.0003	BRCA	Infiltrating Lobular Carcinoma	BRCA
TCGA_Z7_A8R5_01	0.6008	6.50088	BRCA	Infiltrating Lobular Carcinoma	BRCA
TCGA_Z7_A8R6_01	-0.729796	8.48348	BRCA	Infiltrating Lobular Carcinoma	BRCA
GSM1204490	6.78791	-4.97843	CHOL	NA	CHOL
GSM1204491	5.79286	-5.29395	CHOL	NA	CHOL
GSM1204492	6.59135	-4.35879	CHOL	NA	CHOL
GSM1204493	6.71106	-5.49709	CHOL	NA	CHOL
GSM1204494	6.67385	-5.04919	CHOL	NA	CHOL
GSM1204495	6.40302	-4.59363	CHOL	NA	CHOL
GSM1204496	5.11032	-6.5159	CHOL	NA	CHOL
GSM1204497	5.91357	-4.83786	CHOL	NA	CHOL
GSM1204498	4.95791	-4.97496	CHOL	NA	CHOL
GSM1204499	6.61978	-4.54991	CHOL	NA	CHOL
GSM1204500	3.31381	-7.51913	CHOL	NA	CHOL
GSM1204502	6.83784	-5.39695	CHOL	NA	CHOL
GSM1204505	5.94961	-5.02005	CHOL	NA	CHOL
GSM1204507	4.46081	-4.40389	CHOL	NA	CHOL
GSM1204508	6.8422	-4.9014	CHOL	NA	CHOL
GSM1204510	6.69999	-4.79273	CHOL	NA	CHOL
GSM1204512	6.75632	-5.10845	CHOL	NA	CHOL
GSM1204513	6.61389	-4.59319	CHOL	NA	CHOL
GSM1204514	4.99574	-5.01826	CHOL	NA	CHOL
GSM1204515	5.22291	-5.65768	CHOL	NA	CHOL
GSM1204516	3.35782	-9.93638	CHOL	NA	CHOL
GSM1204517	5.40369	-5.70954	CHOL	NA	CHOL
GSM1204518	6.68818	-4.43498	CHOL	NA	CHOL
GSM1204519	5.17404	-6.62404	CHOL	NA	CHOL
GSM1204520	6.32052	-4.97547	CHOL	NA	CHOL
GSM1204521	4.86474	-4.89938	CHOL	NA	CHOL
GSM1204522	6.53272	-4.63927	CHOL	NA	CHOL
GSM1204523	5.31812	-5.52372	CHOL	NA	CHOL
GSM1204524	3.90452	-5.09411	CHOL	NA	CHOL
GSM1204525	5.44046	-5.91373	CHOL	NA	CHOL
GSM1204526	5.17864	-6.19235	CHOL	NA	CHOL
GSM1204527	4.23502	-4.89084	CHOL	NA	CHOL
GSM2389667	7.45835	-4.71665	CHOL	NA	CHOL
GSM2389668	7.60204	-4.11046	CHOL	NA	CHOL
GSM2389669	7.44675	-5.11415	CHOL	NA	CHOL
GSM2389670	7.34758	-4.78004	CHOL	NA	CHOL
GSM2389671	7.62901	-4.51345	CHOL	NA	CHOL
GSM2389672	6.88822	-6.39637	CHOL	NA	CHOL
GSM2389673	7.76316	-4.75253	CHOL	NA	CHOL
GSM2389674	7.27976	-5.61784	CHOL	NA	CHOL
GSM2389675	7.52142	-4.08589	CHOL	NA	CHOL
GSM2389676	7.85227	-5.67855	CHOL	NA	CHOL
GSM2389677	7.60061	-4.96801	CHOL	NA	CHOL
GSM2389678	7.4381	-4.8083	CHOL	NA	CHOL
GSM2389679	7.88072	-5.67384	CHOL	NA	CHOL
GSM2389680	7.64283	-4.83217	CHOL	NA	CHOL
GSM2389681	7.42877	-4.4933	CHOL	NA	CHOL
GSM2389682	7.47681	-4.75544	CHOL	NA	CHOL
GSM2389683	7.51693	-4.30269	CHOL	NA	CHOL
GSM2389684	8.41331	-5.50397	CHOL	NA	CHOL
GSM2389685	6.91345	-5.97111	CHOL	NA	CHOL
GSM2389686	3.51535	-10.1178	CHOL	NA	CHOL
GSM2389687	7.40602	-6.07453	CHOL	NA	CHOL
GSM2389688	7.76191	-4.28806	CHOL	NA	CHOL
GSM2389689	6.85111	-6.45884	CHOL	NA	CHOL
GSM2389690	7.78886	-4.65523	CHOL	NA	CHOL
GSM2389691	8.01391	-6.08879	CHOL	NA	CHOL
GSM2389692	7.37573	-4.39042	CHOL	NA	CHOL
GSM2389693	7.08104	-6.06822	CHOL	NA	CHOL
GSM2389694	4.78916	-5.11862	CHOL	NA	CHOL
GSM2389695	7.17708	-6.27393	CHOL	NA	CHOL
GSM2389696	6.94288	-6.37565	CHOL	NA	CHOL
GSM2389697	7.39715	-5.87028	CHOL	NA	CHOL
GSM2389698	8.19557	-6.10687	CHOL	NA	CHOL
GSM2389699	8.21783	-6.37831	CHOL	NA	CHOL
GSM2389700	8.63247	-5.67786	CHOL	NA	CHOL
GSM2389701	8.53363	-6.04308	CHOL	NA	CHOL
GSM2389702	7.1253	-6.60918	CHOL	NA	CHOL
GSM2389703	8.6924	-5.93238	CHOL	NA	CHOL
GSM2389704	8.01936	-6.38154	CHOL	NA	CHOL
GSM2389705	7.99218	-6.77303	CHOL	NA	CHOL
GSM2389706	8.48556	-6.0527	CHOL	NA	CHOL
GSM2389707	7.81151	-4.46293	CHOL	NA	CHOL
GSM2389708	7.78452	-6.47767	CHOL	NA	CHOL
GSM2389709	7.77537	-4.85869	CHOL	NA	CHOL
GSM2389710	9.2033	-5.33067	CHOL	NA	CHOL
GSM2389711	8.18343	-6.16739	CHOL	NA	CHOL
GSM2389712	7.68562	-4.03055	CHOL	NA	CHOL
GSM2389713	7.72652	-6.4497	CHOL	NA	CHOL
GSM2389714	8.96829	-5.15986	CHOL	NA	CHOL
GSM2389715	8.03003	-6.86741	CHOL	NA	CHOL
GSM2389716	8.8799	-4.64639	CHOL	NA	CHOL
GSM2389717	7.45029	-4.91462	CHOL	NA	CHOL
GSM2389718	8.59204	-5.25952	CHOL	NA	CHOL
GSM2389719	8.10644	-6.80871	CHOL	NA	CHOL
GSM2389720	8.06975	-6.53108	CHOL	NA	CHOL
GSM2389721	8.66478	-6.17407	CHOL	NA	CHOL
GSM2389722	7.89129	-6.38616	CHOL	NA	CHOL
GSM2389723	7.5043	-6.6261	CHOL	NA	CHOL
GSM2389724	8.10654	-4.72953	CHOL	NA	CHOL
GSM2389725	7.62196	-6.58024	CHOL	NA	CHOL
GSM2389726	8.88774	-5.35013	CHOL	NA	CHOL
GSM2389727	9.13354	-5.58795	CHOL	NA	CHOL
GSM2389728	7.88761	-6.50176	CHOL	NA	CHOL
GSM2389729	7.46312	-6.42639	CHOL	NA	CHOL
GSM2389730	8.69371	-6.13726	CHOL	NA	CHOL
GSM2389731	8.87561	-5.07911	CHOL	NA	CHOL
GSM2389732	9.04838	-5.42045	CHOL	NA	CHOL
GSM2389733	8.50743	-4.71268	CHOL	NA	CHOL
GSM2389734	8.48553	-4.40665	CHOL	NA	CHOL
GSM2389735	8.27583	-4.33153	CHOL	NA	CHOL
GSM2389736	8.01161	-4.43207	CHOL	NA	CHOL
GSM2389737	8.39564	-6.3178	CHOL	NA	CHOL
GSM2389738	7.954	-4.14662	CHOL	NA	CHOL
GSM2389739	8.528	-4.87438	CHOL	NA	CHOL
GSM2389740	8.57948	-4.89675	CHOL	NA	CHOL
GSM2389741	8.87616	-5.17777	CHOL	NA	CHOL
GSM2389742	8.38351	-6.34103	CHOL	NA	CHOL
GSM2389743	8.15281	-6.68254	CHOL	NA	CHOL
GSM2389744	7.66102	-6.75281	CHOL	NA	CHOL
GSM2389745	8.65187	-6.08124	CHOL	NA	CHOL
GSM2389746	7.76129	-6.84591	CHOL	NA	CHOL
GSM2389747	8.9878	-5.39484	CHOL	NA	CHOL
GSM2389748	8.28211	-5.97091	CHOL	NA	CHOL
GSM2389749	7.76776	-6.71442	CHOL	NA	CHOL
GSM2389750	8.63344	-5.27788	CHOL	NA	CHOL
GSM2389751	8.01156	-6.16273	CHOL	NA	CHOL
GSM2389752	8.07464	-5.95977	CHOL	NA	CHOL
GSM2389753	7.84429	-6.63613	CHOL	NA	CHOL
GSM2389754	9.24328	-5.26676	CHOL	NA	CHOL
GSM2389755	6.95237	-6.50263	CHOL	NA	CHOL
GSM2389756	8.26163	-6.14807	CHOL	NA	CHOL
GSM2389757	8.08472	-5.11747	CHOL	NA	CHOL
GSM2389758	8.232	-5.02987	CHOL	NA	CHOL
GSM2389759	8.65917	-6.06232	CHOL	NA	CHOL
GSM2389760	9.08743	-5.11953	CHOL	NA	CHOL
GSM2389761	8.47739	-5.13301	CHOL	NA	CHOL
GSM2389762	7.88276	-6.21492	CHOL	NA	CHOL
GSM2389763	8.03854	-4.1989	CHOL	NA	CHOL
GSM2389764	8.78341	-4.68008	CHOL	NA	CHOL
GSM2389765	8.35292	-5.75583	CHOL	NA	CHOL
GSM2389766	8.69769	-5.86701	CHOL	NA	CHOL
GSM2389767	8.19308	-5.02838	CHOL	NA	CHOL
GSM2389768	8.45245	-4.69459	CHOL	NA	CHOL
GSM2389769	8.99435	-6.05238	CHOL	NA	CHOL
GSM2389770	8.11892	-4.44819	CHOL	NA	CHOL
GSM2389771	8.47864	-5.87367	CHOL	NA	CHOL
GSM2389772	8.6677	-5.95423	CHOL	NA	CHOL
GSM2389773	8.32412	-6.24749	CHOL	NA	CHOL
GSM2389774	7.47048	-6.54437	CHOL	NA	CHOL
GSM2389775	8.9953	-5.96769	CHOL	NA	CHOL
GSM2389776	8.26595	-5.90636	CHOL	NA	CHOL
GSM2389777	7.89021	-4.77738	CHOL	NA	CHOL
GSM2389778	8.14322	-4.02352	CHOL	NA	CHOL
GSM2389779	8.46691	-4.24221	CHOL	NA	CHOL
GSM2389780	8.35855	-4.15416	CHOL	NA	CHOL
GSM2389781	8.34023	-4.2332	CHOL	NA	CHOL
GSM2389782	7.5747	-4.99177	CHOL	NA	CHOL
GSM2389783	8.86534	-4.87012	CHOL	NA	CHOL
GSM2389784	7.98209	-4.36465	CHOL	NA	CHOL
GSM2389785	8.01106	-4.2748	CHOL	NA	CHOL
GSM2389786	8.42854	-6.07123	CHOL	NA	CHOL
GSM2389787	8.06965	-4.1726	CHOL	NA	CHOL
GSM2389788	8.53188	-4.36873	CHOL	NA	CHOL
GSM2389789	8.58076	-4.77586	CHOL	NA	CHOL
GSM2389790	8.41805	-4.08215	CHOL	NA	CHOL
GSM2389791	8.59284	-3.92072	CHOL	NA	CHOL
GSM2389792	8.46029	-4.76748	CHOL	NA	CHOL
GSM2389793	7.29752	-4.54573	CHOL	NA	CHOL
GSM2389794	7.85868	-4.24493	CHOL	NA	CHOL
GSM2389795	8.01123	-5.44941	CHOL	NA	CHOL
GSM2389796	8.2291	-4.07669	CHOL	NA	CHOL
GSM2389797	8.67172	-5.61531	CHOL	NA	CHOL
GSM2389798	8.93283	-5.34128	CHOL	NA	CHOL
GSM2389799	8.22912	-5.7883	CHOL	NA	CHOL
GSM2389800	8.5694	-6.47072	CHOL	NA	CHOL
GSM2389801	9.00288	-5.30459	CHOL	NA	CHOL
GSM2389802	8.97446	-5.51509	CHOL	NA	CHOL
GSM2389803	8.89033	-5.90481	CHOL	NA	CHOL
GSM2389804	8.68647	-5.55405	CHOL	NA	CHOL
GSM795354	6.46544	-5.29273	CHOL	NA	CHOL
GSM795355	6.72288	-5.18222	CHOL	NA	CHOL
GSM795356	6.4066	-5.17573	CHOL	NA	CHOL
GSM795357	6.53517	-5.25358	CHOL	NA	CHOL
GSM795358	6.18886	-5.26473	CHOL	NA	CHOL
GSM795359	5.78583	-5.36415	CHOL	NA	CHOL
GSM795360	6.09072	-4.99082	CHOL	NA	CHOL
GSM795361	6.26548	-5.35414	CHOL	NA	CHOL
GSM795362	5.96734	-5.34132	CHOL	NA	CHOL
GSM795363	6.11763	-5.37722	CHOL	NA	CHOL
GSM795364	5.62547	-5.41888	CHOL	NA	CHOL
GSM795365	6.66151	-5.57593	CHOL	NA	CHOL
GSM795366	2.53483	-8.08778	CHOL	NA	CHOL
GSM795367	3.51152	-6.57621	CHOL	NA	CHOL
GSM795368	3.2753	-7.09275	CHOL	NA	CHOL
GSM795369	3.98304	-5.98737	CHOL	NA	CHOL
GSM795370	3.60944	-6.38002	CHOL	NA	CHOL
GSM795371	4.30338	-5.98012	CHOL	NA	CHOL
GSM795372	6.05882	-4.85951	CHOL	NA	CHOL
GSM795373	3.79119	-6.67842	CHOL	NA	CHOL
GSM795374	4.34969	-4.68677	CHOL	NA	CHOL
GSM795375	4.05533	-6.17711	CHOL	NA	CHOL
GSM795376	4.48943	-5.55025	CHOL	NA	CHOL
GSM795377	5.7912	-4.87144	CHOL	NA	CHOL
GSM795378	5.5292	-4.82761	CHOL	NA	CHOL
GSM795379	4.26471	-4.93704	CHOL	NA	CHOL
GSM795380	5.10522	-5.2315	CHOL	NA	CHOL
GSM795381	6.19963	-4.65982	CHOL	NA	CHOL
GSM795382	4.89463	-4.9354	CHOL	NA	CHOL
GSM795383	3.51649	-7.26701	CHOL	NA	CHOL
GSM795384	5.01959	-4.86925	CHOL	NA	CHOL
GSM795385	4.48755	-6.72842	CHOL	NA	CHOL
GSM795386	3.32864	-7.71142	CHOL	NA	CHOL
GSM795387	5.08224	-4.94985	CHOL	NA	CHOL
GSM795388	5.74352	-4.90073	CHOL	NA	CHOL
GSM795389	6.1265	-5.15045	CHOL	NA	CHOL
GSM795390	3.81669	-4.67424	CHOL	NA	CHOL
GSM795391	4.28593	-5.62495	CHOL	NA	CHOL
GSM795392	6.27105	-5.55997	CHOL	NA	CHOL
GSM795393	4.27274	-5.32861	CHOL	NA	CHOL
GSM853927	5.67673	-5.44314	CHOL	NA	CHOL
GSM853928	6.20639	-5.24095	CHOL	NA	CHOL
GSM853929	6.59706	-5.05538	CHOL	NA	CHOL
GSM853930	5.84066	-4.88149	CHOL	NA	CHOL
GSM853931	6.6725	-5.38379	CHOL	NA	CHOL
GSM853932	6.45492	-5.23215	CHOL	NA	CHOL
GSM853933	4.82665	-5.72753	CHOL	NA	CHOL
GSM853934	4.6245	-5.31897	CHOL	NA	CHOL
GSM853935	5.13018	-5.3269	CHOL	NA	CHOL
GSM853936	5.70322	-4.9816	CHOL	NA	CHOL
TCGA_3X_AAV9_01	1.7228	0.337588	CHOL	Cholangiocarcinoma; intrahepatic	CHOL
TCGA_3X_AAVA_01	6.61938	-5.52898	CHOL	Cholangiocarcinoma; intrahepatic	CHOL
TCGA_3X_AAVB_01	0.501462	-5.05649	CHOL	Cholangiocarcinoma; distal	CHOL
TCGA_3X_AAVC_01	2.486	-3.99841	CHOL	Cholangiocarcinoma; hilar/perihilar	CHOL
TCGA_3X_AAVE_01	4.62428	-3.92765	CHOL	Cholangiocarcinoma; intrahepatic	CHOL
TCGA_4G_AAZO_01	5.8736	-4.37648	CHOL	Cholangiocarcinoma; intrahepatic	CHOL
TCGA_4G_AAZT_01	6.33822	-4.39932	CHOL	Cholangiocarcinoma; intrahepatic	CHOL
TCGA_W5_AA2G_01	6.78872	-5.4008	CHOL	Cholangiocarcinoma; intrahepatic	CHOL
TCGA_W5_AA2H_01	-1.79275	0.398681	CHOL	Cholangiocarcinoma; distal	CHOL
TCGA_W5_AA2I_01	6.05623	-4.72701	CHOL	Cholangiocarcinoma; intrahepatic	CHOL
TCGA_W5_AA2O_01	6.86342	-5.3981	CHOL	Cholangiocarcinoma; intrahepatic	CHOL
TCGA_W5_AA2Q_01	6.44014	-4.40819	CHOL	Cholangiocarcinoma; intrahepatic	CHOL
TCGA_W5_AA2R_01	5.51511	-4.32891	CHOL	Cholangiocarcinoma; intrahepatic	CHOL
TCGA_W5_AA2T_01	6.27927	-4.63392	CHOL	Cholangiocarcinoma; intrahepatic	CHOL
TCGA_W5_AA2U_01	6.27567	-4.67081	CHOL	Cholangiocarcinoma; intrahepatic	CHOL
TCGA_W5_AA2W_01	6.27113	-4.33183	CHOL	Cholangiocarcinoma; intrahepatic	CHOL
TCGA_W5_AA2X_01	1.64424	-2.75117	CHOL	Cholangiocarcinoma; hilar/perihilar	CHOL
TCGA_W5_AA2Z_01	5.65117	-4.41687	CHOL	Cholangiocarcinoma; intrahepatic	CHOL
TCGA_W5_AA30_01	5.92863	-4.71004	CHOL	Cholangiocarcinoma; intrahepatic	CHOL
TCGA_W5_AA31_01	3.31491	-3.76589	CHOL	Cholangiocarcinoma; intrahepatic	CHOL
TCGA_W5_AA33_01	5.67651	-4.56143	CHOL	Cholangiocarcinoma; intrahepatic	CHOL
TCGA_W5_AA34_01	6.46723	-5.00297	CHOL	Cholangiocarcinoma; intrahepatic	CHOL
TCGA_W5_AA36_01	6.51889	-5.61626	CHOL	Cholangiocarcinoma; hilar/perihilar	CHOL
TCGA_W5_AA38_01	5.51354	-4.35743	CHOL	Cholangiocarcinoma; intrahepatic	CHOL
TCGA_W5_AA39_01	1.97809	-7.75404	CHOL	Cholangiocarcinoma; intrahepatic	CHOL
TCGA_W6_AA0S_01	6.93127	-5.16297	CHOL	Cholangiocarcinoma; intrahepatic	CHOL
TCGA_WD_A7RX_01	6.04007	-4.31433	CHOL	Cholangiocarcinoma; intrahepatic	CHOL
TCGA_YR_A95A_01	7.20891	-5.16201	CHOL	Cholangiocarcinoma; hilar/perihilar	CHOL
TCGA_ZD_A8I3_01	6.2857	-4.47376	CHOL	Cholangiocarcinoma; intrahepatic	CHOL
TCGA_ZH_A8Y1_01	5.96502	-4.2196	CHOL	Cholangiocarcinoma; intrahepatic	CHOL
TCGA_ZH_A8Y2_01	5.15741	-4.96051	CHOL	Cholangiocarcinoma; intrahepatic	CHOL
TCGA_ZH_A8Y4_01	6.13998	-4.10786	CHOL	Cholangiocarcinoma; intrahepatic	CHOL
TCGA_ZH_A8Y5_01	6.65888	-4.26395	CHOL	Cholangiocarcinoma; intrahepatic	CHOL
TCGA_ZH_A8Y6_01	2.06401	-7.39151	CHOL	Cholangiocarcinoma; intrahepatic	CHOL
TCGA_ZH_A8Y8_01	2.19087	-2.75433	CHOL	Cholangiocarcinoma; intrahepatic	CHOL
TCGA_ZU_A8S4_01	1.66081	-1.75683	CHOL	Cholangiocarcinoma; intrahepatic	CHOL
TCGA_4J_AA1J_01	9.94376	-1.33619	CESC	Cervical Squamous Cell Carcinoma	CervSq
TCGA_BI_A0VR_01	8.85369	-1.02699	CESC	Cervical Squamous Cell Carcinoma	CervSq
TCGA_BI_A0VS_01	7.8509	1.69068	CESC	Cervical Squamous Cell Carcinoma	CervSq
TCGA_BI_A20A_01	9.05237	0.122199	CESC	Cervical Squamous Cell Carcinoma	CervSq
TCGA_C5_A0TN_01	8.52681	-1.0723	CESC	Cervical Squamous Cell Carcinoma	CervSq
TCGA_C5_A1BE_01	9.01976	-0.398146	CESC	Cervical Squamous Cell Carcinoma	CervSq
TCGA_C5_A1BF_01	7.91693	0.396063	CESC	Cervical Squamous Cell Carcinoma	CervSq
TCGA_C5_A1BI_01	6.27695	0.356363	CESC	Cervical Squamous Cell Carcinoma	CervSq
TCGA_C5_A1BJ_01	8.20261	-0.507971	CESC	Cervical Squamous Cell Carcinoma	CervSq
TCGA_C5_A1BK_01	8.90025	-0.291294	CESC	Cervical Squamous Cell Carcinoma	CervSq
TCGA_C5_A1BL_01	9.66425	-0.283081	CESC	Cervical Squamous Cell Carcinoma	CervSq
TCGA_C5_A1BM_01	7.74449	-0.414168	CESC	Cervical Squamous Cell Carcinoma	CervSq
TCGA_C5_A1BN_01	9.09597	-1.67292	CESC	Cervical Squamous Cell Carcinoma	CervSq
TCGA_C5_A1BQ_01	9.57021	-1.03677	CESC	Cervical Squamous Cell Carcinoma	CervSq
TCGA_C5_A1M5_01	9.56433	-0.958109	CESC	Cervical Squamous Cell Carcinoma	CervSq
TCGA_C5_A1M6_01	8.62226	-0.892236	CESC	Cervical Squamous Cell Carcinoma	CervSq
TCGA_C5_A1M7_01	7.35117	0.00617176	CESC	Cervical Squamous Cell Carcinoma	CervSq
TCGA_C5_A1M8_01	10.432	-0.998221	CESC	Cervical Squamous Cell Carcinoma	CervSq
TCGA_C5_A1MF_01	9.76977	-1.5341	CESC	Cervical Squamous Cell Carcinoma	CervSq
TCGA_C5_A1MH_01	8.35207	0.176681	CESC	Cervical Squamous Cell Carcinoma	CervSq
TCGA_C5_A1MI_01	7.39486	-0.249536	CESC	Cervical Squamous Cell Carcinoma	CervSq
TCGA_C5_A1MK_01	8.80649	-0.395772	CESC	Cervical Squamous Cell Carcinoma	CervSq
TCGA_C5_A1ML_01	7.50386	0.0811422	CESC	Cervical Squamous Cell Carcinoma	CervSq
TCGA_C5_A1MN_01	10.1053	0.295623	CESC	Cervical Squamous Cell Carcinoma	CervSq
TCGA_C5_A1MP_01	8.38139	-1.10288	CESC	Cervical Squamous Cell Carcinoma	CervSq
TCGA_C5_A1MQ_01	7.85412	-0.482172	CESC	Cervical Squamous Cell Carcinoma	CervSq
TCGA_C5_A2LT_01	8.08548	0.140468	CESC	Cervical Squamous Cell Carcinoma	CervSq
TCGA_C5_A2LV_01	10.5568	0.912311	CESC	Cervical Squamous Cell Carcinoma	CervSq
TCGA_C5_A2LX_01	8.73441	-0.710087	CESC	Cervical Squamous Cell Carcinoma	CervSq
TCGA_C5_A2LY_01	8.99437	-1.01607	CESC	Cervical Squamous Cell Carcinoma	CervSq
TCGA_C5_A2LZ_01	10.0481	-1.18867	CESC	Cervical Squamous Cell Carcinoma	CervSq
TCGA_C5_A3HD_01	9.43702	-0.345501	CESC	Cervical Squamous Cell Carcinoma	CervSq
TCGA_C5_A3HE_01	7.45058	-2.07312	CESC	Cervical Squamous Cell Carcinoma	CervSq
TCGA_C5_A3HL_01	7.89879	-0.40312	CESC	Cervical Squamous Cell Carcinoma	CervSq
TCGA_C5_A7CG_01	9.03315	-0.239587	CESC	Cervical Squamous Cell Carcinoma	CervSq
TCGA_C5_A7CH_01	9.93434	-0.5739	CESC	Cervical Squamous Cell Carcinoma	CervSq
TCGA_C5_A7CJ_01	8.75263	-0.761162	CESC	Cervical Squamous Cell Carcinoma	CervSq
TCGA_C5_A7CK_01	9.64675	-0.350684	CESC	Cervical Squamous Cell Carcinoma	CervSq
TCGA_C5_A7CL_01	8.9111	-0.773292	CESC	Cervical Squamous Cell Carcinoma	CervSq
TCGA_C5_A7CO_01	9.51814	-0.0745394	CESC	Cervical Squamous Cell Carcinoma	CervSq
TCGA_C5_A7UC_01	8.42438	-0.197586	CESC	Cervical Squamous Cell Carcinoma	CervSq
TCGA_C5_A7UE_01	9.2608	0.112707	CESC	Cervical Squamous Cell Carcinoma	CervSq
TCGA_C5_A7UH_01	9.65516	-0.212583	CESC	Cervical Squamous Cell Carcinoma	CervSq
TCGA_C5_A7UI_01	9.08042	-0.228919	CESC	Cervical Squamous Cell Carcinoma	CervSq
TCGA_C5_A7X3_01	6.2424	1.06691	CESC	Cervical Squamous Cell Carcinoma	CervSq
TCGA_C5_A7X5_01	10.0811	-0.0989705	CESC	Cervical Squamous Cell Carcinoma	CervSq
TCGA_C5_A7XC_01	8.5729	-1.45569	CESC	Cervical Squamous Cell Carcinoma	CervSq
TCGA_C5_A8XH_01	9.58275	-0.200156	CESC	Cervical Squamous Cell Carcinoma	CervSq
TCGA_C5_A8XI_01	9.54518	-1.15262	CESC	Cervical Squamous Cell Carcinoma	CervSq
TCGA_C5_A8XJ_01	8.90172	-1.28178	CESC	Cervical Squamous Cell Carcinoma	CervSq
TCGA_C5_A8XK_01	8.8094	-1.0845	CESC	Cervical Squamous Cell Carcinoma	CervSq
TCGA_C5_A8YQ_01	9.20142	1.52309	CESC	Cervical Squamous Cell Carcinoma	CervSq
TCGA_C5_A8YR_01	5.56507	1.13742	CESC	Cervical Squamous Cell Carcinoma	CervSq
TCGA_C5_A8YT_01	1.3307	1.58997	CESC	Cervical Squamous Cell Carcinoma	CervSq
TCGA_C5_A8ZZ_01	8.71858	0.637575	CESC	Cervical Squamous Cell Carcinoma	CervSq
TCGA_C5_A901_01	10.3414	-0.552012	CESC	Cervical Squamous Cell Carcinoma	CervSq
TCGA_C5_A902_01	10.1813	-0.67475	CESC	Cervical Squamous Cell Carcinoma	CervSq
TCGA_C5_A905_01	9.57889	-1.2917	CESC	Cervical Squamous Cell Carcinoma	CervSq
TCGA_C5_A907_01	6.93486	-1.26498	CESC	Cervical Squamous Cell Carcinoma	CervSq
TCGA_DG_A2KJ_01	7.26872	-2.13443	CESC	Cervical Squamous Cell Carcinoma	CervSq
TCGA_DG_A2KK_01	9.04943	-2.99136	CESC	Cervical Squamous Cell Carcinoma	CervSq
TCGA_DG_A2KL_01	9.11281	-0.991443	CESC	Cervical Squamous Cell Carcinoma	CervSq
TCGA_DG_A2KM_01	4.66209	0.645098	CESC	Cervical Squamous Cell Carcinoma	CervSq
TCGA_DR_A0ZL_01	8.43903	-0.846123	CESC	Cervical Squamous Cell Carcinoma	CervSq
TCGA_DR_A0ZM_01	7.13558	0.560648	CESC	Cervical Squamous Cell Carcinoma	CervSq
TCGA_DS_A0VK_01	9.71183	-0.883551	CESC	Cervical Squamous Cell Carcinoma	CervSq
TCGA_DS_A0VL_01	9.5187	-1.47223	CESC	Cervical Squamous Cell Carcinoma	CervSq
TCGA_DS_A0VM_01	10.2759	-0.699497	CESC	Cervical Squamous Cell Carcinoma	CervSq
TCGA_DS_A0VN_01	9.76011	1.1984	CESC	Cervical Squamous Cell Carcinoma	CervSq
TCGA_DS_A1O9_01	8.63074	0.469787	CESC	Cervical Squamous Cell Carcinoma	CervSq
TCGA_DS_A1OA_01	9.61937	-0.666908	CESC	Cervical Squamous Cell Carcinoma	CervSq
TCGA_DS_A1OB_01	8.24651	0.217355	CESC	Cervical Squamous Cell Carcinoma	CervSq
TCGA_DS_A1OC_01	9.20257	0.275734	CESC	Cervical Squamous Cell Carcinoma	CervSq
TCGA_DS_A1OD_01	8.65629	-1.1311	CESC	Cervical Squamous Cell Carcinoma	CervSq
TCGA_DS_A3LQ_01	9.57535	0.158662	CESC	Cervical Squamous Cell Carcinoma	CervSq
TCGA_DS_A5RQ_01	9.0914	-1.40235	CESC	Cervical Squamous Cell Carcinoma	CervSq
TCGA_DS_A7WI_01	9.62868	-0.129317	CESC	Cervical Squamous Cell Carcinoma	CervSq
TCGA_EA_A1QS_01	6.18149	0.898565	CESC	Cervical Squamous Cell Carcinoma	CervSq
TCGA_EA_A1QT_01	10.521	-1.01993	CESC	Cervical Squamous Cell Carcinoma	CervSq
TCGA_EA_A3HQ_01	10.5262	-0.733565	CESC	Cervical Squamous Cell Carcinoma	CervSq
TCGA_EA_A3HR_01	9.21912	-0.741348	CESC	Cervical Squamous Cell Carcinoma	CervSq
TCGA_EA_A3HS_01	10.5456	-0.752982	CESC	Cervical Squamous Cell Carcinoma	CervSq
TCGA_EA_A3HT_01	8.6007	-1.35596	CESC	Cervical Squamous Cell Carcinoma	CervSq
TCGA_EA_A3HU_01	8.00337	-0.634668	CESC	Cervical Squamous Cell Carcinoma	CervSq
TCGA_EA_A3QD_01	9.28276	-0.618812	CESC	Cervical Squamous Cell Carcinoma	CervSq
TCGA_EA_A3QE_01	8.78465	0.334501	CESC	Cervical Squamous Cell Carcinoma	CervSq
TCGA_EA_A3Y4_01	7.30429	-0.00628656	CESC	Cervical Squamous Cell Carcinoma	CervSq
TCGA_EA_A410_01	4.25926	-2.51184	CESC	Cervical Squamous Cell Carcinoma	CervSq
TCGA_EA_A411_01	8.67438	-0.50985	CESC	Cervical Squamous Cell Carcinoma	CervSq
TCGA_EA_A439_01	8.20589	-0.644567	CESC	Cervical Squamous Cell Carcinoma	CervSq
TCGA_EA_A43B_01	8.29488	-0.132954	CESC	Cervical Squamous Cell Carcinoma	CervSq
TCGA_EA_A44S_01	8.84255	-1.48444	CESC	Cervical Squamous Cell Carcinoma	CervSq
TCGA_EA_A50E_01	9.23002	0.275537	CESC	Cervical Squamous Cell Carcinoma	CervSq
TCGA_EA_A5FO_01	9.47026	-2.8417	CESC	Cervical Squamous Cell Carcinoma	CervSq
TCGA_EA_A5O9_01	10.336	-0.40947	CESC	Cervical Squamous Cell Carcinoma	CervSq
TCGA_EA_A5ZD_01	7.27945	-0.146024	CESC	Cervical Squamous Cell Carcinoma	CervSq
TCGA_EA_A5ZE_01	9.89042	-1.00693	CESC	Cervical Squamous Cell Carcinoma	CervSq
TCGA_EA_A5ZF_01	7.88089	-0.423289	CESC	Cervical Squamous Cell Carcinoma	CervSq
TCGA_EA_A6QX_01	10.5032	-1.08624	CESC	Cervical Squamous Cell Carcinoma	CervSq
TCGA_EA_A78R_01	8.5793	-0.512228	CESC	Cervical Squamous Cell Carcinoma	CervSq
TCGA_EA_A97N_01	8.8884	-1.23802	CESC	Cervical Squamous Cell Carcinoma	CervSq
TCGA_EK_A2GZ_01	8.1913	0.451885	CESC	Cervical Squamous Cell Carcinoma	CervSq
TCGA_EK_A2H0_01	9.88782	0.827839	CESC	Cervical Squamous Cell Carcinoma	CervSq
TCGA_EK_A2H1_01	4.96843	0.561478	CESC	Cervical Squamous Cell Carcinoma	CervSq
TCGA_EK_A2IP_01	10.1454	-1.16796	CESC	Cervical Squamous Cell Carcinoma	CervSq
TCGA_EK_A2IR_01	8.12443	1.78184	CESC	Cervical Squamous Cell Carcinoma	CervSq
TCGA_EK_A2PG_01	10.4954	-0.606326	CESC	Cervical Squamous Cell Carcinoma	CervSq
TCGA_EK_A2PI_01	8.18241	1.98598	CESC	Cervical Squamous Cell Carcinoma	CervSq
TCGA_EK_A2PK_01	5.77762	-0.186399	CESC	Cervical Squamous Cell Carcinoma	CervSq
TCGA_EK_A2PL_01	9.64103	-0.994393	CESC	Cervical Squamous Cell Carcinoma	CervSq
TCGA_EK_A2PM_01	6.57653	2.3144	CESC	Cervical Squamous Cell Carcinoma	CervSq
TCGA_EK_A2R7_01	8.5209	-0.923016	CESC	Cervical Squamous Cell Carcinoma	CervSq
TCGA_EK_A2R8_01	7.31086	-0.457661	CESC	Cervical Squamous Cell Carcinoma	CervSq
TCGA_EK_A2R9_01	9.3746	-1.69287	CESC	Cervical Squamous Cell Carcinoma	CervSq
TCGA_EK_A2RA_01	9.98993	-0.295047	CESC	Cervical Squamous Cell Carcinoma	CervSq
TCGA_EK_A2RB_01	10.3671	-0.681532	CESC	Cervical Squamous Cell Carcinoma	CervSq
TCGA_EK_A2RC_01	9.8611	-0.697286	CESC	Cervical Squamous Cell Carcinoma	CervSq
TCGA_EK_A2RD_01	8.97049	-0.996648	CESC	Cervical Squamous Cell Carcinoma	CervSq
TCGA_EK_A2RE_01	8.80602	-0.247134	CESC	Cervical Squamous Cell Carcinoma	CervSq
TCGA_EK_A2RJ_01	3.36205	0.92677	CESC	Cervical Squamous Cell Carcinoma	CervSq
TCGA_EK_A2RK_01	8.53554	-0.0534175	CESC	Cervical Squamous Cell Carcinoma	CervSq
TCGA_EK_A2RM_01	7.90314	-0.631956	CESC	Cervical Squamous Cell Carcinoma	CervSq
TCGA_EK_A2RN_01	9.06179	-1.49776	CESC	Cervical Squamous Cell Carcinoma	CervSq
TCGA_EK_A2RO_01	9.44693	-1.15826	CESC	Cervical Squamous Cell Carcinoma	CervSq
TCGA_EK_A3GJ_01	9.99847	0.414551	CESC	Cervical Squamous Cell Carcinoma	CervSq
TCGA_EK_A3GN_01	9.83288	-0.0626822	CESC	Cervical Squamous Cell Carcinoma	CervSq
TCGA_EX_A1H5_01	9.37479	-0.487378	CESC	Cervical Squamous Cell Carcinoma	CervSq
TCGA_EX_A3L1_01	5.53072	0.206169	CESC	Cervical Squamous Cell Carcinoma	CervSq
TCGA_EX_A69L_01	8.37961	-1.0689	CESC	Cervical Squamous Cell Carcinoma	CervSq
TCGA_EX_A69M_01	9.25427	-0.603146	CESC	Cervical Squamous Cell Carcinoma	CervSq
TCGA_EX_A8YF_01	6.98052	-1.17735	CESC	Cervical Squamous Cell Carcinoma	CervSq
TCGA_FU_A23K_01	8.01272	-1.69758	CESC	Cervical Squamous Cell Carcinoma	CervSq
TCGA_FU_A23L_01	5.07404	2.113	CESC	Cervical Squamous Cell Carcinoma	CervSq
TCGA_FU_A2QG_01	9.50618	-1.0852	CESC	Cervical Squamous Cell Carcinoma	CervSq
TCGA_FU_A3HY_01	10.3925	-0.910659	CESC	Cervical Squamous Cell Carcinoma	CervSq
TCGA_FU_A3HZ_01	4.61665	-2.91864	CESC	Cervical Squamous Cell Carcinoma	CervSq
TCGA_FU_A3NI_01	9.95855	-0.143131	CESC	Cervical Squamous Cell Carcinoma	CervSq
TCGA_FU_A3TQ_01	9.28192	-0.504571	CESC	Cervical Squamous Cell Carcinoma	CervSq
TCGA_FU_A3TX_01	8.33375	-0.944393	CESC	Cervical Squamous Cell Carcinoma	CervSq
TCGA_FU_A3WB_01	9.66164	-0.830834	CESC	Cervical Squamous Cell Carcinoma	CervSq
TCGA_FU_A3YQ_01	8.28312	0.0788924	CESC	Cervical Squamous Cell Carcinoma	CervSq
TCGA_FU_A5XV_01	9.72445	-0.777928	CESC	Cervical Squamous Cell Carcinoma	CervSq
TCGA_GH_A9DA_01	8.74317	-0.0240386	CESC	Cervical Squamous Cell Carcinoma	CervSq
TCGA_HG_A2PA_01	8.58208	0.174057	CESC	Cervical Squamous Cell Carcinoma	CervSq
TCGA_HM_A3JJ_01	9.22384	-0.549848	CESC	Cervical Squamous Cell Carcinoma	CervSq
TCGA_HM_A3JK_01	8.99446	-0.392315	CESC	Cervical Squamous Cell Carcinoma	CervSq
TCGA_HM_A4S6_01	8.4698	-1.18152	CESC	Cervical Squamous Cell Carcinoma	CervSq
TCGA_IR_A3L7_01	10.4848	-0.781036	CESC	Cervical Squamous Cell Carcinoma	CervSq
TCGA_IR_A3LC_01	9.9093	-0.258038	CESC	Cervical Squamous Cell Carcinoma	CervSq
TCGA_IR_A3LH_01	8.17328	0.123155	CESC	Cervical Squamous Cell Carcinoma	CervSq
TCGA_IR_A3LK_01	10.6141	-0.755391	CESC	Cervical Squamous Cell Carcinoma	CervSq
TCGA_IR_A3LL_01	8.63248	-0.359808	CESC	Cervical Squamous Cell Carcinoma	CervSq
TCGA_JW_A5VG_01	8.27667	-0.692262	CESC	Cervical Squamous Cell Carcinoma	CervSq
TCGA_JW_A5VH_01	5.17357	-2.99352	CESC	Cervical Squamous Cell Carcinoma	CervSq
TCGA_JW_A5VI_01	9.53857	-0.471819	CESC	Cervical Squamous Cell Carcinoma	CervSq
TCGA_JW_A5VJ_01	6.17139	0.621136	CESC	Cervical Squamous Cell Carcinoma	CervSq
TCGA_JW_A5VK_01	10.1376	-0.315088	CESC	Cervical Squamous Cell Carcinoma	CervSq
TCGA_JW_A5VL_01	10.7749	-0.866557	CESC	Cervical Squamous Cell Carcinoma	CervSq
TCGA_JW_A852_01	10.1612	-0.298642	CESC	Cervical Squamous Cell Carcinoma	CervSq
TCGA_JW_AAVH_01	10.3228	-1.54084	CESC	Cervical Squamous Cell Carcinoma	CervSq
TCGA_JX_A3PZ_01	8.44	0.302806	CESC	Cervical Squamous Cell Carcinoma	CervSq
TCGA_JX_A3Q0_01	9.25556	-1.49001	CESC	Cervical Squamous Cell Carcinoma	CervSq
TCGA_JX_A5QV_01	8.40902	-0.793194	CESC	Cervical Squamous Cell Carcinoma	CervSq
TCGA_LP_A4AU_01	6.34356	-0.644542	CESC	Cervical Squamous Cell Carcinoma	CervSq
TCGA_LP_A4AV_01	8.91018	-0.439845	CESC	Cervical Squamous Cell Carcinoma	CervSq
TCGA_LP_A4AW_01	8.75833	-0.494007	CESC	Cervical Squamous Cell Carcinoma	CervSq
TCGA_LP_A4AX_01	7.70745	0.236229	CESC	Cervical Squamous Cell Carcinoma	CervSq
TCGA_LP_A5U3_01	10.2468	-1.08789	CESC	Cervical Squamous Cell Carcinoma	CervSq
TCGA_MA_AA3W_01	8.99747	-0.633934	CESC	Cervical Squamous Cell Carcinoma	CervSq
TCGA_MA_AA3X_01	8.9391	-1.08033	CESC	Cervical Squamous Cell Carcinoma	CervSq
TCGA_MA_AA3Y_01	7.74612	0.386616	CESC	Cervical Squamous Cell Carcinoma	CervSq
TCGA_MA_AA3Z_01	9.86847	-0.999957	CESC	Cervical Squamous Cell Carcinoma	CervSq
TCGA_MA_AA41_01	10.2437	-0.185459	CESC	Cervical Squamous Cell Carcinoma	CervSq
TCGA_MA_AA42_01	8.71187	-0.193997	CESC	Cervical Squamous Cell Carcinoma	CervSq
TCGA_MA_AA43_01	7.77602	-0.893345	CESC	Cervical Squamous Cell Carcinoma	CervSq
TCGA_MU_A51Y_01	8.41978	-0.950505	CESC	Cervical Squamous Cell Carcinoma	CervSq
TCGA_MU_A5YI_01	9.35793	0.0569736	CESC	Cervical Squamous Cell Carcinoma	CervSq
TCGA_MU_A8JM_01	9.09751	0.128583	CESC	Cervical Squamous Cell Carcinoma	CervSq
TCGA_MY_A5BD_01	9.52906	-2.91704	CESC	Cervical Squamous Cell Carcinoma	CervSq
TCGA_MY_A5BE_01	6.93642	0.327118	CESC	Cervical Squamous Cell Carcinoma	CervSq
TCGA_MY_A5BF_01	9.79549	-0.779297	CESC	Cervical Squamous Cell Carcinoma	CervSq
TCGA_MY_A913_01	7.5406	0.401276	CESC	Cervical Squamous Cell Carcinoma	CervSq
TCGA_PN_A8MA_01	8.39688	-0.41865	CESC	Cervical Squamous Cell Carcinoma	CervSq
TCGA_Q1_A5R2_01	9.84085	-0.415771	CESC	Cervical Squamous Cell Carcinoma	CervSq
TCGA_Q1_A5R3_01	9.51414	-1.35586	CESC	Cervical Squamous Cell Carcinoma	CervSq
TCGA_Q1_A6DT_01	9.52057	0.407246	CESC	Cervical Squamous Cell Carcinoma	CervSq
TCGA_Q1_A6DW_01	9.73448	-1.14589	CESC	Cervical Squamous Cell Carcinoma	CervSq
TCGA_Q1_A73O_01	7.81778	-0.286788	CESC	Cervical Squamous Cell Carcinoma	CervSq
TCGA_Q1_A73Q_01	9.72977	-0.221373	CESC	Cervical Squamous Cell Carcinoma	CervSq
TCGA_R2_A69V_01	6.13402	0.26519	CESC	Cervical Squamous Cell Carcinoma	CervSq
TCGA_RA_A741_01	8.30759	-0.419415	CESC	Cervical Squamous Cell Carcinoma	CervSq
TCGA_UC_A7PD_01	8.02377	-0.0226238	CESC	Cervical Squamous Cell Carcinoma	CervSq
TCGA_UC_A7PF_01	8.70596	-0.0102884	CESC	Cervical Squamous Cell Carcinoma	CervSq
TCGA_UC_A7PG_01	9.3339	-1.16759	CESC	Cervical Squamous Cell Carcinoma	CervSq
TCGA_VS_A8EB_01	9.72246	-0.664945	CESC	Cervical Squamous Cell Carcinoma	CervSq
TCGA_VS_A8EC_01	8.76772	0.905283	CESC	Cervical Squamous Cell Carcinoma	CervSq
TCGA_VS_A8EG_01	9.9689	-1.53437	CESC	Cervical Squamous Cell Carcinoma	CervSq
TCGA_VS_A8EH_01	8.74775	1.0413	CESC	Cervical Squamous Cell Carcinoma	CervSq
TCGA_VS_A8EI_01	8.55299	0.0383746	CESC	Cervical Squamous Cell Carcinoma	CervSq
TCGA_VS_A8EJ_01	3.65424	-0.550204	CESC	Cervical Squamous Cell Carcinoma	CervSq
TCGA_VS_A8EK_01	10.4492	-0.281557	CESC	Cervical Squamous Cell Carcinoma	CervSq
TCGA_VS_A8EL_01	8.32723	0.666498	CESC	Cervical Squamous Cell Carcinoma	CervSq
TCGA_VS_A8Q8_01	8.30389	-0.422608	CESC	Cervical Squamous Cell Carcinoma	CervSq
TCGA_VS_A8Q9_01	9.48012	0.120278	CESC	Cervical Squamous Cell Carcinoma	CervSq
TCGA_VS_A8QA_01	9.33934	-2.99099	CESC	Cervical Squamous Cell Carcinoma	CervSq
TCGA_VS_A8QC_01	10.7219	-0.576248	CESC	Cervical Squamous Cell Carcinoma	CervSq
TCGA_VS_A8QF_01	10.1094	-0.512455	CESC	Cervical Squamous Cell Carcinoma	CervSq
TCGA_VS_A8QM_01	7.21218	-0.171827	CESC	Cervical Squamous Cell Carcinoma	CervSq
TCGA_VS_A94W_01	8.33948	-0.841455	CESC	Cervical Squamous Cell Carcinoma	CervSq
TCGA_VS_A94X_01	6.43664	0.674833	CESC	Cervical Squamous Cell Carcinoma	CervSq
TCGA_VS_A94Y_01	9.46955	-0.269591	CESC	Cervical Squamous Cell Carcinoma	CervSq
TCGA_VS_A94Z_01	8.47696	-0.591128	CESC	Cervical Squamous Cell Carcinoma	CervSq
TCGA_VS_A950_01	9.45239	-0.107689	CESC	Cervical Squamous Cell Carcinoma	CervSq
TCGA_VS_A953_01	10.3333	0.545431	CESC	Cervical Squamous Cell Carcinoma	CervSq
TCGA_VS_A954_01	9.93297	-0.50827	CESC	Cervical Squamous Cell Carcinoma	CervSq
TCGA_VS_A957_01	9.96024	-1.65573	CESC	Cervical Squamous Cell Carcinoma	CervSq
TCGA_VS_A958_01	7.52715	-0.21404	CESC	Cervical Squamous Cell Carcinoma	CervSq
TCGA_VS_A959_01	7.8604	-0.851047	CESC	Cervical Squamous Cell Carcinoma	CervSq
TCGA_VS_A9U5_01	9.54043	-0.0511988	CESC	Cervical Squamous Cell Carcinoma	CervSq
TCGA_VS_A9U6_01	8.83403	-1.41587	CESC	Cervical Squamous Cell Carcinoma	CervSq
TCGA_VS_A9U7_01	10.2841	-1.13329	CESC	Cervical Squamous Cell Carcinoma	CervSq
TCGA_VS_A9UA_01	8.49345	-0.875799	CESC	Cervical Squamous Cell Carcinoma	CervSq
TCGA_VS_A9UB_01	7.63578	-0.413573	CESC	Cervical Squamous Cell Carcinoma	CervSq
TCGA_VS_A9UC_01	9.2703	-0.614427	CESC	Cervical Squamous Cell Carcinoma	CervSq
TCGA_VS_A9UD_01	8.79148	0.581282	CESC	Cervical Squamous Cell Carcinoma	CervSq
TCGA_VS_A9UH_01	7.526	0.25753	CESC	Cervical Squamous Cell Carcinoma	CervSq
TCGA_VS_A9UI_01	9.64712	-0.797884	CESC	Cervical Squamous Cell Carcinoma	CervSq
TCGA_VS_A9UJ_01	5.4246	-2.70471	CESC	Cervical Squamous Cell Carcinoma	CervSq
TCGA_VS_A9UL_01	8.66393	-1.8522	CESC	Cervical Squamous Cell Carcinoma	CervSq
TCGA_VS_A9UM_01	9.79154	-1.24568	CESC	Cervical Squamous Cell Carcinoma	CervSq
TCGA_VS_A9UU_01	8.65382	-0.0720895	CESC	Cervical Squamous Cell Carcinoma	CervSq
TCGA_VS_A9UV_01	10.3465	-0.761092	CESC	Cervical Squamous Cell Carcinoma	CervSq
TCGA_VS_A9UY_01	10.7744	-0.837839	CESC	Cervical Squamous Cell Carcinoma	CervSq
TCGA_VS_A9V2_01	9.40108	0.0637987	CESC	Cervical Squamous Cell Carcinoma	CervSq
TCGA_VS_A9V3_01	10.5603	-0.818892	CESC	Cervical Squamous Cell Carcinoma	CervSq
TCGA_VS_AA62_01	6.70868	0.204041	CESC	Cervical Squamous Cell Carcinoma	CervSq
TCGA_WL_A834_01	10.0006	-0.50426	CESC	Cervical Squamous Cell Carcinoma	CervSq
TCGA_XS_A8TJ_01	9.08469	-0.489013	CESC	Cervical Squamous Cell Carcinoma	CervSq
TCGA_ZJ_A8QO_01	8.97861	-0.390818	CESC	Cervical Squamous Cell Carcinoma	CervSq
TCGA_ZJ_A8QQ_01	9.75501	0.800274	CESC	Cervical Squamous Cell Carcinoma	CervSq
TCGA_ZJ_A8QR_01	9.67272	-0.795341	CESC	Cervical Squamous Cell Carcinoma	CervSq
TCGA_ZJ_AAX4_01	9.76985	-0.393428	CESC	Cervical Squamous Cell Carcinoma	CervSq
TCGA_ZJ_AAX8_01	7.16495	-0.156455	CESC	Cervical Squamous Cell Carcinoma	CervSq
TCGA_ZJ_AAXA_01	9.02489	-1.47886	CESC	Cervical Squamous Cell Carcinoma	CervSq
TCGA_ZJ_AAXD_01	8.90586	-0.861686	CESC	Cervical Squamous Cell Carcinoma	CervSq
TCGA_ZJ_AAXF_01	7.45747	-0.233377	CESC	Cervical Squamous Cell Carcinoma	CervSq
TCGA_ZJ_AAXI_01	10.394	-1.26962	CESC	Cervical Squamous Cell Carcinoma	CervSq
TCGA_ZJ_AAXJ_01	9.46269	0.127671	CESC	Cervical Squamous Cell Carcinoma	CervSq
TCGA_ZJ_AAXN_01	7.98698	0.737962	CESC	Cervical Squamous Cell Carcinoma	CervSq
TCGA_ZJ_AAXT_01	7.21503	-0.459007	CESC	Cervical Squamous Cell Carcinoma	CervSq
TCGA_ZJ_AAXU_01	9.17489	-1.10343	CESC	Cervical Squamous Cell Carcinoma	CervSq
TCGA_ZJ_AB0H_01	8.76773	-0.925017	CESC	Cervical Squamous Cell Carcinoma	CervSq
TCGA_ZJ_AB0I_01	8.6758	-0.501617	CESC	Cervical Squamous Cell Carcinoma	CervSq
TCGA_ZX_AA5X_01	8.5896	-0.722748	CESC	Cervical Squamous Cell Carcinoma	CervSq
TCGA_FA_8693_01	-2.9444	0.900522	DLBC	Diffuse large B-cell lymphoma (DLBCL) NOS (any anatomic site nodal or extranodal)	DLBC
TCGA_FA_A4BB_01	-2.0006	0.907448	DLBC	Diffuse large B-cell lymphoma (DLBCL) NOS (any anatomic site nodal or extranodal)	DLBC
TCGA_FA_A4XK_01	-3.87484	1.35523	DLBC	Diffuse large B-cell lymphoma (DLBCL) NOS (any anatomic site nodal or extranodal)	DLBC
TCGA_FA_A6HN_01	-2.44711	0.921517	DLBC	Diffuse large B-cell lymphoma (DLBCL) NOS (any anatomic site nodal or extranodal)	DLBC
TCGA_FA_A6HO_01	-2.34676	0.805539	DLBC	Diffuse large B-cell lymphoma (DLBCL) NOS (any anatomic site nodal or extranodal)	DLBC
TCGA_FA_A7DS_01	-3.52335	1.4954	DLBC	Diffuse large B-cell lymphoma (DLBCL) NOS (any anatomic site nodal or extranodal)	DLBC
TCGA_FA_A7Q1_01	-4.22694	1.42185	DLBC	Diffuse large B-cell lymphoma (DLBCL) NOS (any anatomic site nodal or extranodal)	DLBC
TCGA_FA_A82F_01	-3.48325	1.33087	DLBC	Diffuse large B-cell lymphoma (DLBCL) NOS (any anatomic site nodal or extranodal)	DLBC
TCGA_FA_A86F_01	-2.4607	0.752887	DLBC	Diffuse large B-cell lymphoma (DLBCL) NOS (any anatomic site nodal or extranodal)	DLBC
TCGA_FF_8041_01	-2.87049	1.24004	DLBC	Primary mediastinal (thymic) DLBCL	DLBC
TCGA_FF_8042_01	-3.81807	1.25871	DLBC	Diffuse large B-cell lymphoma (DLBCL) NOS (any anatomic site nodal or extranodal)	DLBC
TCGA_FF_8043_01	-3.47977	1.02468	DLBC	Diffuse large B-cell lymphoma (DLBCL) NOS (any anatomic site nodal or extranodal)	DLBC
TCGA_FF_8046_01	-3.13147	0.997052	DLBC	Diffuse large B-cell lymphoma (DLBCL) NOS (any anatomic site nodal or extranodal)	DLBC
TCGA_FF_8047_01	-4.09437	1.22278	DLBC	Diffuse large B-cell lymphoma (DLBCL) NOS (any anatomic site nodal or extranodal)	DLBC
TCGA_FF_8061_01	-2.7913	1.13082	DLBC	Diffuse large B-cell lymphoma (DLBCL) NOS (any anatomic site nodal or extranodal)	DLBC
TCGA_FF_8062_01	-2.76055	0.80195	DLBC	Diffuse large B-cell lymphoma (DLBCL) NOS (any anatomic site nodal or extranodal)	DLBC
TCGA_FF_A7CQ_01	-3.41063	1.172	DLBC	Diffuse large B-cell lymphoma (DLBCL) NOS (any anatomic site nodal or extranodal)	DLBC
TCGA_FF_A7CR_01	-3.28794	1.44096	DLBC	Diffuse large B-cell lymphoma (DLBCL) NOS (any anatomic site nodal or extranodal)	DLBC
TCGA_FF_A7CW_01	-2.72644	0.905515	DLBC	Diffuse large B-cell lymphoma (DLBCL) NOS (any anatomic site nodal or extranodal)	DLBC
TCGA_FF_A7CX_01	-4.29339	1.39901	DLBC	Diffuse large B-cell lymphoma (DLBCL) NOS (any anatomic site nodal or extranodal)	DLBC
TCGA_FM_8000_01	-4.08376	1.35735	DLBC	Diffuse large B-cell lymphoma (DLBCL) NOS (any anatomic site nodal or extranodal)	DLBC
TCGA_G8_6324_01	-1.95228	0.289779	DLBC	Diffuse large B-cell lymphoma (DLBCL) NOS (any anatomic site nodal or extranodal)	DLBC
TCGA_G8_6325_01	-1.65986	0.686386	DLBC	Diffuse large B-cell lymphoma (DLBCL) NOS (any anatomic site nodal or extranodal)	DLBC
TCGA_G8_6326_01	-3.45615	-0.668152	DLBC	Diffuse large B-cell lymphoma (DLBCL) NOS (any anatomic site nodal or extranodal)	DLBC
TCGA_G8_6906_01	-3.78192	1.33234	DLBC	Diffuse large B-cell lymphoma (DLBCL) NOS (any anatomic site nodal or extranodal)	DLBC
TCGA_G8_6907_01	-3.7633	1.28272	DLBC	Diffuse large B-cell lymphoma (DLBCL) NOS (any anatomic site nodal or extranodal)	DLBC
TCGA_G8_6909_01	-3.21281	1.20538	DLBC	Diffuse large B-cell lymphoma (DLBCL) NOS (any anatomic site nodal or extranodal)	DLBC
TCGA_G8_6914_01	-2.70785	1.07994	DLBC	Diffuse large B-cell lymphoma (DLBCL) NOS (any anatomic site nodal or extranodal)	DLBC
TCGA_GR_7351_01	-2.90337	0.761998	DLBC	Diffuse large B-cell lymphoma (DLBCL) NOS (any anatomic site nodal or extranodal)	DLBC
TCGA_GR_7353_01	-2.66114	1.25252	DLBC	Diffuse large B-cell lymphoma (DLBCL) NOS (any anatomic site nodal or extranodal)	DLBC
TCGA_GR_A4D4_01	-2.15622	0.886011	DLBC	Diffuse large B-cell lymphoma (DLBCL) NOS (any anatomic site nodal or extranodal)	DLBC
TCGA_GR_A4D5_01	-1.52322	0.721066	DLBC	Diffuse large B-cell lymphoma (DLBCL) NOS (any anatomic site nodal or extranodal)	DLBC
TCGA_GR_A4D6_01	-2.84699	1.20448	DLBC	Diffuse large B-cell lymphoma (DLBCL) NOS (any anatomic site nodal or extranodal)	DLBC
TCGA_GR_A4D9_01	-3.49259	1.10198	DLBC	Diffuse large B-cell lymphoma (DLBCL) NOS (any anatomic site nodal or extranodal)	DLBC
TCGA_GS_A9TQ_01	-3.95636	1.39565	DLBC	Diffuse large B-cell lymphoma (DLBCL) NOS (any anatomic site nodal or extranodal)	DLBC
TCGA_GS_A9TT_01	-4.14119	1.54962	DLBC	Diffuse large B-cell lymphoma (DLBCL) NOS (any anatomic site nodal or extranodal)	DLBC
TCGA_GS_A9TU_01	-2.86389	1.11592	DLBC	Diffuse large B-cell lymphoma (DLBCL) NOS (any anatomic site nodal or extranodal)	DLBC
TCGA_GS_A9TV_01	-2.27169	0.226797	DLBC	Primary mediastinal (thymic) DLBCL	DLBC
TCGA_GS_A9TW_01	-2.82748	0.804496	DLBC	Primary mediastinal (thymic) DLBCL	DLBC
TCGA_GS_A9TX_01	-1.22386	0.373969	DLBC	Diffuse large B-cell lymphoma (DLBCL) NOS (any anatomic site nodal or extranodal)	DLBC
TCGA_GS_A9TY_01	-3.91135	1.24884	DLBC	Diffuse large B-cell lymphoma (DLBCL) NOS (any anatomic site nodal or extranodal)	DLBC
TCGA_GS_A9TZ_01	-2.59756	1.2118	DLBC	Primary mediastinal (thymic) DLBCL	DLBC
TCGA_GS_A9U3_01	-2.82524	1.13881	DLBC	Diffuse large B-cell lymphoma (DLBCL) NOS (any anatomic site nodal or extranodal)	DLBC
TCGA_GS_A9U4_01	-2.29261	-0.0750502	DLBC	Diffuse large B-cell lymphoma (DLBCL) NOS (any anatomic site nodal or extranodal)	DLBC
TCGA_RQ_A68N_01	-3.80962	1.40411	DLBC	Primary DLBCL of the CNS	DLBC
TCGA_RQ_A6JB_01	-3.53692	1.1993	DLBC	Primary DLBCL of the CNS	DLBC
TCGA_RQ_AAAT_01	-3.97711	1.42715	DLBC	Primary DLBCL of the CNS	DLBC
TCGA_VB_A8QN_01	-3.38305	0.996686	DLBC	Diffuse large B-cell lymphoma (DLBCL) NOS (any anatomic site nodal or extranodal)	DLBC
TCGA_06_0125_01	-9.35102	-1.00334	GBM	Untreated primary (de novo) GBM	GBM
TCGA_06_0152_01	-9.16061	-0.0293216	GBM	Untreated primary (de novo) GBM	GBM
TCGA_06_0171_01	-9.48557	-0.159912	GBM	Untreated primary (de novo) GBM	GBM
TCGA_06_0190_01	-8.04069	0.7824	GBM	Untreated primary (de novo) GBM	GBM
TCGA_06_0210_01	-9.40339	0.629377	GBM	Untreated primary (de novo) GBM	GBM
TCGA_06_0211_01	-8.59531	-0.293087	GBM	Untreated primary (de novo) GBM	GBM
TCGA_06_0221_01	-11.6242	4.83846	GBM	Untreated primary (de novo) GBM	GBM
TCGA_06_0650_01	-8.35008	1.82678	GBM	Untreated primary (de novo) GBM	GBM
TCGA_06_1804_01	-9.16469	-0.351188	GBM	Untreated primary (de novo) GBM	GBM
TCGA_06_1806_01	-8.71243	2.44352	GBM	Glioblastoma Multiforme (GBM)	GBM
TCGA_06_5408_01	-9.83483	0.695313	GBM	Untreated primary (de novo) GBM	GBM
TCGA_06_5410_01	-6.60582	1.51872	GBM	Untreated primary (de novo) GBM	GBM
TCGA_06_5411_01	-10.0885	1.27101	GBM	Untreated primary (de novo) GBM	GBM
TCGA_06_5412_01	-7.04624	1.16407	GBM	Untreated primary (de novo) GBM	GBM
TCGA_06_5413_01	-9.65994	0.361867	GBM	Untreated primary (de novo) GBM	GBM
TCGA_06_5414_01	-8.78842	-0.790463	GBM	Untreated primary (de novo) GBM	GBM
TCGA_06_5415_01	-9.38618	-0.842522	GBM	Untreated primary (de novo) GBM	GBM
TCGA_06_5416_01	-9.23283	2.63626	GBM	Untreated primary (de novo) GBM	GBM
TCGA_06_5417_01	-10.764	4.71936	GBM	Untreated primary (de novo) GBM	GBM
TCGA_06_5418_01	-9.51679	0.767667	GBM	Untreated primary (de novo) GBM	GBM
TCGA_06_5856_01	-9.46616	-0.82834	GBM	Untreated primary (de novo) GBM	GBM
TCGA_06_5858_01	-8.60635	2.52469	GBM	Untreated primary (de novo) GBM	GBM
TCGA_06_5859_01	-9.48059	0.641531	GBM	Untreated primary (de novo) GBM	GBM
TCGA_06_6388_01	-9.486	0.185706	GBM	Untreated primary (de novo) GBM	GBM
TCGA_06_6389_01	-11.0671	4.36106	GBM	Untreated primary (de novo) GBM	GBM
TCGA_06_6390_01	-8.46869	2.13481	GBM	Untreated primary (de novo) GBM	GBM
TCGA_06_6693_01	-9.71237	-0.586318	GBM	Untreated primary (de novo) GBM	GBM
TCGA_06_6694_01	-10.0187	1.08361	GBM	Untreated primary (de novo) GBM	GBM
TCGA_06_6695_01	-9.20983	-0.611135	GBM	Untreated primary (de novo) GBM	GBM
TCGA_06_6697_01	-7.61536	1.59092	GBM	Untreated primary (de novo) GBM	GBM
TCGA_06_6698_01	-8.72001	2.28311	GBM	Untreated primary (de novo) GBM	GBM
TCGA_06_6699_01	-9.33955	-0.882424	GBM	Untreated primary (de novo) GBM	GBM
TCGA_06_6700_01	-9.59538	1.09521	GBM	Untreated primary (de novo) GBM	GBM
TCGA_06_6701_01	-12.0976	5.38349	GBM	Untreated primary (de novo) GBM	GBM
TCGA_06_A5U0_01	-9.94226	1.31698	GBM	Glioblastoma Multiforme (GBM)	GBM
TCGA_06_A5U1_01	-8.28129	0.96939	GBM	Glioblastoma Multiforme (GBM)	GBM
TCGA_06_A6S0_01	-9.94021	-0.493888	GBM	Glioblastoma Multiforme (GBM)	GBM
TCGA_06_A6S1_01	-8.50748	1.80615	GBM	Glioblastoma Multiforme (GBM)	GBM
TCGA_06_A7TK_01	-9.50008	0.193304	GBM	Glioblastoma Multiforme (GBM)	GBM
TCGA_06_A7TL_01	-11.7237	4.4649	GBM	Glioblastoma Multiforme (GBM)	GBM
TCGA_12_5295_01	-8.82671	-0.337798	GBM	Untreated primary (de novo) GBM	GBM
TCGA_12_5299_01	-9.34349	0.00403696	GBM	Untreated primary (de novo) GBM	GBM
TCGA_12_5301_01	-10.1081	0.541313	GBM	Untreated primary (de novo) GBM	GBM
TCGA_14_0736_01	-7.93196	1.71236	GBM	Untreated primary (de novo) GBM	GBM
TCGA_14_0740_01	-10.445	1.86983	GBM	Untreated primary (de novo) GBM	GBM
TCGA_14_0781_01	-6.20828	1.13438	GBM	Untreated primary (de novo) GBM	GBM
TCGA_14_0862_01	-8.36052	0.49955	GBM	Untreated primary (de novo) GBM	GBM
TCGA_14_1043_01	-8.83703	1.51221	GBM	Untreated primary (de novo) GBM	GBM
TCGA_14_1395_01	-9.75987	0.497516	GBM	Untreated primary (de novo) GBM	GBM
TCGA_14_1402_01	-8.82138	-0.583684	GBM	Untreated primary (de novo) GBM	GBM
TCGA_14_1450_01	-8.18911	0.497723	GBM	Untreated primary (de novo) GBM	GBM
TCGA_15_1444_01	-11.7979	3.6564	GBM	Glioblastoma Multiforme (GBM)	GBM
TCGA_19_0957_01	-10.0766	0.378733	GBM	Untreated primary (de novo) GBM	GBM
TCGA_19_1389_01	-7.99781	1.97125	GBM	Untreated primary (de novo) GBM	GBM
TCGA_19_4065_01	-8.26402	0.944933	GBM	Untreated primary (de novo) GBM	GBM
TCGA_19_5947_01	-7.663	1.50186	GBM	Untreated primary (de novo) GBM	GBM
TCGA_19_5950_01	-8.83316	-0.0639736	GBM	Untreated primary (de novo) GBM	GBM
TCGA_19_5951_01	-9.06803	-0.690864	GBM	Untreated primary (de novo) GBM	GBM
TCGA_19_5952_01	-9.45873	0.741066	GBM	Untreated primary (de novo) GBM	GBM
TCGA_19_5953_01	-9.04985	0.563684	GBM	Untreated primary (de novo) GBM	GBM
TCGA_19_5954_01	-9.53572	0.421856	GBM	Untreated primary (de novo) GBM	GBM
TCGA_19_5955_01	-7.68588	1.12655	GBM	Untreated primary (de novo) GBM	GBM
TCGA_19_5956_01	-9.93022	1.71176	GBM	Untreated primary (de novo) GBM	GBM
TCGA_19_5958_01	-8.77097	0.268594	GBM	Untreated primary (de novo) GBM	GBM
TCGA_19_5959_01	-9.66362	-1.00155	GBM	Untreated primary (de novo) GBM	GBM
TCGA_19_5960_01	-9.88353	-0.313739	GBM	Untreated primary (de novo) GBM	GBM
TCGA_19_A60I_01	-8.9282	-0.895845	GBM	Glioblastoma Multiforme (GBM)	GBM
TCGA_19_A6J4_01	-7.75051	1.3822	GBM	Glioblastoma Multiforme (GBM)	GBM
TCGA_19_A6J5_01	-11.1372	5.17378	GBM	Glioblastoma Multiforme (GBM)	GBM
TCGA_26_1442_01	-11.824	4.41714	GBM	Untreated primary (de novo) GBM	GBM
TCGA_26_5132_01	-8.62978	-0.726926	GBM	Untreated primary (de novo) GBM	GBM
TCGA_26_5133_01	-12.5065	3.40203	GBM	Untreated primary (de novo) GBM	GBM
TCGA_26_5134_01	-10.3651	1.52132	GBM	Untreated primary (de novo) GBM	GBM
TCGA_26_5135_01	-10.2912	1.23059	GBM	Untreated primary (de novo) GBM	GBM
TCGA_26_5136_01	-9.35435	1.02752	GBM	Untreated primary (de novo) GBM	GBM
TCGA_26_5139_01	-9.12256	-0.107253	GBM	Untreated primary (de novo) GBM	GBM
TCGA_26_6173_01	-8.34648	1.25973	GBM	Untreated primary (de novo) GBM	GBM
TCGA_26_6174_01	-9.66832	1.61052	GBM	Untreated primary (de novo) GBM	GBM
TCGA_26_A7UX_01	-9.83959	0.416778	GBM	Glioblastoma Multiforme (GBM)	GBM
TCGA_28_2501_01	-8.63786	0.954094	GBM	NA	GBM
TCGA_28_2510_01	-9.05707	2.22083	GBM	NA	GBM
TCGA_28_5204_01	-9.21414	-0.356927	GBM	Untreated primary (de novo) GBM	GBM
TCGA_28_5207_01	-9.43312	1.05338	GBM	Untreated primary (de novo) GBM	GBM
TCGA_28_5208_01	-9.31659	-1.10742	GBM	Untreated primary (de novo) GBM	GBM
TCGA_28_5209_01	-9.03058	-1.17847	GBM	Untreated primary (de novo) GBM	GBM
TCGA_28_5211_01	-7.35984	1.42982	GBM	Untreated primary (de novo) GBM	GBM
TCGA_28_5213_01	-7.66894	1.05183	GBM	Untreated primary (de novo) GBM	GBM
TCGA_28_5214_01	-8.76117	-0.739132	GBM	Untreated primary (de novo) GBM	GBM
TCGA_28_5215_01	-10.1745	1.12096	GBM	Untreated primary (de novo) GBM	GBM
TCGA_28_5216_01	-10.4759	1.24045	GBM	Untreated primary (de novo) GBM	GBM
TCGA_28_5218_01	-7.18748	1.58822	GBM	Untreated primary (de novo) GBM	GBM
TCGA_28_5219_01	-9.86278	1.09462	GBM	Untreated primary (de novo) GBM	GBM
TCGA_28_5220_01	-9.70283	0.524841	GBM	Untreated primary (de novo) GBM	GBM
TCGA_28_6450_01	-8.68856	0.155625	GBM	Untreated primary (de novo) GBM	GBM
TCGA_32_1979_01	-8.84729	0.0843508	GBM	Untreated primary (de novo) GBM	GBM
TCGA_32_1980_01	-8.67378	2.21468	GBM	Untreated primary (de novo) GBM	GBM
TCGA_32_5222_01	-9.27832	-0.565417	GBM	Untreated primary (de novo) GBM	GBM
TCGA_41_5651_01	-9.66607	-0.0640605	GBM	Untreated primary (de novo) GBM	GBM
TCGA_41_6646_01	-8.7432	0.470038	GBM	Untreated primary (de novo) GBM	GBM
TCGA_4W_AA9R_01	-9.81944	-0.523425	GBM	Glioblastoma Multiforme (GBM)	GBM
TCGA_4W_AA9S_01	-9.38349	-0.685799	GBM	Glioblastoma Multiforme (GBM)	GBM
TCGA_4W_AA9T_01	-7.99244	0.288638	GBM	Glioblastoma Multiforme (GBM)	GBM
TCGA_74_6573_01	-9.39987	0.765453	GBM	Untreated primary (de novo) GBM	GBM
TCGA_74_6575_01	-9.18111	0.974415	GBM	Untreated primary (de novo) GBM	GBM
TCGA_74_6577_01	-9.21088	1.45423	GBM	Untreated primary (de novo) GBM	GBM
TCGA_74_6578_01	-9.26162	-0.116094	GBM	Untreated primary (de novo) GBM	GBM
TCGA_74_6581_01	-9.66674	-0.224086	GBM	Untreated primary (de novo) GBM	GBM
TCGA_74_6584_01	-10.146	0.989773	GBM	Untreated primary (de novo) GBM	GBM
TCGA_76_4925_01	-9.07541	-0.954001	GBM	Untreated primary (de novo) GBM	GBM
TCGA_76_4926_01	-9.20671	0.859535	GBM	Untreated primary (de novo) GBM	GBM
TCGA_76_4927_01	-9.01132	-0.55096	GBM	Untreated primary (de novo) GBM	GBM
TCGA_76_4928_01	-7.5709	0.936754	GBM	Untreated primary (de novo) GBM	GBM
TCGA_76_4929_01	-10.2242	0.339823	GBM	Untreated primary (de novo) GBM	GBM
TCGA_76_4931_01	-9.90199	-0.00763136	GBM	Untreated primary (de novo) GBM	GBM
TCGA_76_4932_01	-9.15224	-0.025223	GBM	Treated primary GBM	GBM
TCGA_76_4934_01	-10.4635	1.40495	GBM	Untreated primary (de novo) GBM	GBM
TCGA_76_4935_01	-10.2458	0.954729	GBM	Untreated primary (de novo) GBM	GBM
TCGA_76_6191_01	-10.2458	0.639896	GBM	Untreated primary (de novo) GBM	GBM
TCGA_76_6192_01	-8.76457	0.654084	GBM	Untreated primary (de novo) GBM	GBM
TCGA_76_6193_01	-9.31945	1.0877	GBM	Untreated primary (de novo) GBM	GBM
TCGA_76_6280_01	-8.60449	-0.300934	GBM	Untreated primary (de novo) GBM	GBM
TCGA_76_6282_01	-8.16549	1.66385	GBM	Untreated primary (de novo) GBM	GBM
TCGA_76_6283_01	-9.18816	0.654392	GBM	Glioblastoma Multiforme (GBM)	GBM
TCGA_76_6285_01	-9.9533	0.880794	GBM	Untreated primary (de novo) GBM	GBM
TCGA_76_6286_01	-9.80403	-0.369986	GBM	Untreated primary (de novo) GBM	GBM
TCGA_76_6656_01	-9.42634	-0.791871	GBM	Untreated primary (de novo) GBM	GBM
TCGA_76_6657_01	-8.59658	0.553496	GBM	Untreated primary (de novo) GBM	GBM
TCGA_76_6660_01	-9.94133	-0.471979	GBM	Glioblastoma Multiforme (GBM)	GBM
TCGA_76_6661_01	-9.26063	0.0873236	GBM	Untreated primary (de novo) GBM	GBM
TCGA_76_6662_01	-8.2588	0.639457	GBM	Untreated primary (de novo) GBM	GBM
TCGA_76_6663_01	-8.48836	0.785063	GBM	Untreated primary (de novo) GBM	GBM
TCGA_76_6664_01	-9.06526	0.363946	GBM	Untreated primary (de novo) GBM	GBM
TCGA_81_5910_01	-9.40563	0.0811762	GBM	Untreated primary (de novo) GBM	GBM
TCGA_81_5911_01	-8.23505	0.28196	GBM	Untreated primary (de novo) GBM	GBM
TCGA_87_5896_01	-8.73484	-1.08045	GBM	Untreated primary (de novo) GBM	GBM
TCGA_OX_A56R_01	-9.52143	1.03884	GBM	Glioblastoma Multiforme (GBM)	GBM
TCGA_RR_A6KA_01	-8.98799	0.919618	GBM	Glioblastoma Multiforme (GBM)	GBM
TCGA_RR_A6KB_01	-9.60382	0.870874	GBM	Glioblastoma Multiforme (GBM)	GBM
TCGA_RR_A6KC_01	-8.84069	-0.41779	GBM	Glioblastoma Multiforme (GBM)	GBM
TCGA_13_A5FT_01	3.3505	-0.592145	OV	Serous Cystadenocarcinoma	Gynae
TCGA_13_A5FU_01	2.83676	-0.271578	OV	Serous Cystadenocarcinoma	Gynae
TCGA_29_A5NZ_01	3.77051	0.268	OV	Serous Cystadenocarcinoma	Gynae
TCGA_2E_A9G8_01	3.7615	-0.867309	UCEC	Endometrioid endometrial adenocarcinoma	Gynae
TCGA_3P_A9WA_01	3.5203	-0.763717	OV	Serous Cystadenocarcinoma	Gynae
TCGA_4E_A92E_01	5.24754	-1.42874	UCEC	Endometrioid endometrial adenocarcinoma	Gynae
TCGA_59_A5PD_01	3.67286	-0.791407	OV	Serous Cystadenocarcinoma	Gynae
TCGA_5B_A90C_01	4.3313	-0.690153	UCEC	Endometrioid endometrial adenocarcinoma	Gynae
TCGA_5S_A9Q8_01	6.78126	-2.86921	UCEC	Endometrioid endometrial adenocarcinoma	Gynae
TCGA_5X_AA5U_01	3.55056	0.468159	OV	Serous Cystadenocarcinoma	Gynae
TCGA_A5_A0G1_01	2.43113	-1.32372	UCEC	Serous endometrial adenocarcinoma	Gynae
TCGA_A5_A0GG_01	4.00891	-0.772795	UCEC	Endometrioid endometrial adenocarcinoma	Gynae
TCGA_A5_A0GQ_01	4.13475	-1.8102	UCEC	Endometrioid endometrial adenocarcinoma	Gynae
TCGA_A5_A0GR_01	3.08078	-1.14546	UCEC	Endometrioid endometrial adenocarcinoma	Gynae
TCGA_A5_A0VO_01	6.42546	-2.81219	UCEC	Endometrioid endometrial adenocarcinoma	Gynae
TCGA_A5_A1OF_01	3.80199	-1.90382	UCEC	Mixed serous and endometrioid	Gynae
TCGA_A5_A1OG_01	3.40768	0.161451	UCEC	Serous endometrial adenocarcinoma	Gynae
TCGA_A5_A1OH_01	2.74949	1.0221	UCEC	Serous endometrial adenocarcinoma	Gynae
TCGA_A5_A1OJ_01	4.69125	-2.00969	UCEC	Endometrioid endometrial adenocarcinoma	Gynae
TCGA_A5_A1OK_01	5.69918	-2.03739	UCEC	Endometrioid endometrial adenocarcinoma	Gynae
TCGA_A5_A2K2_01	3.8148	-1.41005	UCEC	Serous endometrial adenocarcinoma	Gynae
TCGA_A5_A2K3_01	1.89107	-1.11088	UCEC	Serous endometrial adenocarcinoma	Gynae
TCGA_A5_A2K4_01	3.39494	-0.915965	UCEC	Serous endometrial adenocarcinoma	Gynae
TCGA_A5_A2K5_01	5.53514	-3.13545	UCEC	Endometrioid endometrial adenocarcinoma	Gynae
TCGA_A5_A2K7_01	5.91339	-3.33327	UCEC	Endometrioid endometrial adenocarcinoma	Gynae
TCGA_A5_A3LO_01	4.30651	-2.14843	UCEC	Endometrioid endometrial adenocarcinoma	Gynae
TCGA_A5_A3LP_01	2.88241	-0.654301	UCEC	Serous endometrial adenocarcinoma	Gynae
TCGA_A5_A7WJ_01	6.06234	-3.58318	UCEC	Endometrioid endometrial adenocarcinoma	Gynae
TCGA_A5_A7WK_01	4.49375	-0.892893	UCEC	Mixed serous and endometrioid	Gynae
TCGA_A5_AB3J_01	4.79242	-2.53944	UCEC	Endometrioid endometrial adenocarcinoma	Gynae
TCGA_AJ_A23M_01	3.95989	0.319322	UCEC	Serous endometrial adenocarcinoma	Gynae
TCGA_AJ_A23N_01	3.47035	-0.611899	UCEC	Serous endometrial adenocarcinoma	Gynae
TCGA_AJ_A23O_01	5.004	-2.76802	UCEC	Endometrioid endometrial adenocarcinoma	Gynae
TCGA_AJ_A2QK_01	4.56712	-1.29306	UCEC	Endometrioid endometrial adenocarcinoma	Gynae
TCGA_AJ_A2QL_01	5.60043	-2.95814	UCEC	Endometrioid endometrial adenocarcinoma	Gynae
TCGA_AJ_A2QM_01	4.35161	-0.640273	UCEC	Serous endometrial adenocarcinoma	Gynae
[truncated: 7,019 more rows]

## Sheet: Figure 1c
Figure 1c: ROC curves CUPiD
Due to size limits, source data for this figure has been uploaded to Zenodo (https://zenodo.org/records/10684337) as source_data/ensemble_roc_data.csv

## Sheet: Figures 2a&b
Figure 2a and b: Alluvial plot of CUPiD performance in test cohort and predictions with estimated tumour fractions
Source data found in Supplementary Data file 4

## Sheet: Figures 3a,b&c and SuppFig6d
Figures 3a, b & c and SuppFig6d: CUPiD Predictions and mutations with clinical correlation and tumour fraction
Source data found in Supplementary Data file 5

## Sheet: Figure 4
Figure 4: Swimmers plot of Clinically resolved CUP cases
sample_name	time	event			sample_name	diagnosis	time	alive	survival_length	prediction	concordance
C006462	0	Initial biopsy			C006462	CUP	0.427393	NA	2.07121	NA	NA
C006462	0.43	Liquid biopsy			C006462	CRC	2.07121	NA	2.07121	NA	NA
C008369	0	Initial biopsy			C008369	CUP	3.02462	NA	7.82457	CHOL	NA
C008369	2.27	Repeat biopsy			C008369	Gastric	7.82457	NA	7.82457	CHOL	Inconsistent
C008369	2.3	Liquid biopsy			C009262	CUP	1.67669	NA	2.33422	CHOL	NA
C009262	0	Initial biopsy			C009262	CHOL	2.33422	NA	2.33422	CHOL	Consistent
C009262	0.76	Liquid biopsy			TAR00013	CUP	19.6272	NA	22.8491	CHOL	NA
TAR00013	0	Initial biopsy			TAR00013	CHOL	22.8491	NA	22.8491	CHOL	Consistent
TAR00013	9.01	Liquid biopsy			TAR00068	CUP	14.7615	NA	19.397	BRCA	NA
TAR00068	0	Initial biopsy			TAR00068	BRCA	19.397	NA	19.397	BRCA	Consistent
TAR00068	12.53	Repeat biopsy			TAR00069	CUP	6.08213	NA	47.2104	Gynae	NA
TAR00068	10.62	Liquid biopsy			TAR00069	Gynae	47.2104	NA	47.2104	Gynae	Consistent
TAR00068	14.76	Repeat biopsy			TAR00169	CUP	8.28484	NA	8.51498	NA	NA
TAR00069	0	Initial biopsy			TAR00169	CHOL	8.51498	NA	8.51498	NA	NA
TAR00069	35.28	Repeat biopsy			TAR00182	CUP	1.28218	NA	33.1722	Gynae	NA
TAR00069	35.01	Liquid biopsy			TAR00182	Gynae	33.1722	NA	33.1722	Gynae	Consistent
TAR00069	6.08	MDT review			TAR00238	CUP	17.2272	NA	21.6984	NA	NA
TAR00169	0	Initial biopsy			TAR00238	LUAD	21.6984	NA	21.6984	NA	NA
TAR00169	5.21	Liquid biopsy			TAR00243	CUP	2.00546	NA	18.9039	LUAD	NA
TAR00182	0.01	Initial biopsy			TAR00243	LUAD	18.9039	NA	18.9039	LUAD	Consistent
TAR00182	28.73	Liquid biopsy			TAR00288	CUP	3.78078	NA	28.6682	BLCA	NA
TAR00238	0	Initial biopsy			TAR00288	Gynae	28.6682	NA	28.6682	BLCA	Inconsistent
TAR00238	17.23	Repeat biopsy			TAR00328	CUP	5.19446	NA	6.41089	CHOL	NA
TAR00238	16.54	Liquid biopsy			TAR00328	CHOL	6.41089	NA	6.41089	CHOL	Consistent
TAR00243	0.46	Initial biopsy			TAR00446	CUP	3.68215	NA	6.21363	CHOL	NA
TAR00243	4.37	Repeat biopsy			TAR00446	CHOL	6.21363	NA	6.21363	CHOL	Consistent
TAR00243	12.68	Liquid biopsy			TAR00457	CUP	18.3121	NA	19.1669	DLBC	NA
TAR00288	1.35	Initial biopsy			TAR00457	Lymphoma	19.1669	1	19.1669	DLBC	Consistent
TAR00288	3.78	AFP			TAR00507	CUP	1.1178	NA	1.84108	SARC	NA
TAR00288	10.32	Liquid biopsy			TAR00507	SARC	1.84108	1	1.84108	SARC	Consistent
TAR00328	0	Initial biopsy
TAR00328	5.19	Liquid biopsy
TAR00446	0	Initial biopsy
TAR00446	3.68	MDT review
TAR00446	1.74	Liquid biopsy
TAR00457	0	Initial biopsy
TAR00457	11.18	Repeat biopsy
TAR00457	10.85	Liquid biopsy
TAR00457	18.18	Plasma TARC
TAR00507	0	Initial biopsy
TAR00507	0.62	Liquid biopsy

## Sheet: SuppFig1a
Supplementary Figure 1a: Number of arrays used in each cancer class
Source data supplied in Table 1

## Sheet: SuppFig1b
Supplementary Figure 1b: Example volcano plot of Differentially Methylated Regions, ACC vs BLCA
chr	start	end	ACC_vs_BLCA_adjPval	ACC_vs_BLCA_betaDelta
1	69301	69600	3.94132e-05	0.0287725
1	870001	870300	5.51958e-16	0.304037
1	898801	899100	1.18216e-25	0.263184
1	902101	902400	1.2668e-07	0.0792349
1	903901	904200	1.65753e-15	0.180401
1	905701	906000	1.09584e-28	-0.242529
1	908101	908400	1.38272e-08	0.110758
1	910201	910500	3.51489e-13	0.176072
1	910501	910800	1.31656e-29	0.208597
1	910801	911100	1.52426e-12	0.146827
1	912901	913200	3.6825e-49	0.403416
1	913201	913500	8.19084e-06	0.0645763
1	914101	914400	5.89837e-05	0.0804003
1	918301	918600	1.20072e-09	0.101694
1	919201	919500	1.25256e-05	0.101352
1	919501	919800	3.55181e-14	0.145391
1	919801	920100	1.09736e-18	0.196336
1	920101	920400	2.00092e-42	0.254994
1	920401	920700	6.60485e-24	0.165237
1	925201	925500	1.04413e-06	0.0396521
1	925501	925800	4.15504e-25	0.142041
1	925801	926100	4.06582e-18	0.20265
1	929401	929700	1.562e-13	0.152429
1	932401	932700	1.47115e-08	0.0972637
1	936001	936300	1.07447e-06	0.109611
1	936301	936600	3.82096e-09	0.170066
1	936601	936900	1.22494e-17	0.224282
1	936901	937200	2.08059e-09	0.19684
1	939301	939600	2.3084e-07	0.143936
1	940801	941100	2.2667e-12	0.0269105
1	941401	941700	7.8534e-23	0.0714363
1	942301	942600	8.04622e-05	0.0210046
1	951001	951300	2.45864e-07	-0.0502828
1	953401	953700	6.47519e-09	-0.0620139
1	957301	957600	3.07589e-14	-0.102629
1	966001	966300	1.82314e-24	0.282544
1	966301	966600	2.61504e-84	0.327026
1	966601	966900	1.13674e-61	0.132019
1	968101	968400	4.42379e-10	0.143315
1	970501	970800	3.84829e-21	-0.187031
1	970801	971100	4.71277e-22	-0.248
1	972001	972300	1.08018e-09	-0.174966
1	978901	979200	4.29999e-18	0.278876
1	980401	980700	1.18158e-13	0.252219
1	980701	981000	9.93188e-16	0.205529
1	981001	981300	6.15471e-06	0.191341
1	981601	981900	1.34033e-13	0.168379
1	982201	982500	1.27235e-15	0.189627
1	982501	982800	3.88163e-14	0.188587
1	982801	983100	2.70167e-48	0.403515
1	983101	983400	7.58417e-17	0.23114
1	995701	996000	4.72185e-93	0.327527
1	997801	998100	9.82656e-14	-0.139908
1	998101	998400	7.33254e-05	-0.100452
1	998401	998700	1.94397e-12	-0.0930732
1	999301	999600	2.90071e-11	0.0223499
1	999601	999900	5.91349e-20	0.0384778
1	1000501	1000800	1.40527e-11	0.0398767
1	1005301	1005600	5.05284e-08	-0.106898
1	1006501	1006800	1.52464e-31	0.285834
1	1006801	1007100	4.2358e-21	0.251168
1	1007401	1007700	1.33505e-10	0.141431
1	1014001	1014300	2.34332e-17	0.232458
1	1014301	1014600	1.4885e-13	0.184842
1	1021201	1021500	2.00092e-09	0.123321
1	1027201	1027500	9.52901e-09	-0.112644
1	1028101	1028400	1.47235e-20	-0.191696
1	1028401	1028700	3.98555e-32	-0.201151
1	1029001	1029300	1.2356e-25	-0.192234
1	1032901	1033200	1.35163e-63	-0.451311
1	1033801	1034100	5.07632e-120	-0.603962
1	1034101	1034400	9.25557e-99	-0.494637
1	1034401	1034700	2.73214e-87	-0.377516
1	1034701	1035000	4.00283e-53	-0.30533
1	1040101	1040400	3.04387e-10	-0.263396
1	1040701	1041000	1.11582e-28	-0.365234
1	1041301	1041600	3.03462e-64	-0.33257
1	1041601	1041900	1.86368e-08	-0.0522765
1	1044901	1045200	5.65914e-06	-0.0634754
1	1045501	1045800	4.99346e-11	-0.0579633
1	1046101	1046400	4.16812e-06	-0.0668723
1	1046701	1047000	2.88604e-05	-0.0294351
1	1047001	1047300	3.66295e-15	-0.110787
1	1047301	1047600	1.18291e-19	-0.132982
1	1047601	1047900	6.7266e-06	-0.0359329
1	1047901	1048200	1.50791e-08	-0.051424
1	1048201	1048500	2.85163e-33	-0.21012
1	1050001	1050300	2.97961e-08	-0.0801046
1	1051501	1051800	1.79096e-14	-0.127616
1	1052101	1052400	1.03225e-12	-0.0823425
1	1053601	1053900	1.48668e-09	-0.0987295
1	1055101	1055400	1.4087e-22	-0.133309
1	1056001	1056300	4.89728e-06	-0.070217
1	1059001	1059300	7.8325e-18	0.0570703
1	1060801	1061100	1.73874e-20	0.216984
1	1062301	1062600	8.99293e-06	0.129268
1	1066501	1066800	8.82531e-12	0.159817
1	1067701	1068000	1.88267e-17	0.249345
1	1068001	1068300	8.04154e-10	0.215411
1	1068301	1068600	1.49459e-18	0.2277
1	1069501	1069800	9.5916e-18	0.1946
1	1074001	1074300	1.30076e-18	0.217461
1	1075201	1075500	2.51774e-13	0.156231
1	1084201	1084500	4.85291e-10	-0.0683316
1	1085101	1085400	5.11614e-09	-0.0828506
1	1086901	1087200	1.56224e-12	-0.104497
1	1090801	1091100	2.74973e-10	-0.0699241
1	1092301	1092600	1.82774e-05	-0.0399143
1	1115101	1115400	1.03755e-11	0.0850896
1	1117201	1117500	1.24651e-09	0.13559
1	1117501	1117800	1.95679e-05	0.0965746
1	1126201	1126500	3.74334e-06	0.120064
1	1128001	1128300	1.06257e-09	0.129545
1	1128301	1128600	1.08554e-38	-0.236629
1	1128601	1128900	4.81069e-20	-0.21695
1	1134301	1134600	3.33207e-10	-0.0777968
1	1134601	1134900	1.39163e-08	-0.098063
1	1136701	1137000	1.60503e-65	0.369512
1	1137001	1137300	1.09966e-39	0.102084
1	1137301	1137600	9.55683e-232	0.417007
1	1138801	1139100	5.48513e-08	-0.103337
1	1143601	1143900	4.35759e-05	0.125458
1	1143901	1144200	2.2896e-52	0.410851
1	1144201	1144500	3.22421e-63	0.495586
1	1145101	1145400	3.52578e-14	0.400309
1	1148701	1149000	3.41871e-18	0.14644
1	1151101	1151400	2.2824e-07	-0.0552944
1	1157401	1157700	2.3069e-19	0.0522795
1	1157701	1158000	2.17083e-78	0.250953
1	1158001	1158300	7.2207e-111	0.345935
1	1158301	1158600	6.02311e-38	0.36479
1	1158601	1158900	2.04027e-42	0.341366
1	1161601	1161900	8.9086e-16	-0.149517
1	1162501	1162800	1.40254e-06	0.166772
1	1162801	1163100	1.70628e-64	0.37016
1	1163401	1163700	1.13445e-58	0.38742
1	1163701	1164000	6.34294e-34	0.519414
1	1164001	1164300	2.0671e-34	0.380668
1	1164601	1164900	1.04193e-16	0.237813
1	1164901	1165200	3.95793e-90	0.494869
1	1165801	1166100	8.14195e-19	0.205889
1	1166701	1167000	1.77526e-08	-0.12497
1	1167001	1167300	2.30961e-05	-0.0730115
1	1167601	1167900	6.58655e-37	-0.261271
1	1167901	1168200	1.15745e-11	-0.162391
1	1168801	1169100	3.22325e-06	-0.071471
1	1169101	1169400	1.12758e-17	-0.178771
1	1169701	1170000	2.05667e-12	-0.141574
1	1170001	1170300	1.52728e-10	-0.122857
1	1170601	1170900	1.18735e-06	-0.105747
1	1173301	1173600	1.43921e-05	-0.0796627
1	1173601	1173900	3.80845e-07	-0.176569
1	1173901	1174200	2.17725e-14	-0.253688
1	1174201	1174500	8.11734e-06	-0.106298
1	1174501	1174800	3.35837e-06	-0.0438528
1	1175401	1175700	1.96679e-13	-0.147539
1	1178101	1178400	8.85187e-17	-0.201364
1	1178701	1179000	1.07263e-24	-0.213762
1	1179001	1179300	3.82423e-10	-0.0944076
1	1179601	1179900	5.97863e-05	-0.0533666
1	1179901	1180200	3.68115e-06	-0.0932594
1	1180201	1180500	3.69504e-08	-0.10143
1	1182901	1183200	1.13038e-10	0.209797
1	1200001	1200300	3.27145e-23	0.21846
1	1200301	1200600	4.74507e-09	0.135305
1	1200901	1201200	2.84065e-72	0.35366
1	1203601	1203900	1.95555e-10	0.162522
1	1206001	1206300	1.19464e-46	0.381702
1	1206301	1206600	1.17951e-134	0.382054
1	1206601	1206900	6.9718e-119	0.3537
1	1206901	1207200	6.85578e-10	0.130467
1	1207201	1207500	1.01353e-20	0.153127
1	1207501	1207800	6.53494e-21	0.234605
1	1208401	1208700	2.02789e-10	0.126833
1	1208701	1209000	1.37685e-46	0.409924
1	1209001	1209300	4.91007e-09	0.245314
1	1210201	1210500	2.48888e-24	0.192742
1	1212901	1213200	2.90987e-11	0.287561
1	1213501	1213800	5.94118e-43	0.343974
1	1213801	1214100	4.79495e-31	0.249211
1	1215001	1215300	1.13621e-10	0.126413
1	1217701	1218000	4.55957e-22	0.283512
1	1218601	1218900	5.50246e-06	-0.0282386
1	1218901	1219200	5.73722e-07	-0.0548908
1	1219501	1219800	8.26746e-07	-0.0538003
1	1220701	1221000	1.09416e-15	-0.0953085
1	1221901	1222200	5.14034e-07	-0.0513982
1	1222501	1222800	9.42189e-09	-0.0762305
1	1227601	1227900	9.58615e-07	-0.0577103
1	1228501	1228800	6.9742e-05	-0.0377501
1	1230001	1230300	3.1103e-24	-0.138469
1	1234501	1234800	1.69974e-05	-0.0599313
1	1237801	1238100	3.44532e-75	0.394758
1	1238101	1238400	2.47251e-60	0.188552
1	1238401	1238700	3.95635e-38	0.278789
1	1238701	1239000	4.24725e-20	0.284574
1	1239901	1240200	4.33284e-10	0.122859
1	1240801	1241100	2.24841e-14	0.190218
1	1242601	1242900	7.43468e-06	0.0839458
1	1244101	1244400	2.91972e-07	0.184775
1	1246201	1246500	5.7389e-08	0.245408
1	1247101	1247400	7.44135e-05	0.0499931
1	1250701	1251000	9.64236e-15	0.174209
1	1254901	1255200	2.42125e-13	-0.0829855
1	1255201	1255500	1.54554e-06	-0.0306381
1	1260001	1260300	5.16785e-09	-0.100237
1	1267801	1268100	4.49906e-06	-0.0245176
1	1268101	1268400	3.71104e-10	-0.0668629
1	1272301	1272600	1.26794e-06	-0.156887
1	1281001	1281300	2.25108e-08	-0.140668
1	1281901	1282200	1.73033e-09	-0.102702
1	1286701	1287000	3.52678e-19	0.240663
1	1287901	1288200	1.45994e-17	0.252628
1	1291201	1291500	2.13032e-08	0.148449
1	1291501	1291800	2.05432e-21	0.247586
1	1291801	1292100	6.11675e-14	0.124492
1	1292701	1293000	9.08438e-10	-0.0885199
1	1293001	1293300	5.12628e-48	-0.233465
1	1298101	1298400	5.08781e-06	-0.0602288
1	1299301	1299600	4.78994e-08	-0.0756839
1	1302901	1303200	3.2973e-13	0.207752
1	1303201	1303500	7.84095e-17	0.252087
1	1303801	1304100	4.46742e-05	0.122989
1	1308001	1308300	2.38005e-05	-0.0181685
1	1309501	1309800	5.01069e-11	0.223214
1	1313101	1313400	2.7275e-24	-0.170873
1	1313701	1314000	2.83304e-05	-0.044584
1	1318801	1319100	4.79173e-43	-0.236462
1	1319101	1319400	3.2602e-12	-0.0836297
1	1320901	1321200	8.93192e-12	-0.102455
1	1331101	1331400	1.54164e-07	0.112836
1	1331401	1331700	6.94081e-13	0.155335
1	1331701	1332000	8.07976e-05	0.0974464
1	1332001	1332300	8.53397e-26	0.227797
1	1332301	1332600	6.31702e-40	0.245531
1	1332601	1332900	7.59596e-34	0.307953
1	1332901	1333200	3.44052e-35	0.266526
1	1333201	1333500	1.9546e-08	0.151907
1	1333501	1333800	2.48467e-11	0.14053
1	1335601	1335900	4.75099e-17	-0.145362
1	1338901	1339200	4.75873e-08	-0.0615405
1	1341901	1342200	3.73101e-06	-0.0296089
1	1354201	1354500	1.07932e-06	0.129383
1	1355101	1355400	2.07443e-07	-0.139527
1	1358401	1358700	3.10052e-25	0.249574
1	1358701	1359000	8.53361e-06	0.0972797
1	1361401	1361700	9.78164e-07	0.125982
1	1372201	1372500	3.67034e-17	-0.217622
1	1374601	1374900	1.25103e-26	0.134784
1	1398901	1399200	4.80065e-05	-0.0219955
1	1401001	1401300	2.46514e-09	-0.143544
1	1406701	1407000	8.57693e-05	-0.0192641
1	1407301	1407600	3.14255e-06	-0.0437442
1	1419601	1419900	2.62593e-15	0.341628
1	1420501	1420800	4.17503e-13	0.215805
1	1421101	1421400	4.39461e-06	NA
1	1421401	1421700	1.09407e-19	0.229552
1	1421701	1422000	1.44081e-11	0.147206
1	1422601	1422900	6.23392e-19	0.253554
1	1425301	1425600	1.19686e-05	0.0950236
1	1426201	1426500	4.2407e-23	0.209938
1	1430401	1430700	5.09885e-21	-0.135332
1	1433401	1433700	6.69517e-43	0.348428
1	1434001	1434300	8.73018e-20	0.325933
1	1434301	1434600	4.79857e-13	0.282113
1	1435201	1435500	5.81121e-113	0.388498
1	1435801	1436100	1.09831e-08	0.0413584
1	1436401	1436700	3.85754e-13	0.174012
1	1440301	1440600	7.23567e-12	-0.14868
1	1456801	1457100	3.76982e-06	-0.0676482
1	1460701	1461000	1.53025e-24	0.317405
1	1462801	1463100	7.668e-07	0.101768
1	1468201	1468500	3.64868e-05	-0.0495402
1	1477201	1477500	1.87232e-08	-0.0499875
1	1481701	1482000	2.68387e-07	-0.0416154
1	1490101	1490400	2.03515e-05	-0.03564
1	1515901	1516200	9.81526e-20	-0.141386
1	1518601	1518900	1.29099e-08	-0.041345
1	1519801	1520100	1.0368e-07	-0.0746193
1	1521601	1521900	1.10314e-05	-0.0200123
1	1527301	1527600	1.07005e-08	-0.0578902
1	1536301	1536600	7.37958e-05	0.0970169
1	1537501	1537800	4.50269e-07	-0.038915
1	1539001	1539300	1.00373e-14	-0.0667298
1	1539601	1539900	2.41908e-07	-0.199163
1	1540201	1540500	2.20553e-55	-0.560731
1	1540801	1541100	2.62249e-40	-0.307427
1	1541101	1541400	2.54635e-14	-0.0877515
1	1541401	1541700	1.31136e-13	-0.0765774
1	1542301	1542600	1.11615e-22	-0.153794
1	1542601	1542900	6.27414e-42	-0.254916
1	1543201	1543500	1.0997e-73	-0.348633
1	1543801	1544100	4.70162e-40	-0.320582
1	1545001	1545300	2.9625e-07	-0.0485709
1	1551601	1551900	1.17039e-07	-0.0394154
1	1551901	1552200	8.52401e-16	-0.0855295
1	1554001	1554300	2.68716e-05	-0.0263862
1	1554601	1554900	7.16314e-36	-0.446167
1	1555201	1555500	3.8461e-60	-0.372076
1	1555501	1555800	1.49886e-18	-0.219649
1	1561201	1561500	1.18761e-08	-0.0358808
1	1561501	1561800	3.6564e-10	-0.0849984
1	1562401	1562700	1.56497e-10	-0.0885185
1	1562701	1563000	4.55231e-07	-0.0541346
1	1564201	1564500	2.3242e-19	-0.137419
1	1564501	1564800	1.30054e-09	-0.0592668
1	1567201	1567500	1.41736e-08	-0.0841489
1	1571701	1572000	9.17722e-09	-0.0627488
1	1575001	1575300	4.48777e-11	-0.0265507
1	1598401	1598700	1.42438e-97	-0.447452
1	1604401	1604700	1.33587e-08	0.108058
1	1614601	1614900	8.74059e-05	-0.0202546
1	1621201	1621500	1.04918e-07	-0.0738146
1	1625401	1625700	1.21165e-11	-0.061532
1	1626901	1627200	2.17774e-05	0.0988612
1	1627201	1627500	1.15929e-26	0.290741
1	1627501	1627800	1.35727e-26	0.279322
1	1659001	1659300	1.44821e-05	-0.0259588
1	1666201	1666500	3.89392e-14	-0.0942373
1	1669501	1669800	2.56852e-05	-0.0209847
1	1669801	1670100	1.68385e-14	-0.115333
1	1671301	1671600	6.54165e-05	-0.0555935
1	1680301	1680600	3.40435e-09	-0.0828951
1	1682401	1682700	8.97575e-05	-0.041993
1	1752601	1752900	1.53184e-16	-0.112847
1	1752901	1753200	7.51271e-10	-0.0708955
1	1754101	1754400	2.39691e-05	-0.022727
1	1755901	1756200	1.34724e-12	-0.0705842
1	1756501	1756800	3.93501e-07	-0.0674803
1	1757401	1757700	7.66723e-12	-0.0714021
1	1760101	1760400	2.15469e-15	-0.133363
1	1764001	1764300	2.93977e-14	-0.154005
1	1765201	1765500	1.43717e-07	-0.0950853
1	1779001	1779300	2.02005e-107	0.403365
1	1782001	1782300	2.77504e-05	-0.0622354
1	1788901	1789200	5.37852e-07	-0.101906
1	1804201	1804500	8.26246e-08	-0.0735478
1	1880701	1881000	4.06201e-05	NA
1	1889701	1890000	4.44492e-10	-0.0276097
1	1891501	1891800	5.00801e-17	-0.0469997
1	1891801	1892100	2.40565e-06	0.097281
1	1899001	1899300	1.67902e-06	0.0937904
1	1901401	1901700	1.49037e-21	0.203898
1	1908301	1908600	1.30324e-06	0.0877627
1	1908601	1908900	3.40726e-08	0.0336543
1	1909801	1910100	1.98495e-07	0.196905
1	1918801	1919100	8.94412e-06	-0.054433
1	1919401	1919700	5.68422e-23	0.0769318
1	1919701	1920000	2.03902e-50	0.277203
1	1923601	1923900	1.20545e-58	0.401415
1	1924501	1924800	2.03401e-32	0.103941
1	1926001	1926300	8.45634e-08	0.0942132
1	1926301	1926600	2.39909e-35	0.484331
1	1926601	1926900	1.7356e-40	0.284957
1	1928401	1928700	2.7119e-08	-0.159837
1	1928701	1929000	3.80706e-14	0.198985
1	1936801	1937100	6.06879e-08	0.111996
1	1937101	1937400	4.61701e-09	0.156151
1	1940101	1940400	7.60584e-05	0.0998127
1	1941901	1942200	6.37431e-06	0.117295
1	1942201	1942500	1.73427e-12	0.195799
1	1942801	1943100	3.62162e-30	0.446452
1	1943101	1943400	1.73197e-23	0.194688
1	1943401	1943700	1.01471e-25	0.27231
1	1946701	1947000	2.2883e-17	0.187752
1	1947001	1947300	4.65521e-08	0.124512
1	1955101	1955400	9.12956e-05	-0.0345951
1	1955401	1955700	4.62089e-08	-0.0833161
1	1956601	1956900	1.18485e-10	0.159721
1	1957501	1957800	7.44352e-05	0.0785682
1	1958401	1958700	4.00738e-08	0.204422
1	1963501	1963800	5.40818e-16	0.187079
1	1965001	1965300	1.57681e-12	0.170395
1	1965901	1966200	1.36937e-08	0.150153
1	1966201	1966500	2.59937e-22	0.229854
1	1969501	1969800	6.98901e-10	0.147998
1	1973401	1973700	1.58181e-08	0.120067
1	1974001	1974300	8.51219e-24	0.250533
1	1974601	1974900	2.22117e-07	0.11988
1	1974901	1975200	1.09406e-12	0.163597
1	1977601	1977900	2.81404e-15	0.176081
1	1980601	1980900	1.45559e-09	0.151557
1	1984801	1985100	6.63868e-07	0.120709
1	2003401	2003700	9.29213e-08	0.161057
1	2004001	2004300	9.43594e-16	0.228357
1	2004901	2005200	2.35268e-31	0.328372
1	2005201	2005500	1.35303e-07	0.104853
1	2014801	2015100	9.25207e-10	0.201775
1	2015101	2015400	1.12701e-40	0.291479
1	2017801	2018100	1.99713e-17	0.210937
1	2018401	2018700	2.26407e-28	0.27075
1	2019001	2019300	1.0299e-05	-0.0533924
1	2019901	2020200	1.03869e-09	0.129538
1	2021401	2021700	2.15697e-07	0.103909
1	2021701	2022000	1.22813e-28	0.257897
1	2023501	2023800	1.9128e-05	0.0726473
1	2024101	2024400	6.59356e-06	-0.0670423
1	2025901	2026200	1.48311e-09	-0.176583
1	2029201	2029500	4.60323e-15	0.142126
1	2030101	2030400	3.33927e-06	0.0922279
1	2030401	2030700	1.74915e-22	0.228659
1	2032201	2032500	4.71216e-07	-0.108734
1	2041201	2041500	5.62551e-14	0.198788
1	2043001	2043300	3.15553e-66	0.399337
1	2043301	2043600	1.36308e-34	0.337977
1	2044501	2044800	1.21637e-08	0.109795
1	2045101	2045400	4.52384e-48	0.332654
1	2046601	2046900	2.43696e-05	0.0920807
1	2047201	2047500	1.28094e-05	0.138694
1	2051101	2051400	2.33795e-33	0.299424
1	2051401	2051700	2.42163e-39	0.28346
1	2054401	2054700	2.9162e-07	0.188138
1	2057101	2057400	1.29721e-07	-0.0645882
1	2059201	2059500	1.33691e-07	-0.055203
1	2061001	2061300	1.5513e-08	-0.0523054
1	2067601	2067900	6.08791e-08	-0.0453422
1	2074501	2074800	1.47811e-05	-0.0536926
1	2075401	2075700	3.26833e-09	-0.0646004
1	2076901	2077200	1.66387e-05	-0.0398543
1	2080201	2080500	8.44148e-07	-0.0598051
1	2089201	2089500	2.08202e-05	-0.0514175
1	2093101	2093400	1.09323e-06	-0.0595911
1	2094601	2094900	4.69532e-29	-0.168395
1	2096101	2096400	3.26692e-06	-0.0659243
1	2096401	2096700	6.26899e-06	-0.0298535
1	2096701	2097000	6.5992e-05	-0.0825361
1	2097301	2097600	6.43055e-06	-0.0334123
1	2098801	2099100	1.0485e-15	-0.0962031
1	2099101	2099400	1.18376e-07	-0.0689197
1	2103601	2103900	1.96709e-05	-0.0498461
1	2109301	2109600	5.08349e-08	-0.0726875
1	2110201	2110500	5.45896e-07	-0.0731946
1	2111701	2112000	1.20198e-05	-0.0584383
1	2113801	2114100	5.78928e-08	-0.0649155
1	2125801	2126100	4.43268e-06	-0.0318551
1	2128501	2128800	5.49637e-07	-0.0529486
1	2132101	2132400	4.49715e-05	-0.149829
1	2132401	2132700	6.13753e-12	-0.220454
1	2132701	2133000	2.60949e-22	-0.144952
1	2133001	2133300	8.75982e-23	-0.197442
1	2133301	2133600	2.07839e-15	-0.168161
1	2135401	2135700	8.23087e-07	0.146294
1	2150701	2151000	1.79378e-06	-0.0623049
1	2154301	2154600	2.49117e-12	-0.069408
1	2157901	2158200	3.66697e-05	-0.0231631
1	2158201	2158500	1.33791e-07	-0.0862774
1	2160901	2161200	4.32981e-50	-0.271228
1	2161201	2161500	1.62293e-09	-0.0828369
1	2165101	2165400	2.11794e-12	-0.0824613
1	2167801	2168100	3.59695e-09	-0.0716648
1	2168401	2168700	1.93531e-10	-0.0417091
1	2168701	2169000	1.64338e-06	-0.0439729
1	2173501	2173800	1.92016e-08	-0.0687931
1	2173801	2174100	1.22699e-05	-0.0237447
1	2177101	2177400	2.95189e-08	-0.0632313
1	2177401	2177700	3.28874e-07	-0.0661016
1	2179801	2180100	1.56336e-05	-0.0376209
1	2184601	2184900	1.03943e-09	-0.0591844
1	2185801	2186100	2.67275e-11	-0.0779543
1	2186101	2186400	1.00722e-13	-0.0858058
1	2186401	2186700	1.60235e-07	-0.0762346
1	2193601	2193900	2.20633e-07	0.131437
1	2199001	2199300	7.57593e-17	0.185211
1	2204701	2205000	2.76686e-05	-0.0454675
1	2205601	2205900	9.51178e-10	0.179696
1	2206201	2206500	6.28686e-06	0.139566
1	2207401	2207700	2.72154e-05	0.124768
1	2208001	2208300	1.06018e-15	0.193318
1	2208301	2208600	8.55838e-23	0.219054
1	2208901	2209200	1.83916e-05	0.0587954
1	2212801	2213100	1.26065e-21	0.0947436
1	2214601	2214900	1.25021e-11	0.133222
1	2215801	2216100	1.17283e-07	0.113865
1	2224201	2224500	5.07178e-05	NA
1	2229301	2229600	1.73095e-198	0.230748
1	2229601	2229900	1.84175e-129	0.280947
1	2230501	2230800	7.37754e-40	0.344341
1	2230801	2231100	3.39195e-59	0.330208
1	2231101	2231400	2.76048e-50	0.214369
1	2231401	2231700	2.90756e-10	0.129115
1	2231701	2232000	3.16998e-06	0.156411
1	2232901	2233200	2.63526e-06	-0.131338
1	2240101	2240400	1.69363e-05	0.11746
1	2241901	2242200	1.25713e-13	-0.145747
1	2243401	2243700	5.20201e-05	-0.090678
1	2250601	2250900	7.68647e-24	0.336263
1	2251801	2252100	1.9846e-05	0.124412
1	2254201	2254500	8.08463e-10	-0.0889414
1	2267401	2267700	1.31366e-07	-0.0407566
1	2269201	2269500	2.36278e-05	-0.0567685
1	2269501	2269800	9.55734e-05	-0.0289518
1	2271901	2272200	2.97135e-06	0.102624
1	2272201	2272500	1.41552e-10	0.124806
1	2275201	2275500	9.91736e-06	-0.0353743
1	2280001	2280300	2.53742e-10	0.191088
1	2282401	2282700	1.67718e-08	-0.0683757
1	2282701	2283000	5.21881e-12	-0.0879503
1	2286901	2287200	5.41119e-11	-0.0744753
1	2287801	2288100	5.44631e-11	-0.103107
1	2290801	2291100	4.42382e-07	0.325469
1	2293801	2294100	2.59462e-06	-0.0449288
1	2296801	2297100	1.49541e-06	-0.0621164
1	2299201	2299500	6.45113e-06	0.170922
1	2301001	2301300	2.34755e-10	0.173356
1	2302801	2303100	1.1449e-12	-0.0930024
1	2306401	2306700	4.43266e-05	-0.0276425
1	2308201	2308500	4.25405e-06	-0.0528718
1	2310001	2310300	5.24069e-58	-0.282349
1	2310301	2310600	7.19979e-83	-0.269347
1	2311501	2311800	6.50565e-78	0.395209
1	2313001	2313300	6.38626e-10	0.111498
1	2318701	2319000	4.90647e-14	0.17166
1	2319001	2319300	2.15554e-08	0.121054
1	2319901	2320200	3.50744e-09	0.139331
1	2320801	2321100	1.63835e-13	0.169063
1	2321101	2321400	3.76871e-21	0.215163
1	2321401	2321700	1.05545e-05	0.0735945
1	2322301	2322600	1.24391e-80	0.37181
1	2322601	2322900	4.481e-38	0.387793
1	2322901	2323200	2.46475e-05	0.106865
1	2323201	2323500	5.49866e-14	0.184135
1	2326501	2326800	1.01973e-05	0.0838467
1	2328301	2328600	6.19959e-09	0.134291
1	2330701	2331000	2.41779e-06	0.13506
1	2331301	2331600	2.39375e-06	0.0966883
1	2334601	2334900	2.0454e-12	0.238229
1	2334901	2335200	4.52527e-20	0.353297
1	2335501	2335800	9.93056e-15	0.239295
1	2344501	2344800	1.26307e-05	0.105454
1	2345401	2345700	2.4816e-05	-0.0869714
1	2347801	2348100	4.78557e-05	0.104732
1	2351101	2351400	4.01749e-05	0.0746479
1	2352601	2352900	2.82e-06	0.120399
1	2352901	2353200	6.7472e-27	0.305461
1	2353201	2353500	2.25839e-14	0.170356
1	2372701	2373000	5.32707e-08	0.107026
1	2384701	2385000	3.75999e-08	0.162998
1	2385001	2385300	1.52141e-16	0.215111
1	2387101	2387400	2.97218e-06	-0.0472622
1	2387401	2387700	3.94156e-14	-0.14717
1	2388301	2388600	5.45596e-08	-0.0702232
1	2392501	2392800	3.03486e-05	-0.115519
1	2392801	2393100	1.0055e-47	-0.298618
1	2396101	2396400	1.39537e-34	-0.26079
1	2402101	2402400	1.10456e-07	-0.0516692
1	2402401	2402700	4.94925e-120	-0.318857
1	2402701	2403000	1.96333e-18	-0.12628
1	2403301	2403600	1.33102e-06	-0.0401737
1	2404201	2404500	9.3588e-09	-0.0951603
1	2404501	2404800	5.00065e-16	-0.191002
1	2404801	2405100	3.64485e-148	-0.495175
1	2405101	2405400	9.02497e-132	-0.401442
1	2405701	2406000	8.70424e-44	-0.26067
1	2406001	2406300	1.96935e-08	-0.0932715
1	2406601	2406900	2.83394e-12	-0.127272
1	2407201	2407500	7.84867e-35	-0.282507
1	2408401	2408700	4.37702e-29	-0.227297
1	2408701	2409000	3.01334e-72	-0.327262
1	2409601	2409900	3.22413e-25	-0.110302
1	2412901	2413200	1.57518e-37	0.0603096
1	2413501	2413800	2.54549e-41	0.272146
1	2413801	2414100	3.16139e-15	0.232582
1	2415301	2415600	1.34694e-23	0.239905
1	2418601	2418900	3.29823e-06	-0.0995975
1	2428201	2428500	8.23234e-46	0.350908
1	2428501	2428800	3.16093e-39	0.330336
1	2430301	2430600	1.41111e-07	-0.0984593
1	2432101	2432400	5.04612e-11	-0.138826
1	2433601	2433900	3.40966e-30	-0.311267
1	2433901	2434200	4.4396e-14	-0.164482
1	2434201	2434500	3.37011e-21	-0.266008
1	2443201	2443500	1.92749e-65	-0.338746
1	2443501	2443800	7.65589e-89	-0.578308
1	2443801	2444100	1.63836e-136	-0.609638
1	2444101	2444400	4.47977e-81	-0.479612
1	2451301	2451600	5.26824e-07	-0.0689569
1	2451901	2452200	3.0435e-07	0.136584
1	2459101	2459400	1.51437e-07	0.105734
1	2459701	2460000	1.98123e-05	-0.141027
1	2460301	2460600	4.70854e-06	0.0997904
1	2467501	2467800	4.98784e-38	-0.265992
1	2475001	2475300	3.13442e-06	-0.122025
1	2477701	2478000	7.31418e-12	0.169739
1	2483701	2484000	5.98087e-06	-0.154224
1	2493301	2493600	4.81035e-20	0.219073
1	2493601	2493900	1.50331e-41	0.27636
1	2494201	2494500	4.14024e-05	0.124974
1	2494501	2494800	6.11634e-12	0.197723
1	2497201	2497500	1.53912e-05	0.155775
1	2497501	2497800	2.78404e-05	0.171298
1	2499901	2500200	5.3301e-07	0.105698
1	2500201	2500500	1.0991e-09	0.161524
1	2505301	2505600	6.52849e-08	0.125121
1	2505601	2505900	1.27498e-15	0.235833
1	2506201	2506500	5.50655e-09	0.121543
1	2510401	2510700	1.40585e-11	-0.0655148
1	2513101	2513400	1.54187e-05	-0.0536254
1	2514601	2514900	1.03732e-10	-0.0515144
1	2515201	2515500	5.39157e-17	-0.15837
1	2516401	2516700	2.34293e-08	-0.0436189
1	2517301	2517600	4.52733e-05	-0.0360103
1	2517901	2518200	7.24272e-08	-0.0374834
1	2519101	2519400	1.672e-06	-0.0523703
1	2519401	2519700	3.3075e-06	-0.0448677
1	2520601	2520900	2.45602e-13	-0.104063
1	2521201	2521500	3.5255e-07	-0.0428433
1	2523301	2523600	3.07876e-05	0.125996
1	2523601	2523900	2.97471e-07	0.0976735
1	2526601	2526900	1.12529e-70	0.212662
1	2526901	2527200	2.897e-26	0.256554
1	2529001	2529300	7.13346e-64	0.40872
1	2529301	2529600	1.6492e-32	0.141546
1	2529901	2530200	1.50424e-07	0.0521931
1	2530201	2530500	6.8196e-27	0.243348
1	2530801	2531100	1.65015e-35	0.199519
1	2532301	2532600	8.46251e-07	0.129879
1	2534701	2535000	5.28897e-12	0.158428
1	2535601	2535900	6.20533e-22	0.214979
1	2540401	2540700	1.50736e-12	0.219601
1	2540701	2541000	7.35684e-20	0.181019
1	2541601	2541900	8.72816e-08	0.0908092
1	2543101	2543400	2.21593e-05	0.0904426
1	2544301	2544600	5.14197e-22	0.208286
1	2546101	2546400	2.05013e-18	0.0464776
1	2546401	2546700	5.05792e-21	0.063797
1	2546701	2547000	6.02746e-45	0.0764839
1	2547001	2547300	3.35731e-132	0.25103
1	2548801	2549100	7.0526e-15	0.0885454
1	2552401	2552700	1.49363e-13	0.171049
1	2592601	2592900	7.67571e-31	0.34512
1	2594101	2594400	5.04772e-07	0.112057
1	2595601	2595900	9.6792e-06	0.0977722
1	2595901	2596200	3.17765e-05	0.110317
1	2605801	2606100	7.34805e-06	0.0808059
1	2606101	2606400	1.75371e-07	0.0583274
1	2609401	2609700	1.68863e-12	0.14062
1	2609701	2610000	6.35432e-10	0.13834
1	2610901	2611200	2.88692e-19	0.273375
1	2611201	2611500	1.7269e-23	0.110469
1	2627701	2628000	1.44938e-06	0.117065
1	2628901	2629200	5.16778e-20	-0.209382
1	2629501	2629800	2.32374e-11	0.143145
1	2642401	2642700	2.7757e-05	0.0471441
1	2786701	2787000	6.81709e-05	-0.0250891
1	2789101	2789400	3.81295e-05	0.111824
1	2789401	2789700	7.18363e-37	-0.28944
1	2802001	2802300	4.83564e-18	0.191637
1	2803201	2803500	5.1985e-10	0.147657
1	2803501	2803800	7.93534e-12	0.155696
1	2804101	2804400	1.37241e-18	0.214154
1	2805601	2805900	2.2786e-21	0.245724
1	2805901	2806200	1.81863e-06	0.0825953
1	2806201	2806500	1.65467e-18	0.217571
1	2808001	2808300	8.27559e-13	0.162741
1	2815501	2815800	1.48286e-05	0.101133
1	2816701	2817000	9.18608e-08	0.218714
1	2855401	2855700	3.8569e-16	0.243361
1	2856001	2856300	8.49586e-06	0.105066
1	2860501	2860800	9.52937e-10	0.141018
1	2862301	2862600	1.07997e-08	-0.136107
1	2876101	2876400	5.7133e-25	0.289531
1	2877001	2877300	3.02088e-14	0.169278
1	2877301	2877600	7.60633e-11	0.171751
1	2879401	2879700	1.06897e-06	0.110212
1	2879701	2880000	6.9379e-07	0.1002
1	2881501	2881800	8.64891e-22	0.183814
1	2888401	2888700	1.47079e-15	0.175817
1	2894701	2895000	9.8314e-09	0.148808
1	2904001	2904300	6.63036e-06	0.109135
1	2905201	2905500	1.25197e-07	0.102744
1	2907301	2907600	2.66532e-05	0.119332
1	2911501	2911800	3.19035e-12	0.136477
1	2913001	2913300	2.03653e-10	0.13786
1	2917501	2917800	3.94075e-06	0.119621
1	2919001	2919300	1.69998e-13	0.123369
1	2922601	2922900	5.48492e-23	0.182534
1	2923501	2923800	3.89925e-06	0.156425
1	2927401	2927700	1.46941e-09	0.173466
1	2928301	2928600	1.83798e-13	0.157855
1	2928601	2928900	1.71465e-05	0.125568
1	2930101	2930400	1.55054e-14	0.185856
1	2947201	2947500	2.65413e-08	0.140775
1	2949901	2950200	4.09066e-10	0.244141
1	2968501	2968800	2.22597e-26	0.41636
1	2973601	2973900	1.43365e-13	0.157261
1	2979901	2980200	2.62887e-11	0.122505
1	2980201	2980500	2.2468e-19	0.211769
1	2983201	2983500	4.41411e-08	0.228608
1	2988001	2988300	6.15586e-06	0.179886
1	3012001	3012300	3.17788e-06	-0.131306
1	3012301	3012600	2.46276e-05	-0.0956807
1	3017701	3018000	3.65512e-05	0.0863323
1	3019801	3020100	1.94106e-09	0.144842
1	3020101	3020400	3.05828e-17	0.214376
1	3021901	3022200	2.50826e-06	0.0864399
1	3022201	3022500	3.15679e-06	0.127681
1	3022501	3022800	1.35268e-08	0.164752
1	3031201	3031500	1.40817e-05	0.0894598
1	3031801	3032100	7.78825e-25	0.218652
1	3033001	3033300	1.75638e-21	0.343695
1	3061201	3061500	5.09415e-05	0.0928331
1	3063001	3063300	1.34725e-10	-0.18825
1	3063301	3063600	1.49765e-35	-0.339384
1	3063601	3063900	4.70898e-40	-0.321797
1	3063901	3064200	1.71424e-44	-0.293577
1	3066301	3066600	8.01827e-05	-0.105773
1	3067801	3068100	2.95164e-07	-0.191422
1	3068101	3068400	4.06858e-18	-0.349446
1	3068401	3068700	2.55404e-12	-0.167645
1	3068701	3069000	3.32134e-14	-0.206323
1	3069001	3069300	1.90822e-16	-0.173571
1	3069601	3069900	3.12028e-11	-0.0716004
1	3069901	3070200	5.89805e-11	-0.0851089
1	3070501	3070800	1.4461e-07	-0.151619
1	3072301	3072600	4.15933e-05	NA
1	3073801	3074100	5.1933e-23	-0.347576
1	3074101	3074400	9.6061e-06	-0.14624
1	3078901	3079200	4.6931e-11	0.202543
1	3080701	3081000	6.4785e-07	0.125305
1	3082801	3083100	9.36653e-12	0.176229
1	3083101	3083400	9.6683e-08	0.0990804
1	3094201	3094500	2.23737e-09	0.148658
1	3094501	3094800	1.43368e-07	0.0786193
1	3099601	3099900	7.64431e-05	0.100471
1	3101101	3101400	1.18679e-10	0.154544
1	3101401	3101700	3.86744e-06	0.12245
1	3107401	3107700	4.28915e-07	0.110052
1	3110701	3111000	5.73487e-08	0.169735
1	3111601	3111900	1.52511e-07	0.11628
1	3112201	3112500	4.28532e-08	0.153277
1	3112501	3112800	3.97711e-25	0.274403
1	3114601	3114900	6.76312e-09	0.0994558
1	3115501	3115800	1.44195e-12	0.158352
1	3119701	3120000	6.70537e-09	0.114458
1	3122101	3122400	8.03917e-13	0.155767
1	3122401	3122700	8.01054e-06	0.0942124
1	3139801	3140100	6.16846e-18	-0.11902
1	3140701	3141000	8.74502e-06	-0.0679235
1	3141901	3142200	4.69813e-08	0.154797
1	3153901	3154200	1.27107e-14	0.162144
1	3154201	3154500	2.29818e-07	0.125199
1	3155401	3155700	7.46355e-05	0.116976
1	3161101	3161400	4.77586e-18	0.353235
1	3161401	3161700	1.24551e-05	0.11182
1	3162601	3162900	7.10663e-05	0.149729
1	3164101	3164400	6.11611e-09	0.166431
1	3164701	3165000	8.28594e-14	0.160322
1	3171001	3171300	3.54873e-12	0.128258
1	3172501	3172800	9.51629e-07	0.124806
1	3173101	3173400	1.22246e-13	0.203819
1	3178201	3178500	1.50274e-07	0.15204
1	3179701	3180000	7.68642e-05	0.0900152
1	3180301	3180600	8.03074e-13	-0.0878399
1	3183601	3183900	3.28005e-08	0.221307
1	3185101	3185400	1.29503e-05	-0.174249
1	3186001	3186300	1.51568e-12	0.198162
1	3186301	3186600	3.58061e-26	0.356051
1	3188401	3188700	2.42279e-22	0.270974
1	3194101	3194400	1.16577e-07	0.10813
1	3198001	3198300	1.11662e-05	0.156242
1	3198601	3198900	1.00978e-07	0.155292
1	3198901	3199200	1.56896e-06	0.14483
1	3204301	3204600	1.31323e-15	0.179079
1	3204901	3205200	1.85448e-06	0.161573
1	3206401	3206700	4.6769e-21	0.227857
1	3207001	3207300	8.55075e-13	0.194006
1	3207901	3208200	6.63547e-07	0.122059
1	3211501	3211800	5.71826e-06	0.0899882
1	3212401	3212700	1.84911e-06	0.110346
1	3215701	3216000	1.01482e-10	0.258881
1	3217501	3217800	7.32631e-06	0.138529
1	3219001	3219300	1.84145e-11	0.240639
1	3223201	3223500	3.04642e-11	0.301878
1	3224101	3224400	4.26572e-05	0.0896479
1	3225301	3225600	7.43255e-06	0.129495
1	3226201	3226500	2.79434e-08	0.145347
1	3230701	3231000	1.30366e-07	0.131445
1	3231301	3231600	1.52183e-09	-0.181125
1	3231601	3231900	5.05955e-14	0.180499
1	3234301	3234600	1.48902e-09	0.22061
1	3236401	3236700	3.21732e-09	0.101082
1	3238501	3238800	2.28704e-13	0.192713
1	3241501	3241800	9.60969e-07	-0.121497
1	3245401	3245700	8.00434e-06	0.121192
1	3245701	3246000	1.99275e-12	-0.127974
1	3247201	3247500	1.80207e-15	-0.151166
1	3247801	3248100	1.71152e-15	-0.265467
1	3255901	3256200	8.47567e-06	0.103344
1	3261601	3261900	7.77542e-22	0.202995
1	3267601	3267900	2.29901e-07	0.113167
1	3268201	3268500	4.14402e-09	0.221005
1	3272401	3272700	1.16642e-05	0.196346
1	3274501	3274800	9.73953e-07	0.0834203
1	3274801	3275100	6.09912e-09	0.0947716
1	3275101	3275400	7.88207e-08	0.0865199
1	3275701	3276000	2.73086e-09	0.14357
1	3276301	3276600	9.05668e-07	0.132188
1	3276601	3276900	4.28924e-05	0.115721
1	3278701	3279000	9.66841e-07	0.142046
1	3279301	3279600	1.14727e-09	0.144022
1	3283801	3284100	1.44505e-08	-0.167788
1	3291001	3291300	1.46037e-23	0.214287
1	3292201	3292500	1.13632e-07	-0.160928
1	3292801	3293100	9.51034e-07	0.153958
1	3293101	3293400	1.3104e-14	0.206091
1	3307201	3307500	7.39774e-08	0.0811069
1	3312301	3312600	8.15411e-12	0.153685
1	3312901	3313200	8.47759e-06	-0.0663624
1	3322501	3322800	2.40327e-06	0.116799
1	3323101	3323400	1.23121e-10	0.134621
1	3323401	3323700	1.90112e-13	0.249879
1	3326701	3327000	1.09955e-07	0.137377
1	3328801	3329100	1.04276e-05	0.0996543
1	3330901	3331200	3.06661e-16	0.163745
1	3331801	3332100	3.77585e-13	0.14171
1	3347701	3348000	1.11247e-22	0.213606
1	3348901	3349200	9.84461e-14	0.172962
1	3349201	3349500	1.65267e-05	0.125891
1	3355801	3356100	7.44929e-08	0.115434
1	3356101	3356400	7.9242e-11	0.196514
1	3356701	3357000	2.80228e-07	0.126968
1	3359701	3360000	1.9767e-33	0.411722
1	3360001	3360300	1.17585e-14	0.23428
1	3360301	3360600	3.6411e-15	0.158027
1	3365701	3366000	7.12784e-05	0.119216
1	3366901	3367200	1.78516e-08	0.177848
1	3373201	3373500	1.457e-20	0.240346
1	3377701	3378000	2.88607e-14	0.267938
1	3391801	3392100	9.88055e-05	-0.112536
1	3393001	3393300	1.07443e-11	0.166915
1	3393301	3393600	2.62512e-22	0.240263
1	3393601	3393900	2.51337e-07	0.0656881
1	3397801	3398100	4.44678e-06	0.0913285
1	3398701	3399000	1.47591e-05	0.127017
1	3402901	3403200	3.39853e-13	0.207458
1	3405301	3405600	2.42242e-20	0.31098
1	3405601	3405900	1.07604e-07	0.117738
1	3414001	3414300	9.29901e-05	0.0940407
1	3415501	3415800	1.05256e-13	0.251631
1	3423301	3423600	1.62423e-16	0.192981
1	3423601	3423900	1.61594e-15	0.180095
1	3425101	3425400	4.35018e-07	-0.0962075
1	3430501	3430800	9.5082e-06	0.100227
1	3430801	3431100	1.5853e-06	0.104087
1	3433201	3433500	7.27342e-08	0.158976
1	3434401	3434700	1.95456e-07	0.169274
1	3454201	3454500	5.27296e-08	0.0400942
1	3457201	3457500	8.84108e-08	-0.0977533
1	3458101	3458400	4.87465e-05	0.0803045
1	3461401	3461700	5.63817e-15	-0.113916
1	3461701	3462000	4.30543e-17	-0.124255
1	3462901	3463200	1.53925e-05	-0.0765058
1	3463201	3463500	3.88669e-08	-0.0660912
1	3463501	3463800	1.31502e-07	-0.0564756
1	3465601	3465900	8.32235e-10	-0.141461
1	3465901	3466200	6.59126e-05	-0.0830113
1	3467101	3467400	4.84436e-05	-0.0615621
1	3468901	3469200	3.59344e-06	-0.0461281
1	3473401	3473700	2.51454e-05	0.11264
1	3474601	3474900	6.48542e-16	-0.135462
1	3475801	3476100	4.17838e-10	-0.0974069
1	3482401	3482700	2.63608e-66	0.380136
1	3482701	3483000	7.21507e-09	0.119007
1	3483901	3484200	6.01095e-06	-0.0639445
1	3484201	3484500	2.2396e-08	0.107462
1	3500401	3500700	1.05332e-05	0.209681
1	3504001	3504300	1.93927e-10	0.184709
1	3520201	3520500	4.05677e-05	-0.0668391
1	3530701	3531000	9.47835e-23	0.174576
1	3531001	3531300	6.08317e-05	0.0190952
1	3533101	3533400	3.48038e-14	0.168436
1	3541501	3541800	1.77704e-13	0.182015
1	3541801	3542100	2.1207e-13	0.164055
1	3543301	3543600	2.32075e-13	0.223209
1	3543601	3543900	2.46321e-16	0.228222
1	3547201	3547500	8.66872e-19	0.218196
1	3549901	3550200	6.08314e-07	0.135022
1	3553501	3553800	6.36476e-07	0.119009
1	3555601	3555900	2.9344e-07	0.118371
1	3561601	3561900	3.5998e-12	0.175434
1	3566101	3566400	3.72781e-05	0.082931
1	3579001	3579300	6.40026e-08	0.137283
1	3590401	3590700	1.28332e-09	0.20074
1	3593101	3593400	8.00975e-09	0.118251
1	3593701	3594000	9.36453e-06	0.205069
1	3595201	3595500	3.92759e-07	0.105632
1	3598201	3598500	3.15079e-64	0.512188
1	3598501	3598800	1.23815e-07	0.140216
1	3610501	3610800	6.1741e-10	0.151345
1	3611701	3612000	7.35377e-16	0.121449
1	3627601	3627900	3.86838e-17	-0.113058
1	3633001	3633300	1.51313e-07	-0.0517434
1	3633601	3633900	5.35949e-07	-0.0767625
1	3635101	3635400	6.89417e-17	-0.0970109
1	3635401	3635700	1.40654e-10	-0.0825154
1	3636601	3636900	5.6677e-05	-0.0366942
1	3636901	3637200	3.52994e-07	-0.044503
1	3638101	3638400	5.33194e-09	-0.0674023
1	3638701	3639000	2.61188e-15	-0.0871227
1	3639301	3639600	3.57355e-09	-0.0857893
1	3641101	3641400	3.11207e-18	-0.168732
1	3642901	3643200	5.52527e-05	-0.0331599
1	3643201	3643500	4.24913e-05	-0.0589412
1	3644401	3644700	4.93688e-06	-0.0510865
1	3645601	3645900	7.13496e-11	-0.0677876
1	3645901	3646200	4.97071e-12	-0.0797824
1	3646501	3646800	4.00098e-09	-0.0646261
1	3646801	3647100	3.06658e-10	-0.0662823
1	3650401	3650700	1.02946e-10	-0.120685
1	3650701	3651000	2.30839e-22	-0.329055
1	3651001	3651300	3.79941e-10	-0.146213
1	3651301	3651600	1.48252e-13	-0.211688
1	3652801	3653100	1.35532e-33	0.347464
1	3653101	3653400	7.47482e-31	0.328009
1	3659101	3659400	2.04285e-13	0.208625
1	3663301	3663600	3.81889e-12	0.303748
1	3666601	3666900	1.17882e-10	0.267564
1	3673201	3673500	3.79402e-20	0.277605
1	3673801	3674100	6.42691e-20	0.210987
1	3674101	3674400	6.87016e-25	0.230907
1	3684001	3684300	1.51009e-18	0.405299
1	3684301	3684600	8.05431e-17	0.399677
1	3688501	3688800	7.60002e-13	0.204995
1	3689401	3689700	7.48052e-05	0.103223
1	3690001	3690300	3.54436e-05	0.0975638
1	3690301	3690600	1.35452e-23	0.285512
1	3690601	3690900	1.78242e-12	0.199905
1	3697801	3698100	6.61729e-24	0.27525
1	3698701	3699000	9.92946e-21	0.348802
1	3699001	3699300	1.36073e-20	0.273042
1	3699901	3700200	2.51101e-11	0.211175
1	3702901	3703200	4.99255e-06	0.111986
1	3703501	3703800	3.87883e-60	0.37511
1	3703801	3704100	6.3311e-33	0.354517
1	3704101	3704400	5.62549e-24	0.410211
1	3706501	3706800	1.87472e-06	-0.0686159
1	3707401	3707700	3.76363e-30	0.166802
1	3707701	3708000	4.76961e-10	0.22018
1	3708601	3708900	1.05535e-08	0.141853
1	3717301	3717600	3.54249e-66	0.444784
1	3722101	3722400	2.96993e-14	0.325419
1	3730501	3730800	1.53828e-05	0.11475
1	3732601	3732900	3.26918e-05	-0.0874898
1	3732901	3733200	8.53904e-09	-0.136916
1	3742801	3743100	1.4802e-09	0.181744
1	3743101	3743400	1.18527e-09	0.178216
1	3746701	3747000	1.21225e-14	-0.294347
1	3747001	3747300	7.14356e-26	-0.189178
1	3747301	3747600	6.30758e-24	-0.213198
1	3756601	3756900	3.76884e-06	0.0905177
1	3763501	3763800	4.146e-06	0.107806
1	3763801	3764100	4.53597e-24	0.210166
1	3768601	3768900	2.93639e-27	0.265233
1	3771301	3771600	4.43147e-11	-0.176443
1	3771601	3771900	6.20348e-18	-0.257752
1	3771901	3772200	2.64116e-22	0.0474176
1	3772501	3772800	5.18746e-14	0.0433585
1	3773101	3773400	1.39584e-34	0.1859
1	3775801	3776100	1.22286e-11	0.0937884
1	3776701	3777000	2.51804e-05	0.0798362
1	3779401	3779700	8.83513e-05	-0.0407781
1	3780901	3781200	2.74246e-06	-0.0562954
1	3783901	3784200	4.46393e-08	-0.0672655
1	3784201	3784500	5.45476e-15	-0.0908635
1	3784501	3784800	3.13297e-05	-0.0341436
1	3785101	3785400	1.07199e-200	-0.575075
1	3785401	3785700	1.34824e-43	-0.321925
1	3786901	3787200	6.02038e-06	-0.0424298
1	3787201	3787500	9.27798e-43	-0.274972
1	3789901	3790200	6.86238e-07	-0.0755338
1	3790501	3790800	1.2748e-06	-0.0867924
1	3816301	3816600	1.88647e-07	-0.0432321
1	3821701	3822000	1.84308e-07	-0.0563723
1	3856201	3856500	6.93819e-05	0.0276534
1	3858001	3858300	1.38119e-13	0.181872
1	3885001	3885300	4.17861e-13	-0.0817872
1	3892801	3893100	2.4169e-06	-0.0603439
1	3899401	3899700	9.77659e-05	0.0429851
1	3900001	3900300	6.53018e-08	0.0383292
1	3902701	3903000	1.73496e-05	0.071062
1	3906001	3906300	2.43104e-14	0.130652
1	3906901	3907200	1.88926e-36	-0.241959
1	3907201	3907500	4.09172e-05	0.109498
1	3907501	3907800	2.05428e-07	0.176147
1	3910201	3910500	2.84915e-12	0.144262
1	3910801	3911100	3.26293e-07	0.0517575
1	3912301	3912600	1.22604e-05	0.0531777
1	3955201	3955500	2.35002e-12	0.221265
1	4027501	4027800	2.96469e-10	-0.152719
1	4127701	4128000	7.97e-07	0.129725
1	4132801	4133100	1.30651e-08	0.138123
1	4147501	4147800	1.30811e-12	0.178171
1	4517101	4517400	1.95906e-06	0.14493
1	4614301	4614600	7.94258e-05	0.0854209
1	4637701	4638000	7.62773e-07	0.117306
1	4638301	4638600	2.16255e-31	-0.291877
1	4654501	4654800	1.05592e-25	-0.18408
1	4654801	4655100	2.92052e-25	-0.293207
1	4655401	4655700	3.52579e-29	-0.347163
1	4656001	4656300	3.20983e-19	-0.199188
1	4656301	4656600	2.64409e-22	-0.160158
1	4658101	4658400	5.53873e-05	0.136261
1	4666501	4666800	3.53893e-15	0.306459
1	4670401	4670700	5.56753e-05	NA
1	4675801	4676100	1.00053e-06	0.175838
1	4676101	4676400	3.42639e-06	0.161445
1	4689601	4689900	1.01606e-06	0.141824
1	4710601	4710900	5.08446e-12	0.226702
1	4710901	4711200	7.87633e-08	0.197561
1	4712101	4712400	2.01811e-07	0.110334
1	4713001	4713300	5.7636e-11	0.186606
1	4726201	4726500	9.77163e-06	NA
1	4734901	4735200	3.66756e-07	0.140597
1	4772401	4772700	2.82219e-07	0.155091
1	4772701	4773000	1.4947e-05	0.120422
1	4774801	4775100	1.98743e-07	0.10587
1	4777201	4777500	4.24695e-05	0.0881182
1	4781701	4782000	1.49199e-11	0.155241
1	4782301	4782600	2.62548e-05	0.111601
1	4932301	4932600	4.34352e-05	0.0841676
1	5297401	5297700	3.01849e-05	0.148831
1	5479801	5480100	2.06343e-06	0.13326
1	5480401	5480700	5.43697e-06	0.0990879
1	5509501	5509800	3.45647e-05	0.0883407
1	5526001	5526300	1.22528e-14	0.149723
1	5713201	5713500	2.1669e-06	0.0846787
1	5717701	5718000	1.71651e-30	0.291913
1	5719201	5719500	2.32117e-09	0.148018
1	5745001	5745300	2.23389e-39	0.343899
1	5751901	5752200	2.85879e-07	0.386021
1	5752801	5753100	1.54164e-09	0.152946
1	5757301	5757600	5.18359e-05	0.133048
1	5765401	5765700	1.88268e-33	0.0570558
1	5769001	5769300	4.27356e-12	-0.190344
1	5833801	5834100	1.79729e-06	0.126102
1	5834701	5835000	7.67846e-25	0.220166
1	5836501	5836800	8.55393e-06	0.135838
1	5857501	5857800	1.76763e-07	0.0729524
1	5860201	5860500	1.52247e-13	-0.0790205
1	5862901	5863200	8.70067e-05	-0.0378496
1	5863201	5863500	1.72461e-06	-0.0463453
1	5871601	5871900	1.75443e-07	-0.0387651
1	5880001	5880300	2.01971e-11	-0.0750554
1	5882401	5882700	4.48219e-08	-0.0617422
1	5890801	5891100	1.87326e-05	-0.0478068
1	5896801	5897100	3.79041e-11	-0.0834657
1	5911201	5911500	9.10613e-09	-0.06924
1	5911801	5912100	1.05407e-05	-0.0473889
1	5944801	5945100	1.91299e-09	-0.0703724
1	5975401	5975700	8.02132e-09	-0.154931
1	5977201	5977500	2.02859e-05	-0.0480964
1	5980501	5980800	4.57821e-10	0.107409
1	5993101	5993400	2.98542e-05	0.0293391
1	5993701	5994000	1.35458e-11	0.121665
1	6002401	6002700	2.03634e-08	-0.162069
1	6003001	6003300	2.28926e-29	-0.226711
1	6003301	6003600	2.17044e-07	-0.0810233
1	6003901	6004200	2.35609e-08	0.139656
1	6025801	6026100	7.14226e-67	0.432558
1	6026101	6026400	1.41443e-70	0.50321
1	6026401	6026700	4.74154e-32	0.261439
1	6028201	6028500	5.41449e-09	0.128881
1	6033601	6033900	5.08202e-07	0.242648
1	6033901	6034200	1.79516e-05	0.0591492
1	6037501	6037800	2.92929e-51	0.256155
1	6051301	6051600	1.372e-05	0.125116
1	6051601	6051900	9.29839e-06	0.110536
1	6066001	6066300	2.79977e-05	0.103545
1	6069001	6069300	2.13e-05	0.08032
1	6073201	6073500	2.98611e-07	0.134711
1	6074101	6074400	3.87264e-12	0.219592
1	6078601	6078900	2.11433e-09	0.123281
1	6080401	6080700	6.93074e-11	0.172788
1	6088801	6089100	5.64575e-19	0.276742
1	6089401	6089700	1.00173e-08	0.165858
1	6090301	6090600	6.55391e-07	0.167115
1	6093001	6093300	6.33309e-11	0.126796
1	6099901	6100200	2.53597e-29	0.267353
1	6105301	6105600	1.72753e-06	0.115221
1	6109801	6110100	1.97295e-05	0.0856274
1	6111601	6111900	5.56456e-23	0.348148
1	6124801	6125100	1.95673e-11	0.147738
1	6125401	6125700	5.94917e-26	0.185332
1	6125701	6126000	1.27255e-05	0.157635
1	6127501	6127800	9.03339e-07	0.204389
1	6138601	6138900	6.82947e-17	0.197263
1	6143701	6144000	6.89761e-14	0.177926
1	6144001	6144300	1.75869e-18	0.194668
1	6145201	6145500	3.7568e-06	NA
1	6146101	6146400	5.19116e-35	0.29136
1	6147001	6147300	1.36462e-05	0.0753747
1	6154501	6154800	5.4988e-06	0.091832
1	6155401	6155700	5.15845e-12	0.127476
1	6157801	6158100	2.59633e-28	0.25633
1	6165601	6165900	4.38365e-20	0.186514
1	6167701	6168000	2.01842e-13	0.220264
1	6171901	6172200	4.18471e-17	0.177272
1	6179401	6179700	9.26599e-08	-0.0435936
1	6179701	6180000	3.42164e-05	-0.0335322
1	6180901	6181200	1.07696e-17	0.192392
1	6184501	6184800	3.17446e-07	0.149742
1	6202501	6202800	4.46942e-06	-0.123467
1	6204901	6205200	7.38898e-30	0.354684
1	6205201	6205500	6.35656e-44	0.269247
1	6205501	6205800	1.38294e-94	0.366073
1	6205801	6206100	9.67623e-127	0.378197
1	6206101	6206400	1.07552e-244	0.42081
1	6206401	6206700	2.42164e-44	0.553831
1	6208501	6208800	4.58883e-54	-0.396784
1	6209101	6209400	4.74723e-83	-0.526031
1	6209401	6209700	4.46996e-101	-0.335172
1	6211801	6212100	6.27444e-08	-0.0517325
1	6219601	6219900	8.56417e-14	0.202147
1	6224701	6225000	8.13008e-26	-0.174171
1	6225001	6225300	1.47182e-53	-0.328079
1	6233101	6233400	2.97182e-46	-0.259115
1	6236401	6236700	3.1039e-06	0.0998409
1	6237001	6237300	7.03788e-05	-0.0349561
1	6242401	6242700	4.61294e-27	0.092539
1	6242701	6243000	9.78976e-34	0.264438
1	6243001	6243300	1.33147e-07	0.0520747
1	6243601	6243900	6.95792e-06	0.0942713
1	6247501	6247800	3.55972e-06	0.0536355
1	6248101	6248400	6.45973e-05	-0.141375
1	6253501	6253800	2.91163e-07	-0.048858
1	6261301	6261600	1.27483e-66	0.257137
1	6261601	6261900	5.34482e-18	0.181752
1	6268801	6269100	4.42139e-06	-0.0693773
1	6273301	6273600	1.0314e-07	0.127462
1	6276601	6276900	3.44175e-19	-0.283618
1	6280801	6281100	6.90324e-11	-0.137632
1	6281101	6281400	9.81589e-08	-0.0897015
1	6330601	6330900	4.46197e-06	-0.0421326
1	6336001	6336300	1.04096e-05	-0.0520485
1	6343801	6344100	2.53391e-14	0.162602
1	6359401	6359700	2.83212e-26	0.23335
1	6359701	6360000	4.03886e-05	NA
1	6378001	6378300	4.90868e-05	0.0702385
1	6385801	6386100	2.91632e-22	0.186942
1	6386101	6386400	2.06674e-14	0.118366
1	6392701	6393000	2.29335e-16	0.113397
1	6393601	6393900	1.65972e-05	-0.0209355
1	6404701	6405000	9.97036e-08	0.0190125
1	6414301	6414600	4.51362e-25	0.179368
1	6418501	6418800	1.89601e-13	0.173717
1	6420001	6420300	3.34359e-103	0.2712
1	6420301	6420600	3.73306e-10	0.161782
1	6420601	6420900	1.95263e-62	0.427355
1	6423301	6423600	2.88674e-27	0.111575
1	6423601	6423900	2.2127e-19	0.150527
1	6423901	6424200	6.62038e-24	0.0757549
1	6424501	6424800	1.55975e-15	0.0657693
1	6424801	6425100	7.96314e-37	0.122983
1	6425101	6425400	3.79343e-39	0.330808
1	6448501	6448800	3.81244e-08	-0.14283
1	6456001	6456300	1.82923e-15	-0.15134
1	6462301	6462600	1.10139e-10	-0.313122
1	6465301	6465600	5.23971e-07	0.0931963
1	6471001	6471300	2.63525e-10	0.22049
1	6471601	6471900	2.52034e-30	0.392781
1	6472501	6472800	7.42689e-10	0.122262
1	6475201	6475500	2.34833e-10	-0.143371
1	6484801	6485100	1.22154e-57	0.411076
1	6485101	6485400	3.1418e-58	0.590734
1	6485701	6486000	3.9898e-19	0.0858925
1	6486301	6486600	6.70374e-12	0.149524
1	6488701	6489000	2.05237e-09	NA
1	6490801	6491100	5.25476e-11	0.0806293
1	6505801	6506100	3.15895e-10	0.181387
1	6506101	6506400	7.11859e-05	0.0795929
1	6555001	6555300	7.74995e-12	-0.141891
1	6555301	6555600	4.31569e-06	-0.132129
1	6579301	6579600	3.28884e-08	0.11392
1	6580801	6581100	5.78647e-05	-0.100167
1	6593401	6593700	2.50153e-07	-0.0253184
1	6603901	6604200	6.07282e-05	0.125353
1	6609601	6609900	4.48381e-08	NA
1	6612301	6612600	2.82013e-22	0.202835
1	6613501	6613800	1.78409e-06	0.0772866
1	6621301	6621600	8.10436e-06	-0.0436492
1	6628501	6628800	5.63627e-11	-0.0469222
1	6634201	6634500	3.97613e-06	-0.0309037
1	6636001	6636300	1.08129e-12	-0.0939532
1	6638101	6638400	6.61901e-27	-0.188826
1	6727501	6727800	1.45871e-21	0.227545
1	6729601	6729900	8.88161e-11	NA
1	6743701	6744000	3.24043e-27	0.239312
1	6771601	6771900	8.24576e-14	0.14973
1	6955801	6956100	3.97943e-09	0.131719
1	6961801	6962100	9.5232e-08	0.133464
1	6962101	6962400	7.97208e-09	0.1598
1	6963301	6963600	1.89094e-07	-0.120669
1	6963601	6963900	3.48391e-10	0.177525
1	6968101	6968400	5.09157e-19	0.233677
1	6969001	6969300	8.34075e-13	0.179645
1	6987601	6987900	3.78915e-06	0.0791061
1	7021201	7021500	6.04311e-18	0.226869
1	7042201	7042500	1.62586e-05	NA
1	7044301	7044600	1.00425e-21	0.292744
1	7050901	7051200	3.22685e-25	0.251087
1	7051201	7051500	5.82115e-05	0.114505
1	7059001	7059300	7.05729e-08	NA
1	7060801	7061100	2.30865e-05	0.133524
1	7061101	7061400	7.50612e-11	0.130175
1	7062301	7062600	6.6471e-05	0.125807
1	7062601	7062900	1.16451e-17	0.346649
1	7063201	7063500	1.73874e-20	0.263106
1	7070101	7070400	6.80957e-23	0.159639
1	7070401	7070700	5.51731e-52	0.2325
1	7117801	7118100	1.7002e-16	0.153079
1	7124401	7124700	8.38031e-13	0.22054
1	7149601	7149900	2.18468e-15	0.257658
1	7149901	7150200	2.70237e-05	0.0967028
1	7150801	7151100	2.42119e-25	0.256229
1	7199101	7199400	8.0389e-45	0.330205
1	7224001	7224300	9.90635e-06	0.10273
1	7229701	7230000	1.20256e-14	0.16115
1	7247701	7248000	2.93397e-50	0.369428
1	7248001	7248300	1.52375e-09	0.114445
1	7248301	7248600	3.24125e-09	0.151048
1	7251001	7251300	5.40104e-08	0.140249
1	7258801	7259100	1.97364e-07	0.164988
1	7259101	7259400	3.2734e-15	0.241112
1	7266001	7266300	2.10619e-12	NA
1	7280401	7280700	6.44995e-05	NA
1	7333501	7333800	7.02536e-05	0.0817092
1	7334701	7335000	5.95523e-16	0.164052
1	7348501	7348800	2.26626e-07	0.165236
1	7348801	7349100	6.39061e-17	0.182455
1	7374001	7374300	5.53173e-56	0.435874
1	7379401	7379700	7.59981e-113	0.505254
1	7406701	7407000	3.91318e-07	0.0635042
1	7454101	7454400	6.07849e-13	0.179447
1	7455601	7455900	1.10603e-14	0.16943
1	7467601	7467900	2.56958e-30	0.298002
1	7471501	7471800	4.71728e-05	0.0644427
1	7472101	7472400	5.06867e-10	0.137547
1	7478401	7478700	1.17609e-14	0.185541
1	7491601	7491900	1.97877e-25	0.225229
1	7502101	7502400	2.89422e-14	0.144675
1	7527301	7527600	8.65965e-08	NA
1	7531501	7531800	3.78554e-08	0.120451
1	7536601	7536900	1.10833e-12	0.201068
1	7561501	7561800	3.97128e-20	0.221568
1	7562401	7562700	1.90219e-06	0.148995
1	7577401	7577700	5.46791e-23	0.2123
1	7608901	7609200	4.94885e-08	NA
1	7632001	7632300	1.78962e-29	0.257329
1	7632301	7632600	1.25674e-26	0.395324
1	7641301	7641600	1.41558e-09	0.0372837
1	7643701	7644000	3.08809e-20	0.293361
1	7645501	7645800	1.62493e-33	0.269712
1	7650901	7651200	2.25347e-24	0.272426
1	7660801	7661100	1.43632e-20	0.185772
1	7662601	7662900	7.78363e-11	0.147865
1	7663501	7663800	1.75712e-19	0.232547
1	7663801	7664100	9.27828e-23	0.217899
1	7668601	7668900	2.15999e-14	0.151169
1	7671001	7671300	4.76971e-23	0.233996
1	7701901	7702200	2.6188e-06	0.206266
1	7704301	7704600	9.27066e-05	-0.0573335
1	7705201	7705500	2.12728e-05	-0.0451199
1	7751101	7751400	1.55429e-05	-0.0525319
1	7782001	7782300	3.3857e-26	0.23148
1	7784401	7784700	1.6103e-05	-0.0967838
1	7851001	7851300	7.29603e-05	0.0880544
1	7853401	7853700	1.13757e-06	0.00262085
1	7940101	7940400	5.53048e-05	NA
1	7942201	7942500	2.01139e-08	0.0672958
1	7942501	7942800	4.92488e-06	0.0410977
1	7944901	7945200	5.72008e-05	NA
1	7953901	7954200	5.71146e-11	-0.188364
1	7954201	7954500	1.06716e-11	-0.277429
1	7954501	7954800	2.65871e-09	-0.218505
1	7984801	7985100	2.07684e-09	-0.055684
1	8004901	8005200	8.03012e-06	-0.131475
1	8023801	8024100	8.75426e-05	NA
1	8026501	8026800	3.53948e-08	0.0679477
1	8027101	8027400	2.24206e-22	0.263269
1	8027401	8027700	2.22398e-05	0.14373
1	8028301	8028600	3.03631e-05	NA
1	8070601	8070900	6.40249e-19	0.221802
1	8083801	8084100	6.85515e-16	0.235723
1	8154901	8155200	1.16959e-35	0.273032
1	8169601	8169900	2.16464e-07	NA
1	8202601	8202900	3.69383e-08	0.165682
1	8211601	8211900	4.77426e-35	0.283166
1	8211901	8212200	3.36744e-54	0.390631
1	8212201	8212500	3.53253e-124	0.554573
1	8217001	8217300	5.21316e-07	0.122577
1	8232301	8232600	1.26245e-19	-0.223051
1	8238301	8238600	1.32081e-22	0.284491
1	8283001	8283300	2.43685e-26	0.207839
1	8283301	8283600	2.2083e-10	-0.117971
1	8302501	8302800	1.49842e-05	0.0871949
1	8314801	8315100	8.31442e-05	0.0633593
1	8318101	8318400	5.54656e-08	0.0533377
1	8323801	8324100	8.95774e-30	-0.238159
1	8324101	8324400	2.10659e-06	-0.0407606
1	8332201	8332500	3.93123e-08	-0.0586513
1	8334301	8334600	4.93147e-05	-0.0347711
1	8343901	8344200	3.82224e-22	0.266065
1	8347801	8348100	1.69858e-18	0.245557
1	8348401	8348700	4.33162e-05	0.0808167
1	8349001	8349300	6.2684e-19	0.0570689
1	8352001	8352300	7.14382e-06	0.0924437
1	8352601	8352900	8.06371e-131	-0.557977
1	8358301	8358600	7.14105e-08	-0.0555172
1	8359501	8359800	2.34392e-07	-0.030755
1	8361001	8361300	5.71431e-10	-0.0705464
1	8364601	8364900	1.54179e-14	-0.175141
1	8364901	8365200	5.02186e-14	-0.0703613
1	8373001	8373300	4.93195e-07	NA
1	8382301	8382600	9.41112e-08	-0.0364557
1	8407801	8408100	2.93816e-05	NA
1	8423101	8423400	1.63709e-05	-0.0197848
1	8553001	8553300	8.95864e-10	-0.0498048
1	8656201	8656500	2.27394e-08	-0.0427652
1	8848501	8848800	9.87372e-12	-0.126105
1	8863801	8864100	5.00379e-12	-0.0869616
1	8877301	8877600	2.515e-60	0.397232
1	8880301	8880600	4.67736e-12	0.18069
1	8903701	8904000	1.39096e-05	NA
1	8962801	8963100	5.97294e-21	0.205268
1	8986801	8987100	9.47846e-16	0.189526
1	9002701	9003000	1.12762e-06	-0.052158
1	9009901	9010200	6.96424e-07	0.0700547
1	9018001	9018300	4.84115e-12	0.16333
1	9037201	9037500	2.48795e-05	NA
1	9057901	9058200	4.38116e-15	0.186914
1	9071401	9071700	7.6441e-05	0.138052
1	9071701	9072000	1.01605e-08	0.136438
1	9151501	9151800	3.95567e-05	-0.0599355
1	9156901	9157200	8.02043e-05	-0.0236423
1	9182101	9182400	4.60453e-11	0.0427375
1	9183001	9183300	1.01516e-07	-0.100368
1	9195601	9195900	1.68144e-05	-0.112539
1	9196201	9196500	2.96859e-09	-0.163458
1	9197101	9197400	1.48885e-19	-0.200138
1	9198601	9198900	1.20144e-41	0.475757
1	9198901	9199200	5.93153e-37	0.265721
1	9202201	9202500	4.99665e-10	NA
1	9231901	9232200	3.93514e-33	0.299967
1	9239701	9240000	4.64552e-17	-0.23665
1	9247201	9247500	1.3407e-09	-0.0724699
1	9247501	9247800	3.20397e-53	-0.261482
1	9248101	9248400	2.02559e-90	-0.35274
1	9251701	9252000	2.68444e-09	0.0569713
1	9263701	9264000	1.76428e-07	-0.0412936
1	9264001	9264300	1.45795e-06	-0.0260403
1	9264301	9264600	4.91951e-08	-0.0361462
1	9264901	9265200	1.89554e-06	-0.0514144
1	9279301	9279600	3.78901e-74	0.45324
1	9281701	9282000	2.66168e-06	0.0759934
1	9292501	9292800	2.56822e-08	0.0208151
1	9295201	9295500	4.64492e-13	0.145974
1	9321301	9321600	1.26692e-06	-0.129281
1	9322801	9323100	6.32696e-42	-0.328672
1	9323101	9323400	1.4774e-54	-0.292766
1	9355801	9356100	8.31059e-07	-0.0716053
1	9356101	9356400	1.22188e-07	-0.0204245
1	9376801	9377100	3.71491e-16	0.285301
1	9400501	9400800	4.80901e-06	NA
1	9406201	9406500	7.98921e-12	0.163128
1	9413401	9413700	3.36143e-18	NA
1	9428701	9429000	1.71806e-06	-0.0242884
1	9438301	9438600	8.19541e-13	0.138577
1	9449101	9449400	3.55909e-11	0.160579
1	9467101	9467400	5.78919e-06	0.161834
1	9495001	9495300	1.01215e-17	0.203054
1	9495601	9495900	3.33876e-12	0.127659
1	9538801	9539100	6.66321e-11	0.189614
1	9539101	9539400	7.63396e-09	0.0417579
1	9540001	9540300	2.65069e-38	0.072009
1	9540301	9540600	1.56169e-79	0.19991
1	9542401	9542700	1.04848e-05	NA
1	9600901	9601200	1.06697e-07	-0.0627917
1	9603301	9603600	2.28705e-05	-0.0292722
1	9604201	9604500	5.00742e-15	-0.066374
1	9606301	9606600	1.31054e-12	-0.0781097
1	9606601	9606900	6.60359e-38	-0.234938
1	9607201	9607500	1.26064e-46	-0.266087
1	9610801	9611100	2.73664e-08	-0.0441432
1	9615301	9615600	2.10367e-07	-0.141269
1	9617401	9617700	2.17104e-07	0.172564
1	9623101	9623400	5.4563e-10	0.184352
1	9651901	9652200	5.08122e-05	-0.027803
1	9654001	9654300	1.63807e-11	0.166157
1	9654301	9654600	8.77979e-06	0.145311
1	9655801	9656100	1.0848e-06	0.0836521
1	9687001	9687300	1.97247e-23	0.121649
1	9688801	9689100	5.04406e-16	0.188772
1	9690001	9690300	2.12319e-11	0.216132
1	9691201	9691500	1.86154e-05	NA
1	9700201	9700500	1.62453e-09	0.11294
1	9714601	9714900	1.2937e-08	0.138755
1	9715501	9715800	5.12093e-10	0.119038
1	9718501	9718800	2.12371e-07	-0.0493289
1	9721201	9721500	1.20983e-06	0.175234
1	9721801	9722100	1.46537e-35	0.255142
1	9725101	9725400	2.11356e-10	0.102342
1	9726901	9727200	1.26485e-06	0.193381
1	9728401	9728700	3.48547e-07	0.134094
1	9730201	9730500	6.84955e-06	-0.0262837
1	9730501	9730800	1.14399e-05	-0.06077
1	9735001	9735300	1.28392e-12	-0.0561381
1	9735301	9735600	1.45478e-08	-0.0470438
1	9735901	9736200	1.02887e-06	-0.0394176
1	9744301	9744600	3.38049e-09	-0.043972
1	9744601	9744900	1.55028e-05	-0.0497389
1	9792601	9792900	1.33033e-19	-0.246659
1	9811201	9811500	3.22613e-13	NA
1	9824401	9824700	8.46157e-08	0.11541
1	9827701	9828000	1.85891e-30	0.404112
1	9835501	9835800	1.45746e-07	0.117942
1	9882301	9882600	4.31718e-05	0.0179761
1	9909301	9909600	1.96063e-12	0.128933
1	9941701	9942000	3.6987e-16	-0.100375
1	9950401	9950700	4.68436e-05	0.0863236
1	9996601	9996900	6.24273e-29	0.225935
1	9996901	9997200	6.06752e-39	0.228604
1	9997201	9997500	3.76038e-20	0.0496117
1	10032001	10032300	9.30254e-23	0.326946
1	10032301	10032600	1.01358e-12	-0.035096
1	10033501	10033800	1.81863e-06	-0.0214364
1	10179901	10180200	2.25755e-30	-0.164331
1	10211401	10211700	6.26351e-05	-0.10193
1	10326001	10326300	1.89491e-06	-0.0439355
1	10398901	10399200	1.91859e-14	-0.0328942
1	10400101	10400400	7.26617e-12	0.158269
1	10415101	10415400	2.78337e-18	0.144566
1	10427701	10428000	7.53947e-10	-0.172773
1	10429801	10430100	1.01439e-45	0.31339
1	10430101	10430400	9.64276e-73	0.372182
1	10448401	10448700	4.42696e-07	0.0833722
1	10450201	10450500	1.46724e-08	-0.0591098
1	10451701	10452000	4.8002e-07	NA
1	10508701	10509000	3.37776e-10	-0.19134
1	10529101	10529400	1.44305e-06	-0.0912589
1	10530301	10530600	1.65602e-45	-0.340771
1	10530601	10530900	9.52449e-09	NA
1	10555801	10556100	1.59072e-07	-0.0747753
1	10616401	10616700	3.23471e-07	-0.0451939
1	10624201	10624500	1.72552e-05	-0.0309857
1	10629901	10630200	1.16875e-07	-0.0540806
1	10630501	10630800	3.90681e-06	-0.0253862
1	10632601	10632900	3.78423e-10	-0.0533759
1	10635601	10635900	9.38959e-62	0.4272
1	10635901	10636200	1.82977e-30	0.331157
1	10638601	10638900	2.66081e-06	-0.106037
1	10639501	10639800	3.08733e-11	-0.0604118
1	10639801	10640100	4.35977e-14	-0.0622276
1	10641901	10642200	1.87725e-06	-0.0377479
1	10650001	10650300	2.26966e-05	-0.0675098
1	10651201	10651500	3.06543e-12	-0.106134
1	10651501	10651800	6.98085e-06	-0.0802367
1	10653601	10653900	5.11381e-33	-0.251278
1	10653901	10654200	4.3219e-38	-0.18979
1	10654201	10654500	2.29412e-11	-0.0553191
1	10654501	10654800	6.19767e-13	-0.0653303
1	10655701	10656000	2.72279e-05	-0.0506362
1	10659601	10659900	1.28912e-07	-0.0540688
1	10659901	10660200	1.588e-05	-0.0408837
1	10660201	10660500	1.74041e-08	-0.0336327
1	10662901	10663200	1.13368e-43	-0.233356
1	10663501	10663800	2.39889e-06	-0.10748
1	10664401	10664700	9.70419e-52	-0.275137
1	10665001	10665300	2.79004e-05	-0.0328683
1	10666801	10667100	6.5261e-10	-0.054719
1	10671001	10671300	1.95004e-06	0.126007
1	10671901	10672200	1.23065e-17	-0.179365
1	10672201	10672500	2.28132e-30	-0.177105
1	10672501	10672800	7.55991e-16	-0.0977613
1	10673401	10673700	3.11556e-05	-0.0537392
1	10674901	10675200	3.57756e-05	0.0886888
1	10685401	10685700	7.57073e-05	0.0747571
1	10686901	10687200	3.69471e-10	-0.169577
1	10693501	10693800	3.17788e-06	0.0246344
1	10695001	10695300	7.48697e-146	0.365342
1	10698001	10698300	3.40726e-08	-0.0506596
1	10698901	10699200	1.20804e-06	0.0647752
1	10704301	10704600	1.50176e-07	0.11498
1	10704601	10704900	9.91044e-13	0.189784
1	10712701	10713000	2.50104e-10	-0.0974021
1	10724101	10724400	1.37795e-15	0.201046
1	10735201	10735500	3.15235e-18	0.221932
1	10741801	10742100	2.75415e-11	-0.0747455
1	10744801	10745100	5.84977e-05	-0.0718068
1	10755301	10755600	5.20844e-05	-0.0383443
1	10765201	10765500	4.69829e-15	0.178563
1	10774801	10775100	3.73108e-09	0.136665
1	10779301	10779600	1.52795e-35	0.429051
1	10796401	10796700	3.58327e-08	-0.0320761
1	10796701	10797000	1.90187e-06	-0.0684295
1	10835701	10836000	7.8553e-10	0.179388
1	10836001	10836300	1.18829e-23	0.174594
1	10901101	10901400	2.15866e-44	0.367535
1	10944001	10944300	1.13584e-09	0.113556
1	10968301	10968600	2.08427e-12	-0.192504
1	11026801	11027100	4.14565e-11	NA
1	11052901	11053200	9.87732e-16	0.302244
1	11054701	11055000	2.51454e-05	-0.0335779
1	11055001	11055300	6.36503e-05	-0.0433202
1	11058601	11058900	2.99424e-08	0.16343
1	11059201	11059500	1.88736e-09	0.0309847
1	11121901	11122200	5.37123e-07	-0.0429931
1	11262901	11263200	8.71069e-08	0.154485
1	11339401	11339700	7.46675e-05	0.0936133
1	11373001	11373300	9.04216e-12	0.140338
1	11413201	11413500	1.44513e-09	-0.0941652
1	11478601	11478900	8.12852e-05	-0.0377255
1	11478901	11479200	2.37354e-08	-0.0425878
1	11479501	11479800	6.86001e-08	-0.0844561
1	11480101	11480400	3.54986e-25	-0.252292
1	11499901	11500200	1.90846e-08	0.0844155
1	11501401	11501700	3.49136e-05	-0.117759
1	11501701	11502000	1.18963e-05	-0.0650411
1	11502001	11502300	8.62619e-15	-0.100838
1	11519401	11519700	3.07208e-08	0.104775
1	11531701	11532000	9.39726e-20	0.136937
1	11536201	11536500	9.81127e-07	0.102875
1	11536801	11537100	1.40476e-12	0.110405
1	11648101	11648400	7.53793e-10	-0.115553
1	11648701	11649000	1.3016e-19	0.377616
1	11649001	11649300	2.8902e-19	0.311908
1	11650201	11650500	4.71181e-38	0.257278
1	11650501	11650800	7.2561e-26	0.38905
1	11654101	11654400	6.69272e-07	-0.146996
1	11655001	11655300	1.16784e-05	-0.0258784
1	11655901	11656200	1.78169e-05	-0.0564055
1	11663701	11664000	8.64174e-29	0.197312
1	11664001	11664300	1.88125e-51	0.178828
1	11664301	11664600	1.97115e-05	0.0133272
1	11674501	11674800	3.71811e-12	-0.0861948
1	11680801	11681100	1.15453e-10	-0.030017
1	11690401	11690700	7.7266e-21	0.083459
1	11690701	11691000	4.58957e-07	0.0334638
1	11691001	11691300	6.01501e-05	0.0551205
1	11692201	11692500	3.65488e-05	-0.108187
1	11700601	11700900	4.60182e-06	-0.0559792
1	11719501	11719800	5.21909e-22	0.0926706
1	11735701	11736000	4.61121e-06	0.0840464
1	11748001	11748300	3.37609e-32	-0.193995
1	11748301	11748600	6.44907e-22	-0.0801244
1	11761801	11762100	6.22179e-07	0.0543174
1	11779801	11780100	1.58878e-11	0.141437
1	11791201	11791500	2.84128e-21	-0.227462
1	11802601	11802900	2.03519e-06	NA
1	11828401	11828700	1.73815e-12	-0.086406
1	11835901	11836200	3.26095e-15	-0.0940108
1	11837401	11837700	7.29931e-48	-0.267737
1	11838601	11838900	3.87581e-13	-0.0941304
1	11859001	11859300	7.08623e-10	-0.0833984
1	11859301	11859600	2.13566e-06	-0.0600062
1	11876401	11876700	1.96338e-07	0.233572
1	11898301	11898600	2.03071e-07	0.143049
1	11898901	11899200	2.44665e-11	-0.0796733
1	11937001	11937300	8.65392e-05	-0.0508987
1	11958301	11958600	5.8365e-15	-0.071598
1	11979901	11980200	1.02085e-09	-0.029008
1	12044701	12045000	3.5119e-06	NA
1	12047401	12047700	2.69055e-33	0.266604
1	12063301	12063600	1.9193e-14	-0.150829
1	12063601	12063900	5.27671e-06	-0.0958488
1	12067801	12068100	2.33276e-26	0.247034
1	12078901	12079200	2.9005e-23	0.241955
1	12088201	12088500	3.01197e-10	0.162611
1	12124501	12124800	1.48337e-05	-0.138058
1	12132901	12133200	2.52173e-16	0.199254
1	12141301	12141600	5.78487e-36	0.307019
1	12143401	12143700	4.68609e-29	0.279398
1	12144001	12144300	3.47239e-22	NA
1	12153301	12153600	2.34961e-27	0.240148
1	12167401	12167700	2.17038e-11	0.241379
1	12167701	12168000	2.321e-09	0.233832
1	12170401	12170700	7.00267e-15	0.192339
1	12173701	12174000	3.87722e-06	0.095881
1	12178201	12178500	5.79838e-08	-0.175587
1	12231001	12231300	3.38179e-13	-0.105735
1	12244501	12244800	6.38641e-08	0.134079
1	12340201	12340500	3.50662e-05	NA
1	12447901	12448200	2.5684e-05	NA
1	12478201	12478500	1.07158e-59	0.423813
1	12478501	12478800	2.05532e-60	0.353749
1	12506701	12507000	1.60839e-10	-0.0759501
1	12528601	12528900	7.22309e-09	-0.137523
1	12540001	12540300	9.65366e-12	0.223843
1	12540301	12540600	6.49863e-22	0.257704
1	12549001	12549300	1.13585e-08	-0.201948
1	12549301	12549600	5.53824e-10	-0.112678
1	12549901	12550200	7.99405e-07	-0.0911548
1	12593701	12594000	1.77092e-05	0.0548023
1	12595201	12595500	3.26221e-05	0.249647
1	12595801	12596100	6.35259e-40	0.362362
1	12596101	12596400	1.12408e-16	0.372757
1	12615601	12615900	1.12579e-12	0.178173
1	12616801	12617100	7.11337e-07	0.0150582
1	12618001	12618300	8.38539e-15	0.0308695
1	12618301	12618600	6.00147e-17	0.0423969
1	12618601	12618900	2.95423e-53	0.199926
1	12618901	12619200	4.84008e-35	0.147845
1	12619201	12619500	2.81145e-72	0.18729
1	12619801	12620100	2.99362e-06	0.0216501
1	12636301	12636600	1.13482e-05	-0.0930391
1	13502101	13502400	1.61125e-12	0.131494
1	13505401	13505700	9.28596e-08	0.0992566
1	13512901	13513200	1.28015e-08	-0.105085
1	13513201	13513500	5.36042e-25	-0.28756
1	13514101	13514400	1.47231e-05	0.116309
1	13517101	13517400	1.67509e-87	0.564995
1	13517401	13517700	6.66437e-107	0.484005
1	13517701	13518000	1.47481e-08	0.349735
1	13554601	13554900	2.90011e-07	-0.0785054
1	13584301	13584600	6.20399e-05	0.0975046
1	13585501	13585800	2.75847e-05	0.101145
1	13699501	13699800	3.69e-08	0.147147
1	13700401	13700700	8.96759e-09	0.0254824
1	13748701	13749000	2.16435e-05	0.0312669
1	13749001	13749300	3.14415e-07	-0.0697147
1	13749301	13749600	4.68334e-08	-0.0263793
1	13765501	13765800	3.83315e-12	-0.0986834
1	13779001	13779300	1.05048e-08	-0.0721922
1	13813501	13813800	1.30641e-05	-0.104356
1	13828801	13829100	8.77091e-06	0.0982969
1	13892701	13893000	7.20893e-09	-0.0401223
1	14598301	14598600	2.29682e-05	-0.0229722
1	14598601	14598900	3.15628e-20	-0.165
1	14598901	14599200	1.04282e-14	-0.121666
1	14599201	14599500	9.66799e-10	-0.108002
1	14733001	14733300	1.07982e-30	0.217972
1	14742301	14742600	7.62289e-05	0.152263
1	14848801	14849100	6.34338e-05	-0.0523085
1	14876101	14876400	3.57778e-09	NA
1	14929501	14929800	1.51962e-06	-0.152358
1	14929801	14930100	8.59295e-12	-0.177842
1	14931901	14932200	2.1764e-06	-0.0617982
1	14945701	14946000	1.94791e-06	-0.152371
1	14980801	14981100	3.19634e-20	-0.264301
1	15056101	15056400	1.29675e-18	-0.127607
1	15060001	15060300	5.15481e-07	-0.028465
1	15090301	15090600	8.54569e-44	0.313468
1	15141001	15141300	1.11805e-05	-0.0412608
1	15201001	15201300	9.79181e-08	NA
1	15212401	15212700	2.85402e-20	-0.214428
1	15213601	15213900	4.40313e-16	-0.293754
1	15215101	15215400	8.49343e-05	0.163638
1	15219601	15219900	1.1591e-15	-0.0914689
1	15246901	15247200	7.87783e-15	0.167589
1	15272101	15272400	1.96353e-24	-0.246229
1	15370801	15371100	3.92339e-72	-0.406926
1	15409201	15409500	1.4017e-18	0.0530545
1	15417001	15417300	2.87868e-46	0.319081
1	15426601	15426900	1.72572e-13	-0.208081
1	15428401	15428700	2.59632e-14	-0.0747748
1	15428701	15429000	2.07359e-05	-0.0402367
1	15429601	15429900	1.16269e-10	-0.0760801
1	15429901	15430200	1.554e-72	-0.359312
1	15446401	15446700	2.70028e-08	0.020524
1	15506701	15507000	4.34875e-12	-0.0597416
1	15578701	15579000	1.74761e-33	-0.232476
1	15584401	15584700	8.57584e-92	0.466402
1	15584701	15585000	8.26162e-19	0.0678514
1	15585601	15585900	2.71831e-11	-0.0908239
1	15603301	15603600	1.93747e-07	-0.03638
1	15603601	15603900	1.116e-09	-0.0475655
1	15723601	15723900	5.41355e-07	-0.0565057
1	15727201	15727500	1.18524e-10	-0.0411437
1	15730501	15730800	7.7392e-09	-0.076643
1	15731701	15732000	6.60356e-06	-0.0230146
1	15733801	15734100	8.63465e-06	-0.0365484
1	15734101	15734400	4.27492e-05	-0.0255074
1	15734701	15735000	2.53197e-09	0.121433
1	15736201	15736500	7.44197e-05	-0.0863555
1	15741001	15741300	5.73936e-07	-0.0625625
1	15742801	15743100	7.34372e-10	0.105358
1	15744001	15744300	1.04665e-07	0.0886835
1	15756601	15756900	8.33309e-45	0.341906
1	15757801	15758100	6.07229e-05	0.0934027
1	15758101	15758400	1.93167e-12	0.23704
1	15759301	15759600	2.29381e-25	0.403894
1	15764401	15764700	2.59316e-14	0.171757
1	15799801	15800100	4.579e-16	0.173427
1	15832801	15833100	2.65164e-16	0.194183
1	15848101	15848400	9.92311e-06	-0.0132366
1	15876301	15876600	1.22621e-07	-0.0467905
1	15928201	15928500	1.26424e-09	-0.0576613
1	15931801	15932100	1.17024e-08	-0.0591266
1	15934201	15934500	4.23843e-06	-0.0363347
1	15934501	15934800	6.7189e-05	-0.0322246
1	15934801	15935100	5.63505e-11	-0.0628239
1	15943201	15943500	2.05606e-05	-0.0512603
1	15945301	15945600	9.04309e-13	-0.109259
1	15945901	15946200	3.36062e-12	-0.121513
1	15949501	15949800	4.6482e-39	-0.199046
1	16017901	16018200	5.88074e-28	-0.228889
1	16019401	16019700	4.18375e-07	0.0961398
1	16019701	16020000	3.16444e-07	0.0891025
1	16042801	16043100	1.88449e-08	-0.148832
1	16043701	16044000	8.90602e-06	NA
1	16088401	16088700	5.61723e-21	0.292279
1	16129501	16129800	1.87132e-05	-0.0546539
1	16134001	16134300	8.15562e-11	-0.063557
1	16134301	16134600	7.08964e-06	-0.0492358
1	16134901	16135200	1.76873e-08	-0.0802877
1	16143901	16144200	2.02103e-31	0.292871
1	16155001	16155300	2.10137e-58	0.114288
1	16155301	16155600	2.2003e-39	0.0923887
1	16156201	16156500	1.74831e-10	0.135722
1	16162501	16162800	7.09113e-28	0.467933
1	16167301	16167600	8.48471e-21	0.131414
1	16167601	16167900	4.01833e-69	0.187538
1	16167901	16168200	3.91919e-59	0.137629
1	16171501	16171800	4.51998e-08	0.121329
1	16173001	16173300	8.24065e-28	0.252961
1	16182001	16182300	5.34847e-25	0.250815
1	16202401	16202700	7.41212e-08	-0.0682838
1	16206301	16206600	2.07754e-09	-0.111047
1	16206901	16207200	3.99412e-16	-0.149091
1	16207201	16207500	2.02208e-25	-0.216768
1	16207501	16207800	3.98017e-42	-0.302084
1	16207801	16208100	8.82901e-26	-0.259983
1	16210201	16210500	7.0496e-05	-0.0672545
1	16212301	16212600	3.02224e-16	0.174817
1	16212601	16212900	2.96486e-11	0.16759
1	16217101	16217400	3.86294e-21	0.0519771
1	16217401	16217700	8.01352e-12	0.0323943
1	16226701	16227000	7.43193e-36	-0.231952
1	16227001	16227300	1.13121e-24	-0.33188
1	16230901	16231200	1.77853e-09	-0.0875292
1	16352701	16353000	3.84387e-28	0.0962999
1	16375801	16376100	2.57334e-20	NA
1	16440001	16440300	7.34041e-05	0.0711373
1	16441501	16441800	8.99414e-07	0.109344
1	16545901	16546200	9.69631e-05	0.121712
1	16678201	16678500	7.59654e-06	0.141936
1	16955101	16955400	1.52235e-09	-0.0950053
1	16955401	16955700	6.98576e-05	-0.0269189
1	16961101	16961400	3.97156e-05	-0.056731
1	16977001	16977300	1.39058e-05	-0.0456139
1	16980001	16980300	8.17727e-16	0.0946279
1	16980301	16980600	6.05425e-40	0.204302
1	16980601	16980900	2.11595e-27	0.186646
1	16986001	16986300	1.96831e-05	-0.0859517
1	17005501	17005800	4.20131e-08	-0.0613087
1	17055301	17055600	4.7662e-10	0.0846923
1	17118601	17118900	4.13394e-53	0.362376
1	17118901	17119200	1.19965e-35	0.143514
1	17119201	17119500	6.15139e-42	0.140771
1	17119501	17119800	2.94766e-58	0.334994
1	17146201	17146500	3.02796e-08	-0.115743
1	17149201	17149500	4.92041e-13	-0.170029
1	17149501	17149800	3.4498e-13	-0.15981
1	17214601	17214900	5.89545e-06	NA
1	17215501	17215800	2.53203e-16	0.0905708
1	17232901	17233200	7.23232e-32	0.356861
1	17245201	17245500	2.92825e-18	-0.00861507
1	17248801	17249100	1.40255e-15	0.18067
1	17249101	17249400	9.10614e-08	0.0917051
1	17419501	17419800	4.60772e-10	-0.099793
1	17419801	17420100	3.34365e-20	-0.213545
1	17420101	17420400	5.81133e-40	-0.322596
1	17424001	17424300	5.99488e-05	-0.0371887
1	17425501	17425800	1.48625e-09	-0.0769639
1	17437501	17437800	1.55012e-15	-0.0614076
1	17520001	17520300	3.36195e-12	0.139566
1	17520301	17520600	3.10984e-05	0.0902273
1	17521801	17522100	2.17132e-08	0.146062
1	17522101	17522400	5.58712e-14	0.175605
1	17532001	17532300	3.49866e-05	NA
1	17539201	17539500	1.27332e-34	0.347454
1	17560501	17560800	2.51065e-09	NA
1	17561401	17561700	4.13857e-05	0.137886
1	17569501	17569800	3.5483e-06	0.0964587
1	17607001	17607300	5.28607e-10	-0.17
1	17616001	17616300	1.51468e-08	-0.0462235
1	17694601	17694900	7.46771e-07	-0.0711243
1	17733601	17733900	1.87472e-15	0.195525
1	17733901	17734200	4.67137e-10	0.138534
1	17736601	17736900	2.19482e-06	NA
1	17826001	17826300	1.7285e-07	0.129868
1	17888101	17888400	2.40093e-09	0.116966
1	17949601	17949900	6.57271e-54	0.351355
1	17984701	17985000	3.52047e-15	0.177243
1	18009301	18009600	1.74331e-11	0.136923
1	18080101	18080400	5.75157e-15	0.237122
1	18099301	18099600	8.66488e-07	NA
1	18106801	18107100	1.8138e-07	0.05705
1	18107401	18107700	6.72784e-32	-0.22534
1	18108001	18108300	8.23268e-30	-0.262723
1	18108601	18108900	2.38725e-06	-0.135045
1	18108901	18109200	3.02907e-26	-0.206196
1	18109201	18109500	2.26352e-15	-0.104668
1	18110401	18110700	3.35308e-10	-0.118338
1	18132901	18133200	6.19869e-05	NA
1	18191701	18192000	1.44923e-21	0.203995
1	18199501	18199800	1.21409e-18	0.197374
1	18209701	18210000	1.41742e-05	0.079162
1	18279601	18279900	7.44969e-30	0.218573
1	18291001	18291300	3.12702e-17	0.267193
1	18376501	18376800	2.13363e-07	0.141079
1	18376801	18377100	1.88828e-05	0.08025
1	18480001	18480300	1.53562e-12	NA
1	18480301	18480600	1.53702e-06	NA
1	18480601	18480900	4.1779e-10	NA
1	18480901	18481200	1.76162e-09	0.223701
1	18481501	18481800	1.01614e-42	0.323089
1	18481801	18482100	4.87886e-23	0.256457
1	18482401	18482700	5.09764e-09	0.157549
1	18482701	18483000	1.67177e-23	0.216802
1	18483001	18483300	1.61226e-15	0.180414
1	18542401	18542700	7.04567e-06	0.101806
1	18557701	18558000	3.96452e-24	0.0958895
1	18581401	18581700	2.85078e-07	0.0262618
1	18630601	18630900	7.38824e-13	-0.220712
1	18630901	18631200	1.3064e-14	-0.323936
1	18631501	18631800	2.06341e-16	-0.317141
1	18631801	18632100	1.22064e-26	-0.340148
1	18632101	18632400	6.73309e-15	-0.214618
1	18632401	18632700	1.21713e-17	-0.277446
1	18632701	18633000	2.72939e-18	-0.23989
1	18633001	18633300	5.0709e-20	-0.287756
1	18634201	18634500	1.67663e-05	-0.141482
1	18636601	18636900	5.76816e-11	-0.141565
1	18637201	18637500	1.52383e-08	-0.16087
1	18641401	18641700	5.66282e-06	0.059395
1	18646501	18646800	9.03716e-18	0.146647
1	18661801	18662100	9.7738e-07	0.10979
1	18666601	18666900	2.20867e-11	NA
1	18684301	18684600	1.29175e-15	0.163704
1	18684601	18684900	9.80043e-05	0.081572
1	18711901	18712200	7.14792e-06	0.0930652
1	18714901	18715200	1.91347e-05	0.12672
1	18720001	18720300	2.39001e-07	0.12387
1	18722401	18722700	1.46005e-27	0.216576
1	18725101	18725400	1.20586e-14	0.185985
1	18725401	18725700	5.28328e-14	0.192032
1	18725701	18726000	9.44555e-05	0.163632
1	18783001	18783300	9.34855e-07	0.106613
1	18784201	18784500	1.43853e-06	0.128721
1	18798601	18798900	2.48898e-20	0.235698
1	18820501	18820800	4.55971e-08	0.133555
1	18851401	18851700	5.8113e-12	0.170037
1	18854401	18854700	4.3118e-12	0.123084
1	18857401	18857700	2.95029e-10	0.142552
1	18875101	18875400	1.12732e-11	-0.179418
1	18875401	18875700	7.45217e-23	-0.227504
1	18882001	18882300	3.76583e-16	0.209291
1	18917101	18917400	1.69853e-05	-0.0414581
1	18917401	18917700	1.31782e-11	-0.0865924
1	18919501	18919800	8.1089e-05	-0.0434392
1	18922801	18923100	6.01564e-09	0.113396
1	18927001	18927300	5.73702e-22	0.259921
1	18927301	18927600	1.40206e-19	0.231195
1	18928201	18928500	4.05526e-06	0.132513
1	18941101	18941400	4.33182e-21	-0.26618
1	18949501	18949800	1.32772e-74	-0.412421
1	18949801	18950100	1.20418e-37	-0.383488
1	18950701	18951000	1.40386e-10	-0.244533
1	18952201	18952500	1.82901e-09	0.124854
1	18957001	18957300	1.06116e-06	0.123277
1	18957301	18957600	2.5499e-11	0.147691
1	18965701	18966000	1.69024e-13	0.149324
1	19010701	19011000	9.52312e-17	0.164685
1	19012501	19012800	1.06593e-09	0.146355
1	19054201	19054500	5.76154e-30	0.222714
1	19065901	19066200	9.53664e-05	0.0647056
1	19067101	19067400	4.81319e-27	0.264678
1	19074301	19074600	6.15575e-06	0.0772037
1	19076701	19077000	8.1078e-08	-0.0421598
1	19084501	19084800	2.67622e-12	-0.0802255
1	19252201	19252500	1.40601e-06	-0.0276528
1	19274101	19274400	7.31108e-05	0.194487
1	19274401	19274700	3.96818e-07	0.164242
1	19312801	19313100	5.15039e-22	-0.160947
1	19339201	19339500	6.91494e-08	-0.0833207
1	19342801	19343100	1.56741e-06	-0.0359666
1	19360501	19360800	3.15069e-05	0.0989403
1	19361401	19361700	2.74474e-32	0.352279
1	19396501	19396800	6.50886e-05	-0.0456734
1	19398301	19398600	5.30083e-37	0.307058
1	19468801	19469100	2.02295e-16	0.360561
1	19486801	19487100	9.26348e-09	0.145884
1	19643401	19643700	1.13064e-12	0.159308
1	19643701	19644000	4.04416e-30	0.272285
1	19644601	19644900	4.77984e-09	0.0189179
1	19645201	19645500	8.2108e-212	0.568874
1	19664101	19664400	5.1924e-10	0.136374
1	19678801	19679100	6.05896e-23	0.190508
1	19703701	19704000	5.45072e-07	0.0989564
1	19735801	19736100	1.42317e-07	-0.179111
1	19815001	19815300	4.40648e-25	0.240859
1	19922101	19922400	7.97406e-08	0.135946
1	20139001	20139300	1.49343e-06	NA
1	20139301	20139600	4.40549e-15	0.179333
1	20139601	20139900	1.59109e-06	NA
1	20166001	20166300	1.20588e-13	0.18866
1	20185201	20185500	5.72587e-32	0.221193
1	20185801	20186100	2.82261e-16	0.208003
1	20186101	20186400	1.34062e-08	0.159592
1	20186401	20186700	9.85414e-08	0.139617
1	20242801	20243100	3.14105e-28	0.243272
1	20243101	20243400	1.03057e-15	-0.10564
1	20343001	20343300	1.56119e-08	-0.172839
1	20343301	20343600	8.60959e-26	-0.386882
1	20354101	20354400	8.56806e-17	-0.124879
1	20380801	20381100	1.48005e-26	-0.277574
1	20473201	20473500	5.70863e-28	-0.317764
1	20476201	20476500	1.16531e-46	0.0987496
1	20476501	20476800	4.35417e-19	0.0763391
1	20484901	20485200	4.33592e-07	-0.0772506
1	20487001	20487300	3.6045e-15	0.137186
1	20500801	20501100	5.73149e-08	-0.0659907
1	20548501	20548800	6.5055e-12	0.133224
1	20551801	20552100	1.08067e-09	-0.137915
1	20552101	20552400	2.60965e-51	-0.281263
1	20552401	20552700	1.46883e-23	-0.166604
1	20552701	20553000	1.67608e-42	-0.259432
1	20553001	20553300	7.69737e-24	-0.223295
1	20553301	20553600	1.6873e-24	-0.236158
1	20553601	20553900	4.54472e-13	-0.165568
1	20553901	20554200	2.08839e-08	-0.151388
1	20588701	20589000	1.56294e-12	NA
1	20652301	20652600	1.59125e-18	-0.106921
1	20704801	20705100	5.79079e-09	-0.0596881
1	20717401	20717700	6.07828e-12	-0.136959
1	20718001	20718300	3.94166e-97	0.286131
1	20718301	20718600	8.0623e-37	0.343632
1	20723701	20724000	2.9658e-09	0.177725
1	20724001	20724300	3.16275e-21	0.269525
1	20724901	20725200	2.27204e-14	0.140384
1	20728501	20728800	1.4634e-07	0.344461
1	20731501	20731800	2.54518e-21	0.167581
1	20732701	20733000	5.43915e-13	0.0881055
1	20733001	20733300	2.0633e-10	0.0416543
1	21217801	21218100	2.62903e-14	-0.179256
1	21219601	21219900	5.48093e-11	-0.0694853
1	21225301	21225600	1.25401e-10	-0.0343339
1	21260101	21260400	5.46808e-26	-0.14576
1	21260401	21260700	2.93407e-10	-0.0890457
1	21262201	21262500	2.16225e-38	-0.327154
1	21279301	21279600	7.9293e-17	-0.141517
1	21290101	21290400	1.34366e-40	0.120884
1	21290401	21290700	9.01556e-24	0.0741125
1	21318601	21318900	1.702e-17	-0.245612
1	21323101	21323400	6.8497e-16	-0.0666921
1	21325801	21326100	1.30734e-14	-0.146274
1	21335101	21335400	4.12091e-07	-0.153203
1	21344101	21344400	5.03212e-17	-0.188751
1	21344701	21345000	1.69124e-07	-0.0658965
1	21509401	21509700	1.0031e-13	-0.227399
1	21538201	21538500	1.38111e-115	-0.448117
1	21567901	21568200	1.87508e-11	0.125058
1	21574201	21574500	3.08286e-10	0.149301
1	21574501	21574800	6.07972e-40	0.441764
1	21607801	21608100	1.31008e-13	0.186791
1	21621901	21622200	1.19973e-18	0.214661
1	21622201	21622500	2.32118e-16	0.441689
1	21622501	21622800	2.49345e-12	0.383671
1	21639601	21639900	7.75055e-14	0.185909
1	21639901	21640200	6.82865e-09	0.158591
1	21652201	21652500	3.25986e-18	0.214752
1	21659401	21659700	8.05201e-12	0.0466721
1	21783001	21783300	7.30121e-05	-0.0218132
1	21814501	21814800	2.26862e-39	-0.416692
1	21814801	21815100	9.88324e-07	-0.0654245
1	21824101	21824400	9.27768e-05	-0.016723
1	21831001	21831300	1.07527e-05	-0.0414232
1	21861901	21862200	8.72641e-17	-0.195771
1	21864601	21864900	8.60068e-05	-0.0425619
1	21880201	21880500	9.37902e-08	-0.0832619
1	21884701	21885000	2.90873e-23	-0.162892
1	21885001	21885300	7.01105e-23	-0.173026
1	21887101	21887400	5.00694e-06	0.101377
1	21937501	21937800	1.29894e-48	0.101145
1	21956101	21956400	9.37334e-09	0.450099
1	22024801	22025100	2.96626e-09	0.170779
1	22025701	22026000	3.13736e-11	-0.0300672
1	22137301	22137600	8.04388e-05	0.0810703
1	22142401	22142700	5.66866e-14	0.0820706
1	22143601	22143900	3.76521e-12	0.0295391
1	22234201	22234500	6.29907e-20	0.243348
1	22254001	22254300	1.26456e-28	0.265277
1	22264801	22265100	8.71487e-06	NA
1	22285501	22285800	1.9619e-24	-0.234805
1	22285801	22286100	2.0766e-27	-0.232402
1	22341901	22342200	9.08501e-13	0.157115
1	22447801	22448100	5.00208e-05	NA
1	22451701	22452000	4.82884e-05	-0.0149542
1	22545001	22545300	1.95864e-23	0.207669
1	22554601	22554900	2.57642e-16	0.176654
1	22563001	22563300	3.89688e-11	0.136512
1	22563301	22563600	1.87655e-09	-0.0459859
1	22572901	22573200	1.0173e-26	0.25135
1	22576201	22576500	4.78415e-10	0.138058
1	22576801	22577100	3.80678e-05	0.0936871
1	22589101	22589400	7.79068e-19	0.257461
1	22590301	22590600	1.9326e-08	0.107932
1	22593301	22593600	1.27744e-47	0.418373
[truncated: 57,920 more rows]

## Sheet: SuppFig1c
Supplementary Figure 1c: UMAP using all regions of methylation arrays
sample_name	UMAP1	UMAP2	TCGA abbreviation	TCGA histology	CUPiD classification
TCGA_OR_A5J1_01	-6.02232	2.27306	ACC	Adrenocortical carcinoma- Usual Type	ACC
TCGA_OR_A5J2_01	-4.96557	0.133165	ACC	Adrenocortical carcinoma- Usual Type	ACC
TCGA_OR_A5J3_01	-5.07362	0.916059	ACC	Adrenocortical carcinoma- Usual Type	ACC
TCGA_OR_A5J4_01	-6.06145	2.01211	ACC	Adrenocortical carcinoma- Usual Type	ACC
TCGA_OR_A5J5_01	-5.27356	1.33896	ACC	Adrenocortical carcinoma- Usual Type	ACC
TCGA_OR_A5J6_01	-4.02275	0.190049	ACC	Adrenocortical carcinoma- Usual Type	ACC
TCGA_OR_A5J7_01	-6.20674	2.41099	ACC	Adrenocortical carcinoma- Usual Type	ACC
TCGA_OR_A5J8_01	0.931154	2.11852	ACC	Adrenocortical carcinoma- Usual Type	ACC
TCGA_OR_A5J9_01	-5.94141	1.95836	ACC	Adrenocortical carcinoma- Usual Type	ACC
TCGA_OR_A5JA_01	-5.69646	1.73017	ACC	Adrenocortical carcinoma- Usual Type	ACC
TCGA_OR_A5JB_01	3.64311	-0.0107317	ACC	Adrenocortical carcinoma- Usual Type	ACC
TCGA_OR_A5JC_01	-5.38213	1.74932	ACC	Adrenocortical carcinoma- Usual Type	ACC
TCGA_OR_A5JD_01	-4.54212	0.144453	ACC	Adrenocortical Carcinoma- Oncocytic Type	ACC
TCGA_OR_A5JE_01	-6.20401	2.15442	ACC	Adrenocortical carcinoma- Usual Type	ACC
TCGA_OR_A5JF_01	-5.01733	1.0913	ACC	Adrenocortical carcinoma- Usual Type	ACC
TCGA_OR_A5JG_01	-5.60283	1.91284	ACC	Adrenocortical carcinoma- Usual Type	ACC
TCGA_OR_A5JI_01	-5.05554	1.31217	ACC	Adrenocortical carcinoma- Usual Type	ACC
TCGA_OR_A5JJ_01	-5.44721	1.49973	ACC	Adrenocortical carcinoma- Usual Type	ACC
TCGA_OR_A5JK_01	-4.61156	1.30288	ACC	Adrenocortical carcinoma- Usual Type	ACC
TCGA_OR_A5JL_01	-4.97791	0.569229	ACC	Adrenocortical carcinoma- Usual Type	ACC
TCGA_OR_A5JM_01	-6.21366	2.26789	ACC	Adrenocortical carcinoma- Usual Type	ACC
TCGA_OR_A5JO_01	-3.53891	0.494702	ACC	Adrenocortical carcinoma- Usual Type	ACC
TCGA_OR_A5JP_01	-6.01366	2.16953	ACC	Adrenocortical carcinoma- Usual Type	ACC
TCGA_OR_A5JQ_01	-4.52132	0.984773	ACC	Adrenocortical Carcinoma- Myxoid Type	ACC
TCGA_OR_A5JR_01	-4.84202	0.632057	ACC	Adrenocortical carcinoma- Usual Type	ACC
TCGA_OR_A5JS_01	-5.08152	1.28585	ACC	Adrenocortical carcinoma- Usual Type	ACC
TCGA_OR_A5JT_01	-4.57534	0.394504	ACC	Adrenocortical carcinoma- Usual Type	ACC
TCGA_OR_A5JV_01	-4.21069	1.52437	ACC	Adrenocortical carcinoma- Usual Type	ACC
TCGA_OR_A5JW_01	-5.56897	1.75617	ACC	Adrenocortical carcinoma- Usual Type	ACC
TCGA_OR_A5JX_01	-4.9383	0.473795	ACC	Adrenocortical carcinoma- Usual Type	ACC
TCGA_OR_A5JY_01	-5.53294	2.07618	ACC	Adrenocortical carcinoma- Usual Type	ACC
TCGA_OR_A5JZ_01	-4.70032	0.709593	ACC	Adrenocortical carcinoma- Usual Type	ACC
TCGA_OR_A5K0_01	-5.97725	1.85938	ACC	Adrenocortical carcinoma- Usual Type	ACC
TCGA_OR_A5K1_01	-4.77585	0.926221	ACC	Adrenocortical carcinoma- Usual Type	ACC
TCGA_OR_A5K2_01	-6.37748	2.19398	ACC	Adrenocortical carcinoma- Usual Type	ACC
TCGA_OR_A5K3_01	-4.78793	1.41602	ACC	Adrenocortical Carcinoma- Oncocytic Type	ACC
TCGA_OR_A5K4_01	-4.63746	1.27967	ACC	Adrenocortical carcinoma- Usual Type	ACC
TCGA_OR_A5K5_01	-6.4823	2.37822	ACC	Adrenocortical carcinoma- Usual Type	ACC
TCGA_OR_A5K6_01	-4.98263	1.24561	ACC	Adrenocortical carcinoma- Usual Type	ACC
TCGA_OR_A5K8_01	-5.27547	1.31897	ACC	Adrenocortical carcinoma- Usual Type	ACC
TCGA_OR_A5K9_01	-5.95569	1.84685	ACC	Adrenocortical carcinoma- Usual Type	ACC
TCGA_OR_A5KO_01	-5.06717	1.14792	ACC	Adrenocortical carcinoma- Usual Type	ACC
TCGA_OR_A5KT_01	-4.30613	0.958843	ACC	Adrenocortical carcinoma- Usual Type	ACC
TCGA_OR_A5KU_01	-5.15206	1.3736	ACC	Adrenocortical carcinoma- Usual Type	ACC
TCGA_OR_A5KV_01	-5.20137	1.01795	ACC	Adrenocortical carcinoma- Usual Type	ACC
TCGA_OR_A5KW_01	-4.84124	0.344602	ACC	Adrenocortical carcinoma- Usual Type	ACC
TCGA_OR_A5KX_01	-6.2177	2.06092	ACC	Adrenocortical carcinoma- Usual Type	ACC
TCGA_OR_A5KY_01	-5.52484	1.75242	ACC	Adrenocortical carcinoma- Usual Type	ACC
TCGA_OR_A5KZ_01	-4.82166	1.18566	ACC	Adrenocortical carcinoma- Usual Type	ACC
TCGA_OR_A5L3_01	-4.98007	0.601354	ACC	Adrenocortical carcinoma- Usual Type	ACC
TCGA_OR_A5L4_01	-4.85667	0.559823	ACC	Adrenocortical carcinoma- Usual Type	ACC
TCGA_OR_A5L5_01	-4.5049	0.812011	ACC	Adrenocortical carcinoma- Usual Type	ACC
TCGA_OR_A5L6_01	-4.79692	1.43606	ACC	Adrenocortical carcinoma- Usual Type	ACC
TCGA_OR_A5L8_01	-4.75578	0.835651	ACC	Adrenocortical carcinoma- Usual Type	ACC
TCGA_OR_A5L9_01	-4.43205	0.793564	ACC	Adrenocortical carcinoma- Usual Type	ACC
TCGA_OR_A5LA_01	-4.19145	0.346756	ACC	Adrenocortical carcinoma- Usual Type	ACC
TCGA_OR_A5LB_01	-5.5286	1.84135	ACC	Adrenocortical carcinoma- Usual Type	ACC
TCGA_OR_A5LC_01	-5.05684	1.38702	ACC	Adrenocortical carcinoma- Usual Type	ACC
TCGA_OR_A5LD_01	-6.36583	2.4133	ACC	Adrenocortical carcinoma- Usual Type	ACC
TCGA_OR_A5LE_01	-5.46447	1.73493	ACC	Adrenocortical carcinoma- Usual Type	ACC
TCGA_OR_A5LG_01	-4.8717	0.541392	ACC	Adrenocortical carcinoma- Usual Type	ACC
TCGA_OR_A5LH_01	-4.66569	0.251988	ACC	Adrenocortical carcinoma- Usual Type	ACC
TCGA_OR_A5LJ_01	-4.42147	1.12855	ACC	Adrenocortical carcinoma- Usual Type	ACC
TCGA_OR_A5LK_01	-4.40441	1.70894	ACC	Adrenocortical Carcinoma- Oncocytic Type	ACC
TCGA_OR_A5LL_01	-4.47906	1.01978	ACC	Adrenocortical carcinoma- Usual Type	ACC
TCGA_OR_A5LM_01	-5.116	1.46312	ACC	Adrenocortical carcinoma- Usual Type	ACC
TCGA_OR_A5LN_01	-4.72309	0.513639	ACC	Adrenocortical carcinoma- Usual Type	ACC
TCGA_OR_A5LO_01	-5.80589	2.05286	ACC	Adrenocortical carcinoma- Usual Type	ACC
TCGA_OR_A5LP_01	-4.10522	0.437639	ACC	Adrenocortical carcinoma- Usual Type	ACC
TCGA_OR_A5LR_01	-4.91193	0.716479	ACC	Adrenocortical carcinoma- Usual Type	ACC
TCGA_OR_A5LS_01	-5.60165	1.69446	ACC	Adrenocortical carcinoma- Usual Type	ACC
TCGA_OR_A5LT_01	-4.72728	1.74131	ACC	Adrenocortical carcinoma- Usual Type	ACC
TCGA_OU_A5PI_01	-5.28249	1.78096	ACC	Adrenocortical carcinoma- Usual Type	ACC
TCGA_P6_A5OF_01	-5.64042	1.61677	ACC	Adrenocortical carcinoma- Usual Type	ACC
TCGA_PA_A5YG_01	-4.41949	0.768091	ACC	Adrenocortical carcinoma- Usual Type	ACC
TCGA_PK_A5H8_01	-5.07826	0.943508	ACC	Adrenocortical carcinoma- Usual Type	ACC
TCGA_PK_A5H9_01	-2.97957	0.199755	ACC	Adrenocortical carcinoma- Usual Type	ACC
TCGA_PK_A5HA_01	-3.87033	1.09254	ACC	Adrenocortical carcinoma- Usual Type	ACC
TCGA_PK_A5HB_01	-5.19629	1.88217	ACC	Adrenocortical carcinoma- Usual Type	ACC
TCGA_2F_A9KO_01	3.72864	4.10603	BLCA	Muscle invasive urothelial carcinoma (pT2 or above)	BLCA
TCGA_2F_A9KP_01	3.93838	6.28129	BLCA	Muscle invasive urothelial carcinoma (pT2 or above)	BLCA
TCGA_2F_A9KQ_01	4.73071	5.73026	BLCA	Muscle invasive urothelial carcinoma (pT2 or above)	BLCA
TCGA_2F_A9KR_01	5.03092	4.94562	BLCA	Muscle invasive urothelial carcinoma (pT2 or above)	BLCA
TCGA_2F_A9KT_01	3.42436	4.15648	BLCA	Muscle invasive urothelial carcinoma (pT2 or above)	BLCA
TCGA_2F_A9KW_01	3.26309	4.63708	BLCA	Muscle invasive urothelial carcinoma (pT2 or above)	BLCA
TCGA_4Z_AA7M_01	3.59306	4.86884	BLCA	Muscle invasive urothelial carcinoma (pT2 or above)	BLCA
TCGA_4Z_AA7N_01	2.19393	1.79859	BLCA	Muscle invasive urothelial carcinoma (pT2 or above)	BLCA
TCGA_4Z_AA7O_01	4.48088	6.30841	BLCA	Muscle invasive urothelial carcinoma (pT2 or above)	BLCA
TCGA_4Z_AA7Q_01	4.00263	2.22014	BLCA	Muscle invasive urothelial carcinoma (pT2 or above)	BLCA
TCGA_4Z_AA7R_01	3.38211	6.13068	BLCA	Muscle invasive urothelial carcinoma (pT2 or above)	BLCA
TCGA_4Z_AA7S_01	4.12121	6.2724	BLCA	Muscle invasive urothelial carcinoma (pT2 or above)	BLCA
TCGA_4Z_AA7W_01	3.62213	1.81452	BLCA	Muscle invasive urothelial carcinoma (pT2 or above)	BLCA
TCGA_4Z_AA7Y_01	5.06026	6.58528	BLCA	Muscle invasive urothelial carcinoma (pT2 or above)	BLCA
TCGA_4Z_AA80_01	3.0117	5.49553	BLCA	Muscle invasive urothelial carcinoma (pT2 or above)	BLCA
TCGA_4Z_AA81_01	3.37385	4.22103	BLCA	Muscle invasive urothelial carcinoma (pT2 or above)	BLCA
TCGA_4Z_AA82_01	4.90513	3.98195	BLCA	Muscle invasive urothelial carcinoma (pT2 or above)	BLCA
TCGA_4Z_AA83_01	4.52102	6.39145	BLCA	Muscle invasive urothelial carcinoma (pT2 or above)	BLCA
TCGA_4Z_AA84_01	3.38947	3.73437	BLCA	Muscle invasive urothelial carcinoma (pT2 or above)	BLCA
TCGA_4Z_AA86_01	3.22487	2.99314	BLCA	Muscle invasive urothelial carcinoma (pT2 or above)	BLCA
TCGA_4Z_AA87_01	3.55116	5.36218	BLCA	Muscle invasive urothelial carcinoma (pT2 or above)	BLCA
TCGA_4Z_AA89_01	5.38429	6.29331	BLCA	Muscle invasive urothelial carcinoma (pT2 or above)	BLCA
TCGA_5N_A9KI_01	3.48147	4.93925	BLCA	Muscle invasive urothelial carcinoma (pT2 or above)	BLCA
TCGA_5N_A9KM_01	3.72265	5.97576	BLCA	Muscle invasive urothelial carcinoma (pT2 or above)	BLCA
TCGA_BL_A0C8_01	3.55543	5.03696	BLCA	NA	BLCA
TCGA_BL_A13I_01	3.22585	1.98149	BLCA	Muscle invasive urothelial carcinoma (pT2 or above)	BLCA
TCGA_BL_A13J_01	3.98922	5.25237	BLCA	Muscle invasive urothelial carcinoma (pT2 or above)	BLCA
TCGA_BL_A3JM_01	2.93008	5.06639	BLCA	Muscle invasive urothelial carcinoma (pT2 or above)	BLCA
TCGA_BL_A5ZZ_01	4.05993	2.73158	BLCA	Muscle invasive urothelial carcinoma (pT2 or above)	BLCA
TCGA_BT_A0S7_01	3.68599	3.27326	BLCA	Muscle invasive urothelial carcinoma (pT2 or above)	BLCA
TCGA_BT_A0YX_01	4.81615	2.18754	BLCA	Muscle invasive urothelial carcinoma (pT2 or above)	BLCA
TCGA_BT_A20J_01	3.72271	2.63684	BLCA	Muscle invasive urothelial carcinoma (pT2 or above)	BLCA
TCGA_BT_A20N_01	4.32836	5.03541	BLCA	Muscle invasive urothelial carcinoma (pT2 or above)	BLCA
TCGA_BT_A20O_01	3.133	1.16937	BLCA	Muscle invasive urothelial carcinoma (pT2 or above)	BLCA
TCGA_BT_A20P_01	3.98847	5.63969	BLCA	Muscle invasive urothelial carcinoma (pT2 or above)	BLCA
TCGA_BT_A20Q_01	3.92313	4.72875	BLCA	Muscle invasive urothelial carcinoma (pT2 or above)	BLCA
TCGA_BT_A20R_01	3.45477	4.20316	BLCA	Muscle invasive urothelial carcinoma (pT2 or above)	BLCA
TCGA_BT_A20T_01	4.70323	5.28056	BLCA	Muscle invasive urothelial carcinoma (pT2 or above)	BLCA
TCGA_BT_A20U_01	6.64237	2.34503	BLCA	Muscle invasive urothelial carcinoma (pT2 or above)	BLCA
TCGA_BT_A20V_01	5.542	2.7106	BLCA	Muscle invasive urothelial carcinoma (pT2 or above)	BLCA
TCGA_BT_A20W_01	4.27354	4.79589	BLCA	Muscle invasive urothelial carcinoma (pT2 or above)	BLCA
TCGA_BT_A20X_01	4.9491	3.00697	BLCA	Muscle invasive urothelial carcinoma (pT2 or above)	BLCA
TCGA_BT_A2LA_01	7.18087	-2.3503	BLCA	Muscle invasive urothelial carcinoma (pT2 or above)	BLCA
TCGA_BT_A2LB_01	4.29572	5.38099	BLCA	Muscle invasive urothelial carcinoma (pT2 or above)	BLCA
TCGA_BT_A2LD_01	3.31211	3.9746	BLCA	Muscle invasive urothelial carcinoma (pT2 or above)	BLCA
TCGA_BT_A3PH_01	3.62236	5.4834	BLCA	Muscle invasive urothelial carcinoma (pT2 or above)	BLCA
TCGA_BT_A3PJ_01	3.0021	3.22338	BLCA	Muscle invasive urothelial carcinoma (pT2 or above)	BLCA
TCGA_BT_A3PK_01	2.92897	2.54236	BLCA	Muscle invasive urothelial carcinoma (pT2 or above)	BLCA
TCGA_BT_A42B_01	7.2131	1.96988	BLCA	Muscle invasive urothelial carcinoma (pT2 or above)	BLCA
TCGA_BT_A42C_01	4.41707	5.99074	BLCA	Muscle invasive urothelial carcinoma (pT2 or above)	BLCA
TCGA_BT_A42E_01	4.28782	3.53627	BLCA	Muscle invasive urothelial carcinoma (pT2 or above)	BLCA
TCGA_BT_A42F_01	3.8721	1.61433	BLCA	Muscle invasive urothelial carcinoma (pT2 or above)	BLCA
TCGA_C4_A0F0_01	6.35937	2.5886	BLCA	Muscle invasive urothelial carcinoma (pT2 or above)	BLCA
TCGA_C4_A0F6_01	3.65624	5.13075	BLCA	Muscle invasive urothelial carcinoma (pT2 or above)	BLCA
TCGA_CF_A1HR_01	4.5533	5.09047	BLCA	Muscle invasive urothelial carcinoma (pT2 or above)	BLCA
TCGA_CF_A1HS_01	5.91689	2.83858	BLCA	Muscle invasive urothelial carcinoma (pT2 or above)	BLCA
TCGA_CF_A27C_01	5.02066	6.6475	BLCA	Muscle invasive urothelial carcinoma (pT2 or above)	BLCA
TCGA_CF_A3MF_01	5.02671	6.3867	BLCA	Muscle invasive urothelial carcinoma (pT2 or above)	BLCA
TCGA_CF_A3MG_01	5.12089	6.5626	BLCA	Muscle invasive urothelial carcinoma (pT2 or above)	BLCA
TCGA_CF_A3MH_01	5.33735	6.466	BLCA	Muscle invasive urothelial carcinoma (pT2 or above)	BLCA
TCGA_CF_A3MI_01	4.85811	6.07338	BLCA	Muscle invasive urothelial carcinoma (pT2 or above)	BLCA
TCGA_CF_A47S_01	5.44852	5.92817	BLCA	Muscle invasive urothelial carcinoma (pT2 or above)	BLCA
TCGA_CF_A47T_01	5.02789	6.72595	BLCA	Muscle invasive urothelial carcinoma (pT2 or above)	BLCA
TCGA_CF_A47V_01	4.99992	5.66607	BLCA	Muscle invasive urothelial carcinoma (pT2 or above)	BLCA
TCGA_CF_A47W_01	5.41354	5.95651	BLCA	Muscle invasive urothelial carcinoma (pT2 or above)	BLCA
TCGA_CF_A47X_01	4.76382	6.56469	BLCA	Muscle invasive urothelial carcinoma (pT2 or above)	BLCA
TCGA_CF_A47Y_01	5.61747	5.84729	BLCA	Muscle invasive urothelial carcinoma (pT2 or above)	BLCA
TCGA_CF_A5U8_01	5.73742	6.30663	BLCA	Muscle invasive urothelial carcinoma (pT2 or above)	BLCA
TCGA_CF_A5UA_01	5.02103	4.70036	BLCA	Muscle invasive urothelial carcinoma (pT2 or above)	BLCA
TCGA_CF_A7I0_01	3.99825	4.47231	BLCA	Muscle invasive urothelial carcinoma (pT2 or above)	BLCA
TCGA_CF_A8HX_01	4.34386	6.54022	BLCA	Muscle invasive urothelial carcinoma (pT2 or above)	BLCA
TCGA_CF_A8HY_01	4.942	6.38867	BLCA	Muscle invasive urothelial carcinoma (pT2 or above)	BLCA
TCGA_CF_A9FF_01	4.63946	6.16383	BLCA	Muscle invasive urothelial carcinoma (pT2 or above)	BLCA
TCGA_CF_A9FH_01	5.57659	6.3956	BLCA	Muscle invasive urothelial carcinoma (pT2 or above)	BLCA
TCGA_CF_A9FL_01	4.55529	5.74368	BLCA	Muscle invasive urothelial carcinoma (pT2 or above)	BLCA
TCGA_CF_A9FM_01	5.50785	6.33773	BLCA	NA	BLCA
TCGA_CU_A0YN_01	2.81544	3.57741	BLCA	Muscle invasive urothelial carcinoma (pT2 or above)	BLCA
TCGA_CU_A0YO_01	3.86655	3.56846	BLCA	Muscle invasive urothelial carcinoma (pT2 or above)	BLCA
TCGA_CU_A0YR_01	3.716	3.8757	BLCA	Muscle invasive urothelial carcinoma (pT2 or above)	BLCA
TCGA_CU_A3KJ_01	4.57125	4.75085	BLCA	Muscle invasive urothelial carcinoma (pT2 or above)	BLCA
TCGA_CU_A3QU_01	2.81697	5.1949	BLCA	Muscle invasive urothelial carcinoma (pT2 or above)	BLCA
TCGA_CU_A3YL_01	4.24734	5.83121	BLCA	Muscle invasive urothelial carcinoma (pT2 or above)	BLCA
TCGA_CU_A5W6_01	4.59829	4.99174	BLCA	Muscle invasive urothelial carcinoma (pT2 or above)	BLCA
TCGA_CU_A72E_01	4.52384	4.91073	BLCA	Muscle invasive urothelial carcinoma (pT2 or above)	BLCA
TCGA_DK_A1A3_01	3.59153	3.90782	BLCA	Muscle invasive urothelial carcinoma (pT2 or above)	BLCA
TCGA_DK_A1A5_01	4.35896	5.70632	BLCA	Muscle invasive urothelial carcinoma (pT2 or above)	BLCA
TCGA_DK_A1A6_01	3.73971	4.95648	BLCA	Muscle invasive urothelial carcinoma (pT2 or above)	BLCA
TCGA_DK_A1A7_01	4.05908	5.06841	BLCA	Muscle invasive urothelial carcinoma (pT2 or above)	BLCA
TCGA_DK_A1AA_01	5.09522	6.81176	BLCA	Muscle invasive urothelial carcinoma (pT2 or above)	BLCA
TCGA_DK_A1AB_01	3.43856	1.5749	BLCA	Muscle invasive urothelial carcinoma (pT2 or above)	BLCA
TCGA_DK_A1AC_01	3.28083	5.28712	BLCA	Muscle invasive urothelial carcinoma (pT2 or above)	BLCA
TCGA_DK_A1AD_01	3.2636	5.27063	BLCA	Muscle invasive urothelial carcinoma (pT2 or above)	BLCA
TCGA_DK_A1AE_01	5.24972	4.7618	BLCA	Muscle invasive urothelial carcinoma (pT2 or above)	BLCA
TCGA_DK_A1AF_01	1.78869	1.6505	BLCA	Muscle invasive urothelial carcinoma (pT2 or above)	BLCA
TCGA_DK_A1AG_01	5.28295	6.47272	BLCA	Muscle invasive urothelial carcinoma (pT2 or above)	BLCA
TCGA_DK_A2HX_01	2.80264	4.67675	BLCA	Muscle invasive urothelial carcinoma (pT2 or above)	BLCA
TCGA_DK_A2I1_01	4.04765	4.74147	BLCA	Muscle invasive urothelial carcinoma (pT2 or above)	BLCA
TCGA_DK_A2I2_01	2.93899	2.59007	BLCA	Muscle invasive urothelial carcinoma (pT2 or above)	BLCA
TCGA_DK_A2I4_01	3.09826	3.48821	BLCA	Muscle invasive urothelial carcinoma (pT2 or above)	BLCA
TCGA_DK_A2I6_01	4.07562	4.40429	BLCA	Muscle invasive urothelial carcinoma (pT2 or above)	BLCA
TCGA_DK_A3IK_01	3.53968	5.32435	BLCA	Muscle invasive urothelial carcinoma (pT2 or above)	BLCA
TCGA_DK_A3IL_01	3.99541	5.88314	BLCA	Muscle invasive urothelial carcinoma (pT2 or above)	BLCA
TCGA_DK_A3IM_01	5.11169	4.2117	BLCA	Muscle invasive urothelial carcinoma (pT2 or above)	BLCA
TCGA_DK_A3IN_01	2.95069	4.04746	BLCA	Muscle invasive urothelial carcinoma (pT2 or above)	BLCA
TCGA_DK_A3IQ_01	3.53693	3.68122	BLCA	Muscle invasive urothelial carcinoma (pT2 or above)	BLCA
TCGA_DK_A3IS_01	4.25654	6.07265	BLCA	Muscle invasive urothelial carcinoma (pT2 or above)	BLCA
TCGA_DK_A3IT_01	4.14509	4.57404	BLCA	Muscle invasive urothelial carcinoma (pT2 or above)	BLCA
TCGA_DK_A3IU_01	3.30678	3.24291	BLCA	Muscle invasive urothelial carcinoma (pT2 or above)	BLCA
TCGA_DK_A3IV_01	3.25899	4.17873	BLCA	Muscle invasive urothelial carcinoma (pT2 or above)	BLCA
TCGA_DK_A3WW_01	6.43222	1.49832	BLCA	Muscle invasive urothelial carcinoma (pT2 or above)	BLCA
TCGA_DK_A3WX_01	2.59606	2.01263	BLCA	Muscle invasive urothelial carcinoma (pT2 or above)	BLCA
TCGA_DK_A3WY_01	-1.15831	0.503877	BLCA	Muscle invasive urothelial carcinoma (pT2 or above)	BLCA
TCGA_DK_A3X1_01	3.4014	4.8246	BLCA	Muscle invasive urothelial carcinoma (pT2 or above)	BLCA
TCGA_DK_A3X2_01	5.10584	6.28894	BLCA	Muscle invasive urothelial carcinoma (pT2 or above)	BLCA
TCGA_DK_A6AV_01	4.34116	5.06436	BLCA	Muscle invasive urothelial carcinoma (pT2 or above)	BLCA
TCGA_DK_A6AW_01	4.60351	4.92825	BLCA	Muscle invasive urothelial carcinoma (pT2 or above)	BLCA
TCGA_DK_A6B0_01	5.84808	6.40767	BLCA	Muscle invasive urothelial carcinoma (pT2 or above)	BLCA
TCGA_DK_A6B1_01	3.40823	5.63038	BLCA	Muscle invasive urothelial carcinoma (pT2 or above)	BLCA
TCGA_DK_A6B2_01	3.64385	4.58082	BLCA	Muscle invasive urothelial carcinoma (pT2 or above)	BLCA
TCGA_DK_A6B5_01	4.20547	3.72677	BLCA	Muscle invasive urothelial carcinoma (pT2 or above)	BLCA
TCGA_DK_A6B6_01	3.8364	4.99028	BLCA	Muscle invasive urothelial carcinoma (pT2 or above)	BLCA
TCGA_DK_AA6L_01	3.49859	4.56185	BLCA	Muscle invasive urothelial carcinoma (pT2 or above)	BLCA
TCGA_DK_AA6M_01	2.69261	4.34609	BLCA	Muscle invasive urothelial carcinoma (pT2 or above)	BLCA
TCGA_DK_AA6P_01	4.4698	5.26776	BLCA	Muscle invasive urothelial carcinoma (pT2 or above)	BLCA
TCGA_DK_AA6Q_01	6.40768	2.59447	BLCA	Muscle invasive urothelial carcinoma (pT2 or above)	BLCA
TCGA_DK_AA6R_01	3.55009	3.68343	BLCA	Muscle invasive urothelial carcinoma (pT2 or above)	BLCA
TCGA_DK_AA6S_01	4.33322	4.00081	BLCA	Muscle invasive urothelial carcinoma (pT2 or above)	BLCA
TCGA_DK_AA6T_01	3.27962	-0.108505	BLCA	Muscle invasive urothelial carcinoma (pT2 or above)	BLCA
TCGA_DK_AA6U_01	3.42419	6.1105	BLCA	Muscle invasive urothelial carcinoma (pT2 or above)	BLCA
TCGA_DK_AA6W_01	5.15486	4.14336	BLCA	Muscle invasive urothelial carcinoma (pT2 or above)	BLCA
TCGA_DK_AA6X_01	3.77526	4.11365	BLCA	Muscle invasive urothelial carcinoma (pT2 or above)	BLCA
TCGA_DK_AA71_01	4.59101	5.5783	BLCA	Muscle invasive urothelial carcinoma (pT2 or above)	BLCA
TCGA_DK_AA74_01	3.27465	2.88647	BLCA	Muscle invasive urothelial carcinoma (pT2 or above)	BLCA
TCGA_DK_AA75_01	3.19216	5.97725	BLCA	Muscle invasive urothelial carcinoma (pT2 or above)	BLCA
TCGA_DK_AA76_01	4.11733	6.35885	BLCA	Muscle invasive urothelial carcinoma (pT2 or above)	BLCA
TCGA_DK_AA77_01	4.78713	6.26303	BLCA	Muscle invasive urothelial carcinoma (pT2 or above)	BLCA
TCGA_E5_A2PC_01	3.9059	5.06458	BLCA	Muscle invasive urothelial carcinoma (pT2 or above)	BLCA
TCGA_E5_A4TZ_01	3.55587	5.65648	BLCA	Muscle invasive urothelial carcinoma (pT2 or above)	BLCA
TCGA_E5_A4U1_01	4.21582	6.83661	BLCA	Muscle invasive urothelial carcinoma (pT2 or above)	BLCA
TCGA_E7_A3X6_01	4.40468	5.07832	BLCA	Muscle invasive urothelial carcinoma (pT2 or above)	BLCA
TCGA_E7_A3Y1_01	5.12128	5.77044	BLCA	Muscle invasive urothelial carcinoma (pT2 or above)	BLCA
TCGA_E7_A4IJ_01	3.42518	5.56853	BLCA	Muscle invasive urothelial carcinoma (pT2 or above)	BLCA
TCGA_E7_A4XJ_01	3.74713	5.54252	BLCA	Muscle invasive urothelial carcinoma (pT2 or above)	BLCA
TCGA_E7_A519_01	5.17033	5.51583	BLCA	Muscle invasive urothelial carcinoma (pT2 or above)	BLCA
TCGA_E7_A541_01	2.93679	4.47649	BLCA	Muscle invasive urothelial carcinoma (pT2 or above)	BLCA
TCGA_E7_A5KE_01	4.11338	6.43924	BLCA	Muscle invasive urothelial carcinoma (pT2 or above)	BLCA
TCGA_E7_A5KF_01	5.92654	6.50448	BLCA	Muscle invasive urothelial carcinoma (pT2 or above)	BLCA
TCGA_E7_A677_01	4.61901	5.62385	BLCA	Muscle invasive urothelial carcinoma (pT2 or above)	BLCA
TCGA_E7_A678_01	5.74357	6.07948	BLCA	Muscle invasive urothelial carcinoma (pT2 or above)	BLCA
TCGA_E7_A6MD_01	4.2855	5.08204	BLCA	Muscle invasive urothelial carcinoma (pT2 or above)	BLCA
TCGA_E7_A6ME_01	3.74558	5.02716	BLCA	Muscle invasive urothelial carcinoma (pT2 or above)	BLCA
TCGA_E7_A6MF_01	2.20411	12.403	BLCA	Muscle invasive urothelial carcinoma (pT2 or above)	BLCA
TCGA_E7_A7DU_01	5.46243	6.57152	BLCA	Muscle invasive urothelial carcinoma (pT2 or above)	BLCA
TCGA_E7_A7DV_01	2.85911	3.30244	BLCA	Muscle invasive urothelial carcinoma (pT2 or above)	BLCA
TCGA_E7_A7PW_01	4.08364	5.42547	BLCA	Muscle invasive urothelial carcinoma (pT2 or above)	BLCA
TCGA_E7_A7XN_01	5.65013	1.08014	BLCA	Muscle invasive urothelial carcinoma (pT2 or above)	BLCA
TCGA_E7_A85H_01	4.8209	4.18996	BLCA	Muscle invasive urothelial carcinoma (pT2 or above)	BLCA
TCGA_E7_A8O7_01	5.24893	5.75958	BLCA	Muscle invasive urothelial carcinoma (pT2 or above)	BLCA
TCGA_E7_A8O8_01	4.68228	6.49265	BLCA	Muscle invasive urothelial carcinoma (pT2 or above)	BLCA
TCGA_E7_A97P_01	4.30715	2.9326	BLCA	Muscle invasive urothelial carcinoma (pT2 or above)	BLCA
TCGA_E7_A97Q_01	4.05683	5.10258	BLCA	Muscle invasive urothelial carcinoma (pT2 or above)	BLCA
TCGA_FD_A3B3_01	3.08602	2.47375	BLCA	Muscle invasive urothelial carcinoma (pT2 or above)	BLCA
TCGA_FD_A3B4_01	7.3582	0.909689	BLCA	Muscle invasive urothelial carcinoma (pT2 or above)	BLCA
TCGA_FD_A3B5_01	4.26691	4.8951	BLCA	Muscle invasive urothelial carcinoma (pT2 or above)	BLCA
TCGA_FD_A3B6_01	2.86196	3.32755	BLCA	Muscle invasive urothelial carcinoma (pT2 or above)	BLCA
TCGA_FD_A3B7_01	3.41081	1.56147	BLCA	Muscle invasive urothelial carcinoma (pT2 or above)	BLCA
TCGA_FD_A3B8_01	0.0293821	1.04954	BLCA	Muscle invasive urothelial carcinoma (pT2 or above)	BLCA
TCGA_FD_A3N5_01	2.74573	4.20932	BLCA	Muscle invasive urothelial carcinoma (pT2 or above)	BLCA
TCGA_FD_A3N6_01	8.99066	2.07408	BLCA	Muscle invasive urothelial carcinoma (pT2 or above)	BLCA
TCGA_FD_A3NA_01	3.35039	4.74404	BLCA	Muscle invasive urothelial carcinoma (pT2 or above)	BLCA
TCGA_FD_A3SJ_01	3.30045	3.48061	BLCA	Muscle invasive urothelial carcinoma (pT2 or above)	BLCA
TCGA_FD_A3SL_01	3.97617	4.43707	BLCA	Muscle invasive urothelial carcinoma (pT2 or above)	BLCA
TCGA_FD_A3SM_01	3.87786	4.41567	BLCA	Muscle invasive urothelial carcinoma (pT2 or above)	BLCA
TCGA_FD_A3SN_01	3.47256	4.88156	BLCA	Muscle invasive urothelial carcinoma (pT2 or above)	BLCA
TCGA_FD_A3SO_01	3.21472	4.00344	BLCA	Muscle invasive urothelial carcinoma (pT2 or above)	BLCA
TCGA_FD_A3SP_01	3.2976	3.35525	BLCA	Muscle invasive urothelial carcinoma (pT2 or above)	BLCA
TCGA_FD_A3SQ_01	4.21936	4.77459	BLCA	Muscle invasive urothelial carcinoma (pT2 or above)	BLCA
TCGA_FD_A3SR_01	3.6596	4.9393	BLCA	Muscle invasive urothelial carcinoma (pT2 or above)	BLCA
TCGA_FD_A3SS_01	3.06938	5.21941	BLCA	Muscle invasive urothelial carcinoma (pT2 or above)	BLCA
TCGA_FD_A43N_01	3.25179	5.70281	BLCA	Muscle invasive urothelial carcinoma (pT2 or above)	BLCA
TCGA_FD_A43P_01	3.50333	4.06205	BLCA	Muscle invasive urothelial carcinoma (pT2 or above)	BLCA
TCGA_FD_A43S_01	2.2255	1.64651	BLCA	Muscle invasive urothelial carcinoma (pT2 or above)	BLCA
TCGA_FD_A43U_01	3.90902	3.94173	BLCA	Muscle invasive urothelial carcinoma (pT2 or above)	BLCA
TCGA_FD_A43X_01	5.13476	6.89966	BLCA	Muscle invasive urothelial carcinoma (pT2 or above)	BLCA
TCGA_FD_A43Y_01	4.09898	3.27608	BLCA	Muscle invasive urothelial carcinoma (pT2 or above)	BLCA
TCGA_FD_A5BR_01	4.52228	5.29353	BLCA	Muscle invasive urothelial carcinoma (pT2 or above)	BLCA
TCGA_FD_A5BS_01	2.22901	1.52734	BLCA	Muscle invasive urothelial carcinoma (pT2 or above)	BLCA
TCGA_FD_A5BT_01	2.79145	2.52001	BLCA	Muscle invasive urothelial carcinoma (pT2 or above)	BLCA
TCGA_FD_A5BU_01	3.9173	2.66742	BLCA	Muscle invasive urothelial carcinoma (pT2 or above)	BLCA
TCGA_FD_A5BV_01	4.32904	5.3861	BLCA	Muscle invasive urothelial carcinoma (pT2 or above)	BLCA
TCGA_FD_A5BX_01	3.17416	3.16589	BLCA	Muscle invasive urothelial carcinoma (pT2 or above)	BLCA
TCGA_FD_A5BY_01	7.4415	0.0084327	BLCA	Muscle invasive urothelial carcinoma (pT2 or above)	BLCA
TCGA_FD_A5BZ_01	3.47492	4.92425	BLCA	Muscle invasive urothelial carcinoma (pT2 or above)	BLCA
TCGA_FD_A5C0_01	2.83853	5.13044	BLCA	Muscle invasive urothelial carcinoma (pT2 or above)	BLCA
TCGA_FD_A5C1_01	3.62865	3.5349	BLCA	Muscle invasive urothelial carcinoma (pT2 or above)	BLCA
TCGA_FD_A62N_01	3.56394	2.60844	BLCA	Muscle invasive urothelial carcinoma (pT2 or above)	BLCA
TCGA_FD_A62O_01	3.83894	6.07873	BLCA	Muscle invasive urothelial carcinoma (pT2 or above)	BLCA
TCGA_FD_A62P_01	3.76669	3.89784	BLCA	Muscle invasive urothelial carcinoma (pT2 or above)	BLCA
TCGA_FD_A62S_01	3.45522	2.71685	BLCA	Muscle invasive urothelial carcinoma (pT2 or above)	BLCA
TCGA_FD_A6TA_01	3.77482	4.63685	BLCA	Muscle invasive urothelial carcinoma (pT2 or above)	BLCA
TCGA_FD_A6TB_01	3.05456	2.3928	BLCA	Muscle invasive urothelial carcinoma (pT2 or above)	BLCA
TCGA_FD_A6TC_01	4.08891	5.39056	BLCA	Muscle invasive urothelial carcinoma (pT2 or above)	BLCA
TCGA_FD_A6TD_01	2.89704	3.90043	BLCA	Muscle invasive urothelial carcinoma (pT2 or above)	BLCA
TCGA_FD_A6TE_01	3.049	5.22568	BLCA	Muscle invasive urothelial carcinoma (pT2 or above)	BLCA
TCGA_FD_A6TF_01	2.86339	3.4897	BLCA	Muscle invasive urothelial carcinoma (pT2 or above)	BLCA
TCGA_FD_A6TG_01	3.72619	4.27472	BLCA	Muscle invasive urothelial carcinoma (pT2 or above)	BLCA
TCGA_FD_A6TH_01	2.77282	5.02319	BLCA	Muscle invasive urothelial carcinoma (pT2 or above)	BLCA
TCGA_FD_A6TI_01	3.7805	5.58854	BLCA	Muscle invasive urothelial carcinoma (pT2 or above)	BLCA
TCGA_FD_A6TK_01	3.39513	3.45538	BLCA	Muscle invasive urothelial carcinoma (pT2 or above)	BLCA
TCGA_FJ_A3Z7_01	3.38113	4.45552	BLCA	Muscle invasive urothelial carcinoma (pT2 or above)	BLCA
TCGA_FJ_A3Z9_01	4.62761	6.12003	BLCA	Muscle invasive urothelial carcinoma (pT2 or above)	BLCA
TCGA_FJ_A3ZE_01	5.13571	5.92315	BLCA	Muscle invasive urothelial carcinoma (pT2 or above)	BLCA
TCGA_FJ_A3ZF_01	3.34783	5.8745	BLCA	Muscle invasive urothelial carcinoma (pT2 or above)	BLCA
TCGA_FJ_A871_01	4.80271	2.38519	BLCA	Muscle invasive urothelial carcinoma (pT2 or above)	BLCA
TCGA_FT_A3EE_01	3.85881	4.66672	BLCA	Muscle invasive urothelial carcinoma (pT2 or above)	BLCA
TCGA_FT_A61P_01	2.74512	4.33225	BLCA	Muscle invasive urothelial carcinoma (pT2 or above)	BLCA
TCGA_G2_A2EC_01	3.96319	5.07411	BLCA	Muscle invasive urothelial carcinoma (pT2 or above)	BLCA
TCGA_G2_A2EF_01	3.96363	2.32983	BLCA	Muscle invasive urothelial carcinoma (pT2 or above)	BLCA
TCGA_G2_A2EJ_01	6.98037	2.62144	BLCA	Muscle invasive urothelial carcinoma (pT2 or above)	BLCA
TCGA_G2_A2EK_01	4.02712	5.05044	BLCA	Muscle invasive urothelial carcinoma (pT2 or above)	BLCA
TCGA_G2_A2EL_01	4.5627	4.54528	BLCA	Muscle invasive urothelial carcinoma (pT2 or above)	BLCA
TCGA_G2_A2EO_01	3.99418	4.95952	BLCA	Muscle invasive urothelial carcinoma (pT2 or above)	BLCA
TCGA_G2_A2ES_01	6.59075	0.309184	BLCA	Muscle invasive urothelial carcinoma (pT2 or above)	BLCA
TCGA_G2_A3IB_01	6.90163	3.41664	BLCA	Muscle invasive urothelial carcinoma (pT2 or above)	BLCA
TCGA_G2_A3IE_01	4.45042	5.05245	BLCA	Muscle invasive urothelial carcinoma (pT2 or above)	BLCA
TCGA_G2_A3VY_01	3.83673	5.83307	BLCA	Muscle invasive urothelial carcinoma (pT2 or above)	BLCA
TCGA_G2_AA3B_01	3.80769	5.98306	BLCA	Muscle invasive urothelial carcinoma (pT2 or above)	BLCA
TCGA_G2_AA3C_01	2.72159	2.81801	BLCA	Muscle invasive urothelial carcinoma (pT2 or above)	BLCA
TCGA_G2_AA3D_01	4.62985	4.13386	BLCA	Muscle invasive urothelial carcinoma (pT2 or above)	BLCA
TCGA_G2_AA3F_01	4.39701	5.18442	BLCA	Muscle invasive urothelial carcinoma (pT2 or above)	BLCA
TCGA_GC_A3BM_01	4.6252	6.60643	BLCA	Muscle invasive urothelial carcinoma (pT2 or above)	BLCA
TCGA_GC_A3I6_01	7.57931	-0.0608573	BLCA	Muscle invasive urothelial carcinoma (pT2 or above)	BLCA
TCGA_GC_A3OO_01	2.82037	3.68226	BLCA	Muscle invasive urothelial carcinoma (pT2 or above)	BLCA
TCGA_GC_A3RB_01	4.69623	4.64016	BLCA	Muscle invasive urothelial carcinoma (pT2 or above)	BLCA
TCGA_GC_A3RC_01	3.11681	3.89142	BLCA	Muscle invasive urothelial carcinoma (pT2 or above)	BLCA
TCGA_GC_A3RD_01	4.10879	5.27848	BLCA	Muscle invasive urothelial carcinoma (pT2 or above)	BLCA
TCGA_GC_A3WC_01	4.17659	2.32444	BLCA	Muscle invasive urothelial carcinoma (pT2 or above)	BLCA
TCGA_GC_A3YS_01	3.21584	3.68743	BLCA	Muscle invasive urothelial carcinoma (pT2 or above)	BLCA
TCGA_GC_A4ZW_01	3.31504	5.59098	BLCA	Muscle invasive urothelial carcinoma (pT2 or above)	BLCA
TCGA_GC_A6I1_01	4.71974	1.96702	BLCA	Muscle invasive urothelial carcinoma (pT2 or above)	BLCA
TCGA_GC_A6I3_01	3.07075	4.0578	BLCA	Muscle invasive urothelial carcinoma (pT2 or above)	BLCA
TCGA_GD_A2C5_01	4.0857	5.99583	BLCA	Muscle invasive urothelial carcinoma (pT2 or above)	BLCA
TCGA_GD_A3OP_01	2.98279	4.5296	BLCA	Muscle invasive urothelial carcinoma (pT2 or above)	BLCA
TCGA_GD_A3OQ_01	4.44056	5.70879	BLCA	Muscle invasive urothelial carcinoma (pT2 or above)	BLCA
TCGA_GD_A3OS_01	5.11944	2.70978	BLCA	Muscle invasive urothelial carcinoma (pT2 or above)	BLCA
TCGA_GD_A6C6_01	4.46442	5.04272	BLCA	Muscle invasive urothelial carcinoma (pT2 or above)	BLCA
TCGA_GD_A76B_01	3.67722	4.22704	BLCA	Muscle invasive urothelial carcinoma (pT2 or above)	BLCA
TCGA_GU_A42P_01	3.51236	5.85972	BLCA	Muscle invasive urothelial carcinoma (pT2 or above)	BLCA
TCGA_GU_A42Q_01	5.10229	3.29026	BLCA	Muscle invasive urothelial carcinoma (pT2 or above)	BLCA
TCGA_GU_A42R_01	4.51839	4.93316	BLCA	Muscle invasive urothelial carcinoma (pT2 or above)	BLCA
TCGA_GU_A762_01	6.57585	1.13393	BLCA	Muscle invasive urothelial carcinoma (pT2 or above)	BLCA
TCGA_GU_A763_01	5.36116	6.55891	BLCA	Muscle invasive urothelial carcinoma (pT2 or above)	BLCA
TCGA_GU_A764_01	2.93503	2.78661	BLCA	Muscle invasive urothelial carcinoma (pT2 or above)	BLCA
TCGA_GU_A766_01	2.76038	2.4972	BLCA	Muscle invasive urothelial carcinoma (pT2 or above)	BLCA
TCGA_GU_A767_01	4.24638	4.27996	BLCA	Muscle invasive urothelial carcinoma (pT2 or above)	BLCA
TCGA_GU_AATO_01	2.91219	4.90925	BLCA	Muscle invasive urothelial carcinoma (pT2 or above)	BLCA
TCGA_GU_AATP_01	3.79059	4.88559	BLCA	Muscle invasive urothelial carcinoma (pT2 or above)	BLCA
TCGA_GU_AATQ_01	4.86302	4.65063	BLCA	Muscle invasive urothelial carcinoma (pT2 or above)	BLCA
TCGA_GV_A3JV_01	4.11096	5.74865	BLCA	Muscle invasive urothelial carcinoma (pT2 or above)	BLCA
TCGA_GV_A3JW_01	4.96392	5.75334	BLCA	Muscle invasive urothelial carcinoma (pT2 or above)	BLCA
TCGA_GV_A3JX_01	2.76083	5.42389	BLCA	Muscle invasive urothelial carcinoma (pT2 or above)	BLCA
TCGA_GV_A3JZ_01	3.12352	5.73697	BLCA	Muscle invasive urothelial carcinoma (pT2 or above)	BLCA
TCGA_GV_A3QF_01	3.93875	5.31491	BLCA	Muscle invasive urothelial carcinoma (pT2 or above)	BLCA
TCGA_GV_A3QG_01	3.34334	2.81097	BLCA	Muscle invasive urothelial carcinoma (pT2 or above)	BLCA
TCGA_GV_A3QH_01	3.79649	5.44047	BLCA	Muscle invasive urothelial carcinoma (pT2 or above)	BLCA
TCGA_GV_A3QI_01	3.77273	5.38259	BLCA	Muscle invasive urothelial carcinoma (pT2 or above)	BLCA
TCGA_GV_A3QK_01	4.30217	5.80761	BLCA	Muscle invasive urothelial carcinoma (pT2 or above)	BLCA
TCGA_GV_A40E_01	3.13269	3.63316	BLCA	Muscle invasive urothelial carcinoma (pT2 or above)	BLCA
TCGA_GV_A40G_01	3.07142	5.73195	BLCA	Muscle invasive urothelial carcinoma (pT2 or above)	BLCA
TCGA_GV_A6ZA_01	4.3122	6.17509	BLCA	Muscle invasive urothelial carcinoma (pT2 or above)	BLCA
TCGA_H4_A2HO_01	3.2613	5.03485	BLCA	Muscle invasive urothelial carcinoma (pT2 or above)	BLCA
TCGA_H4_A2HQ_01	3.81438	5.50061	BLCA	Muscle invasive urothelial carcinoma (pT2 or above)	BLCA
TCGA_HQ_A2OE_01	3.95419	6.15242	BLCA	Muscle invasive urothelial carcinoma (pT2 or above)	BLCA
TCGA_HQ_A2OF_01	3.88687	-9.06939	BLCA	Muscle invasive urothelial carcinoma (pT2 or above)	BLCA
TCGA_HQ_A5ND_01	4.53962	4.11866	BLCA	Muscle invasive urothelial carcinoma (pT2 or above)	BLCA
TCGA_HQ_A5NE_01	3.37598	3.78139	BLCA	Muscle invasive urothelial carcinoma (pT2 or above)	BLCA
TCGA_K4_A3WS_01	3.91904	4.32579	BLCA	Muscle invasive urothelial carcinoma (pT2 or above)	BLCA
TCGA_K4_A3WU_01	2.84207	3.55227	BLCA	Muscle invasive urothelial carcinoma (pT2 or above)	BLCA
TCGA_K4_A3WV_01	5.63305	4.26247	BLCA	Muscle invasive urothelial carcinoma (pT2 or above)	BLCA
TCGA_K4_A4AB_01	4.32637	4.03815	BLCA	Muscle invasive urothelial carcinoma (pT2 or above)	BLCA
TCGA_K4_A4AC_01	3.24179	3.10468	BLCA	Muscle invasive urothelial carcinoma (pT2 or above)	BLCA
TCGA_K4_A54R_01	2.72723	4.77392	BLCA	Muscle invasive urothelial carcinoma (pT2 or above)	BLCA
TCGA_K4_A5RH_01	3.58505	2.44323	BLCA	Muscle invasive urothelial carcinoma (pT2 or above)	BLCA
TCGA_K4_A5RI_01	5.63226	4.21394	BLCA	Muscle invasive urothelial carcinoma (pT2 or above)	BLCA
TCGA_K4_A5RJ_01	3.07069	1.75027	BLCA	Muscle invasive urothelial carcinoma (pT2 or above)	BLCA
TCGA_K4_A6FZ_01	2.74762	3.90885	BLCA	Muscle invasive urothelial carcinoma (pT2 or above)	BLCA
TCGA_K4_A6MB_01	3.88263	5.6217	BLCA	Muscle invasive urothelial carcinoma (pT2 or above)	BLCA
TCGA_K4_A83P_01	1.62604	1.50684	BLCA	Muscle invasive urothelial carcinoma (pT2 or above)	BLCA
TCGA_K4_AAQO_01	3.34037	4.39864	BLCA	Muscle invasive urothelial carcinoma (pT2 or above)	BLCA
TCGA_KQ_A41N_01	3.62863	4.54691	BLCA	Muscle invasive urothelial carcinoma (pT2 or above)	BLCA
TCGA_KQ_A41O_01	3.93379	6.19405	BLCA	Muscle invasive urothelial carcinoma (pT2 or above)	BLCA
TCGA_KQ_A41P_01	3.82462	5.02873	BLCA	Muscle invasive urothelial carcinoma (pT2 or above)	BLCA
TCGA_KQ_A41Q_01	3.32527	5.21792	BLCA	Muscle invasive urothelial carcinoma (pT2 or above)	BLCA
TCGA_KQ_A41R_01	3.96343	6.10628	BLCA	Muscle invasive urothelial carcinoma (pT2 or above)	BLCA
TCGA_KQ_A41S_01	2.60041	5.00582	BLCA	Muscle invasive urothelial carcinoma (pT2 or above)	BLCA
TCGA_LC_A66R_01	3.44356	3.04379	BLCA	Muscle invasive urothelial carcinoma (pT2 or above)	BLCA
TCGA_LT_A5Z6_01	2.99136	4.74905	BLCA	Muscle invasive urothelial carcinoma (pT2 or above)	BLCA
TCGA_LT_A8JT_01	4.50623	6.73898	BLCA	Muscle invasive urothelial carcinoma (pT2 or above)	BLCA
TCGA_MV_A51V_01	3.72028	5.55596	BLCA	Muscle invasive urothelial carcinoma (pT2 or above)	BLCA
TCGA_PQ_A6FI_01	4.5841	3.43164	BLCA	Muscle invasive urothelial carcinoma (pT2 or above)	BLCA
TCGA_PQ_A6FN_01	3.96783	2.46988	BLCA	Muscle invasive urothelial carcinoma (pT2 or above)	BLCA
TCGA_R3_A69X_01	3.22673	3.10246	BLCA	Muscle invasive urothelial carcinoma (pT2 or above)	BLCA
TCGA_S5_A6DX_01	3.85273	4.50868	BLCA	Muscle invasive urothelial carcinoma (pT2 or above)	BLCA
TCGA_S5_AA26_01	4.54733	6.94792	BLCA	Muscle invasive urothelial carcinoma (pT2 or above)	BLCA
TCGA_SY_A9G0_01	3.00121	2.76019	BLCA	Muscle invasive urothelial carcinoma (pT2 or above)	BLCA
TCGA_SY_A9G5_01	3.77716	4.18307	BLCA	Muscle invasive urothelial carcinoma (pT2 or above)	BLCA
TCGA_UY_A78K_01	3.08945	3.97905	BLCA	Muscle invasive urothelial carcinoma (pT2 or above)	BLCA
TCGA_UY_A78L_01	3.03354	3.98146	BLCA	Muscle invasive urothelial carcinoma (pT2 or above)	BLCA
TCGA_UY_A78M_01	4.0978	5.97389	BLCA	Muscle invasive urothelial carcinoma (pT2 or above)	BLCA
TCGA_UY_A78N_01	3.5266	4.78291	BLCA	Muscle invasive urothelial carcinoma (pT2 or above)	BLCA
TCGA_UY_A78O_01	3.86801	6.0251	BLCA	Muscle invasive urothelial carcinoma (pT2 or above)	BLCA
TCGA_UY_A78P_01	2.78582	2.14757	BLCA	Muscle invasive urothelial carcinoma (pT2 or above)	BLCA
TCGA_UY_A8OB_01	2.93285	4.07049	BLCA	Muscle invasive urothelial carcinoma (pT2 or above)	BLCA
TCGA_UY_A8OC_01	5.25966	1.58293	BLCA	Muscle invasive urothelial carcinoma (pT2 or above)	BLCA
TCGA_UY_A8OD_01	3.51004	4.42063	BLCA	Muscle invasive urothelial carcinoma (pT2 or above)	BLCA
TCGA_UY_A9PA_01	3.46471	3.85992	BLCA	Muscle invasive urothelial carcinoma (pT2 or above)	BLCA
TCGA_UY_A9PB_01	2.98906	3.10914	BLCA	Muscle invasive urothelial carcinoma (pT2 or above)	BLCA
TCGA_UY_A9PD_01	2.95888	5.58789	BLCA	Muscle invasive urothelial carcinoma (pT2 or above)	BLCA
TCGA_UY_A9PE_01	3.93658	4.67886	BLCA	Muscle invasive urothelial carcinoma (pT2 or above)	BLCA
TCGA_UY_A9PF_01	3.16167	3.74681	BLCA	Muscle invasive urothelial carcinoma (pT2 or above)	BLCA
TCGA_UY_A9PH_01	3.94308	4.10847	BLCA	Muscle invasive urothelial carcinoma (pT2 or above)	BLCA
TCGA_XF_A8HB_01	8.38204	-0.427436	BLCA	Muscle invasive urothelial carcinoma (pT2 or above)	BLCA
TCGA_XF_A8HC_01	2.80954	5.54629	BLCA	Muscle invasive urothelial carcinoma (pT2 or above)	BLCA
TCGA_XF_A8HD_01	2.83734	3.69493	BLCA	Muscle invasive urothelial carcinoma (pT2 or above)	BLCA
TCGA_XF_A8HE_01	3.49449	2.34431	BLCA	Muscle invasive urothelial carcinoma (pT2 or above)	BLCA
TCGA_XF_A8HF_01	3.34455	5.43071	BLCA	Muscle invasive urothelial carcinoma (pT2 or above)	BLCA
TCGA_XF_A8HG_01	3.80748	6.17971	BLCA	Muscle invasive urothelial carcinoma (pT2 or above)	BLCA
TCGA_XF_A8HH_01	3.74371	5.21245	BLCA	Muscle invasive urothelial carcinoma (pT2 or above)	BLCA
TCGA_XF_A8HI_01	5.40334	6.48638	BLCA	Muscle invasive urothelial carcinoma (pT2 or above)	BLCA
TCGA_XF_A9SG_01	2.93186	3.44665	BLCA	Muscle invasive urothelial carcinoma (pT2 or above)	BLCA
TCGA_XF_A9SH_01	4.83372	5.6455	BLCA	Muscle invasive urothelial carcinoma (pT2 or above)	BLCA
TCGA_XF_A9SI_01	2.70841	1.83798	BLCA	Muscle invasive urothelial carcinoma (pT2 or above)	BLCA
TCGA_XF_A9SJ_01	3.2774	4.36014	BLCA	Muscle invasive urothelial carcinoma (pT2 or above)	BLCA
TCGA_XF_A9SK_01	3.79658	5.00082	BLCA	Muscle invasive urothelial carcinoma (pT2 or above)	BLCA
TCGA_XF_A9SL_01	2.15382	1.52855	BLCA	Muscle invasive urothelial carcinoma (pT2 or above)	BLCA
TCGA_XF_A9SM_01	2.75406	2.42538	BLCA	Muscle invasive urothelial carcinoma (pT2 or above)	BLCA
TCGA_XF_A9SP_01	3.26472	4.10898	BLCA	Muscle invasive urothelial carcinoma (pT2 or above)	BLCA
TCGA_XF_A9ST_01	2.05035	-0.399524	BLCA	Muscle invasive urothelial carcinoma (pT2 or above)	BLCA
TCGA_XF_A9SU_01	3.99957	4.31276	BLCA	Muscle invasive urothelial carcinoma (pT2 or above)	BLCA
TCGA_XF_A9SV_01	4.26348	6.14447	BLCA	Muscle invasive urothelial carcinoma (pT2 or above)	BLCA
TCGA_XF_A9SW_01	2.4614	-1.80941	BLCA	Muscle invasive urothelial carcinoma (pT2 or above)	BLCA
TCGA_XF_A9SX_01	2.77665	4.10031	BLCA	Muscle invasive urothelial carcinoma (pT2 or above)	BLCA
TCGA_XF_A9SY_01	3.29944	1.70564	BLCA	Muscle invasive urothelial carcinoma (pT2 or above)	BLCA
TCGA_XF_A9SZ_01	3.18228	3.73247	BLCA	Muscle invasive urothelial carcinoma (pT2 or above)	BLCA
TCGA_XF_A9T0_01	3.88411	5.23588	BLCA	Muscle invasive urothelial carcinoma (pT2 or above)	BLCA
TCGA_XF_A9T2_01	8.94712	2.57206	BLCA	Muscle invasive urothelial carcinoma (pT2 or above)	BLCA
TCGA_XF_A9T3_01	2.84745	3.00288	BLCA	Muscle invasive urothelial carcinoma (pT2 or above)	BLCA
TCGA_XF_A9T4_01	4.90448	4.34526	BLCA	Muscle invasive urothelial carcinoma (pT2 or above)	BLCA
TCGA_XF_A9T5_01	6.07303	2.92855	BLCA	Muscle invasive urothelial carcinoma (pT2 or above)	BLCA
TCGA_XF_A9T6_01	3.61515	5.75526	BLCA	Muscle invasive urothelial carcinoma (pT2 or above)	BLCA
TCGA_XF_A9T8_01	6.67683	0.939534	BLCA	Muscle invasive urothelial carcinoma (pT2 or above)	BLCA
TCGA_XF_AAME_01	1.69852	1.67951	BLCA	Muscle invasive urothelial carcinoma (pT2 or above)	BLCA
TCGA_XF_AAMF_01	3.09459	4.96193	BLCA	Muscle invasive urothelial carcinoma (pT2 or above)	BLCA
TCGA_XF_AAMG_01	3.17648	5.57581	BLCA	Muscle invasive urothelial carcinoma (pT2 or above)	BLCA
TCGA_XF_AAMH_01	3.43414	3.3865	BLCA	Muscle invasive urothelial carcinoma (pT2 or above)	BLCA
TCGA_XF_AAMJ_01	3.29399	1.76155	BLCA	Muscle invasive urothelial carcinoma (pT2 or above)	BLCA
TCGA_XF_AAML_01	3.24175	5.26939	BLCA	Muscle invasive urothelial carcinoma (pT2 or above)	BLCA
TCGA_XF_AAMQ_01	4.31568	5.29069	BLCA	Muscle invasive urothelial carcinoma (pT2 or above)	BLCA
TCGA_XF_AAMR_01	3.14308	2.91932	BLCA	Muscle invasive urothelial carcinoma (pT2 or above)	BLCA
TCGA_XF_AAMT_01	3.44522	2.76679	BLCA	Muscle invasive urothelial carcinoma (pT2 or above)	BLCA
TCGA_XF_AAMW_01	4.32052	4.03572	BLCA	Muscle invasive urothelial carcinoma (pT2 or above)	BLCA
TCGA_XF_AAMX_01	3.8014	6.21051	BLCA	Muscle invasive urothelial carcinoma (pT2 or above)	BLCA
TCGA_XF_AAMY_01	3.63032	4.69018	BLCA	Muscle invasive urothelial carcinoma (pT2 or above)	BLCA
TCGA_XF_AAMZ_01	4.04138	4.50728	BLCA	Muscle invasive urothelial carcinoma (pT2 or above)	BLCA
TCGA_XF_AAN0_01	2.74191	4.71644	BLCA	Muscle invasive urothelial carcinoma (pT2 or above)	BLCA
TCGA_XF_AAN1_01	4.58268	6.56434	BLCA	Muscle invasive urothelial carcinoma (pT2 or above)	BLCA
TCGA_XF_AAN2_01	2.7982	4.48462	BLCA	Muscle invasive urothelial carcinoma (pT2 or above)	BLCA
TCGA_XF_AAN3_01	6.45856	1.43037	BLCA	Muscle invasive urothelial carcinoma (pT2 or above)	BLCA
TCGA_XF_AAN4_01	1.39111	0.71571	BLCA	Muscle invasive urothelial carcinoma (pT2 or above)	BLCA
TCGA_XF_AAN5_01	6.91442	0.483915	BLCA	Muscle invasive urothelial carcinoma (pT2 or above)	BLCA
TCGA_XF_AAN7_01	3.34226	5.64608	BLCA	Muscle invasive urothelial carcinoma (pT2 or above)	BLCA
TCGA_XF_AAN8_01	-1.17589	-0.207188	BLCA	Muscle invasive urothelial carcinoma (pT2 or above)	BLCA
TCGA_YC_A89H_01	4.15606	4.33764	BLCA	Muscle invasive urothelial carcinoma (pT2 or above)	BLCA
TCGA_YC_A8S6_01	3.23365	3.20804	BLCA	Muscle invasive urothelial carcinoma (pT2 or above)	BLCA
TCGA_YC_A9TC_01	6.43309	2.90382	BLCA	Muscle invasive urothelial carcinoma (pT2 or above)	BLCA
TCGA_YF_AA3L_01	3.46255	5.71632	BLCA	Muscle invasive urothelial carcinoma (pT2 or above)	BLCA
TCGA_YF_AA3M_01	3.49025	5.75835	BLCA	Muscle invasive urothelial carcinoma (pT2 or above)	BLCA
TCGA_ZF_A9R0_01	3.84514	5.78925	BLCA	Muscle invasive urothelial carcinoma (pT2 or above)	BLCA
TCGA_ZF_A9R1_01	4.04386	5.09767	BLCA	Muscle invasive urothelial carcinoma (pT2 or above)	BLCA
TCGA_ZF_A9R2_01	4.65635	5.86664	BLCA	Muscle invasive urothelial carcinoma (pT2 or above)	BLCA
TCGA_ZF_A9R3_01	4.74029	5.91247	BLCA	Muscle invasive urothelial carcinoma (pT2 or above)	BLCA
TCGA_ZF_A9R4_01	4.67794	6.46614	BLCA	Muscle invasive urothelial carcinoma (pT2 or above)	BLCA
TCGA_ZF_A9R5_01	5.11565	5.73367	BLCA	Muscle invasive urothelial carcinoma (pT2 or above)	BLCA
TCGA_ZF_A9R7_01	4.10878	4.74601	BLCA	Muscle invasive urothelial carcinoma (pT2 or above)	BLCA
TCGA_ZF_A9R9_01	3.46897	5.11766	BLCA	Muscle invasive urothelial carcinoma (pT2 or above)	BLCA
TCGA_ZF_A9RC_01	3.30337	4.18439	BLCA	Muscle invasive urothelial carcinoma (pT2 or above)	BLCA
TCGA_ZF_A9RD_01	6.18166	0.748414	BLCA	Muscle invasive urothelial carcinoma (pT2 or above)	BLCA
TCGA_ZF_A9RE_01	4.52667	5.25761	BLCA	Muscle invasive urothelial carcinoma (pT2 or above)	BLCA
TCGA_ZF_A9RF_01	2.88965	2.97021	BLCA	Muscle invasive urothelial carcinoma (pT2 or above)	BLCA
TCGA_ZF_A9RG_01	4.33053	1.38098	BLCA	Muscle invasive urothelial carcinoma (pT2 or above)	BLCA
TCGA_ZF_A9RL_01	5.10361	6.74079	BLCA	Muscle invasive urothelial carcinoma (pT2 or above)	BLCA
TCGA_ZF_A9RM_01	5.02998	5.39966	BLCA	Muscle invasive urothelial carcinoma (pT2 or above)	BLCA
TCGA_ZF_A9RN_01	6.34475	2.56228	BLCA	Muscle invasive urothelial carcinoma (pT2 or above)	BLCA
TCGA_ZF_AA4N_01	7.77643	3.02674	BLCA	NA	BLCA
TCGA_ZF_AA4R_01	4.13737	4.47814	BLCA	Muscle invasive urothelial carcinoma (pT2 or above)	BLCA
TCGA_ZF_AA4T_01	3.06897	4.99633	BLCA	Muscle invasive urothelial carcinoma (pT2 or above)	BLCA
TCGA_ZF_AA4U_01	4.3831	6.24776	BLCA	Muscle invasive urothelial carcinoma (pT2 or above)	BLCA
TCGA_ZF_AA4V_01	3.64001	3.63613	BLCA	Muscle invasive urothelial carcinoma (pT2 or above)	BLCA
TCGA_ZF_AA4W_01	2.5697	1.44657	BLCA	Muscle invasive urothelial carcinoma (pT2 or above)	BLCA
TCGA_ZF_AA4X_01	3.00927	5.14987	BLCA	Muscle invasive urothelial carcinoma (pT2 or above)	BLCA
TCGA_ZF_AA51_01	3.21619	4.31785	BLCA	Muscle invasive urothelial carcinoma (pT2 or above)	BLCA
TCGA_ZF_AA52_01	2.71798	4.34334	BLCA	Muscle invasive urothelial carcinoma (pT2 or above)	BLCA
TCGA_ZF_AA53_01	2.73362	2.71416	BLCA	Muscle invasive urothelial carcinoma (pT2 or above)	BLCA
TCGA_ZF_AA54_01	2.79075	2.96703	BLCA	Muscle invasive urothelial carcinoma (pT2 or above)	BLCA
TCGA_ZF_AA56_01	4.67294	3.57117	BLCA	Muscle invasive urothelial carcinoma (pT2 or above)	BLCA
TCGA_ZF_AA58_01	2.7391	1.7749	BLCA	Muscle invasive urothelial carcinoma (pT2 or above)	BLCA
TCGA_ZF_AA5H_01	3.10889	3.5812	BLCA	Muscle invasive urothelial carcinoma (pT2 or above)	BLCA
TCGA_ZF_AA5N_01	3.61054	4.31033	BLCA	Muscle invasive urothelial carcinoma (pT2 or above)	BLCA
TCGA_ZF_AA5P_01	2.46675	2.54772	BLCA	Muscle invasive urothelial carcinoma (pT2 or above)	BLCA
TCGA_3C_AAAU_01	-0.857125	7.48865	BRCA	Infiltrating Lobular Carcinoma	BRCA
TCGA_3C_AALI_01	1.0758	7.31612	BRCA	Infiltrating Ductal Carcinoma	BRCA
TCGA_3C_AALJ_01	1.72128	8.57567	BRCA	Infiltrating Ductal Carcinoma	BRCA
TCGA_3C_AALK_01	2.07924	8.27289	BRCA	Infiltrating Ductal Carcinoma	BRCA
TCGA_4H_AAAK_01	-0.682878	7.11113	BRCA	Infiltrating Lobular Carcinoma	BRCA
TCGA_5L_AAT0_01	0.176549	6.63303	BRCA	Infiltrating Lobular Carcinoma	BRCA
TCGA_5T_A9QA_01	3.41116	8.35015	BRCA	Other, specify	BRCA
TCGA_A1_A0SB_01	-0.161709	4.81512	BRCA	Other, specify	BRCA
TCGA_A1_A0SE_01	-0.744169	7.95146	BRCA	Mixed Histology (please specify)	BRCA
TCGA_A1_A0SF_01	0.749671	7.86493	BRCA	Infiltrating Ductal Carcinoma	BRCA
TCGA_A1_A0SG_01	-1.30701	7.48552	BRCA	Other, specify	BRCA
TCGA_A1_A0SH_01	-0.09681	6.18361	BRCA	Infiltrating Ductal Carcinoma	BRCA
TCGA_A1_A0SI_01	0.16421	7.21308	BRCA	Infiltrating Ductal Carcinoma	BRCA
TCGA_A1_A0SJ_01	0.995374	6.98339	BRCA	Infiltrating Ductal Carcinoma	BRCA
TCGA_A1_A0SK_01	2.39616	3.71451	BRCA	Other, specify	BRCA
TCGA_A1_A0SM_01	1.98607	7.21506	BRCA	Infiltrating Ductal Carcinoma	BRCA
TCGA_A1_A0SN_01	2.76099	7.95498	BRCA	Infiltrating Ductal Carcinoma	BRCA
TCGA_A1_A0SO_01	0.782856	4.42525	BRCA	Infiltrating Ductal Carcinoma	BRCA
TCGA_A1_A0SP_01	1.39657	4.51351	BRCA	Infiltrating Ductal Carcinoma	BRCA
TCGA_A1_A0SQ_01	-0.557927	8.24608	BRCA	Infiltrating Ductal Carcinoma	BRCA
TCGA_A2_A04R_01	-8.5546e-06	9.19289	BRCA	Infiltrating Ductal Carcinoma	BRCA
TCGA_A2_A0CK_01	0.0491699	7.66558	BRCA	Infiltrating Lobular Carcinoma	BRCA
TCGA_A2_A0CO_01	0.442203	8.20035	BRCA	Infiltrating Lobular Carcinoma	BRCA
TCGA_A2_A0CR_01	1.74736	6.22147	BRCA	Infiltrating Lobular Carcinoma	BRCA
TCGA_A2_A0CT_01	2.84003	8.52386	BRCA	Infiltrating Ductal Carcinoma	BRCA
TCGA_A2_A0EN_01	1.12075	6.42457	BRCA	Infiltrating Lobular Carcinoma	BRCA
TCGA_A2_A0EP_01	1.01855	2.30724	BRCA	Infiltrating Lobular Carcinoma	BRCA
TCGA_A2_A0EU_01	-0.551183	7.42227	BRCA	Infiltrating Ductal Carcinoma	BRCA
TCGA_A2_A0ST_01	1.1048	2.59467	BRCA	Infiltrating Ductal Carcinoma	BRCA
TCGA_A2_A0SU_01	-0.610944	5.40877	BRCA	Infiltrating Ductal Carcinoma	BRCA
TCGA_A2_A0SV_01	1.06071	7.84658	BRCA	Infiltrating Ductal Carcinoma	BRCA
TCGA_A2_A0SW_01	1.49402	7.42829	BRCA	Infiltrating Ductal Carcinoma	BRCA
TCGA_A2_A0SX_01	1.52135	3.55964	BRCA	Infiltrating Ductal Carcinoma	BRCA
TCGA_A2_A0SY_01	1.86423	8.1397	BRCA	Infiltrating Lobular Carcinoma	BRCA
TCGA_A2_A0T0_01	0.871582	3.66616	BRCA	Infiltrating Ductal Carcinoma	BRCA
TCGA_A2_A0T1_01	0.618106	4.18813	BRCA	Infiltrating Ductal Carcinoma	BRCA
TCGA_A2_A0T2_01	1.40165	4.18487	BRCA	Infiltrating Ductal Carcinoma	BRCA
TCGA_A2_A0T4_01	2.0454	7.33493	BRCA	Infiltrating Lobular Carcinoma	BRCA
TCGA_A2_A0T5_01	0.0364528	6.63927	BRCA	Infiltrating Ductal Carcinoma	BRCA
TCGA_A2_A0T6_01	1.92829	8.01312	BRCA	Infiltrating Lobular Carcinoma	BRCA
TCGA_A2_A0T7_01	0.428494	6.44526	BRCA	Infiltrating Ductal Carcinoma	BRCA
TCGA_A2_A0YC_01	0.155703	8.72794	BRCA	Infiltrating Ductal Carcinoma	BRCA
TCGA_A2_A0YD_01	0.630335	6.92956	BRCA	Infiltrating Lobular Carcinoma	BRCA
TCGA_A2_A0YE_01	1.00981	3.79652	BRCA	Infiltrating Ductal Carcinoma	BRCA
TCGA_A2_A0YF_01	-0.505602	8.01584	BRCA	Infiltrating Ductal Carcinoma	BRCA
TCGA_A2_A0YG_01	1.54467	7.77844	BRCA	Infiltrating Ductal Carcinoma	BRCA
TCGA_A2_A0YH_01	-0.292618	5.67542	BRCA	Infiltrating Ductal Carcinoma	BRCA
TCGA_A2_A0YI_01	0.686892	6.27185	BRCA	Infiltrating Ductal Carcinoma	BRCA
TCGA_A2_A0YJ_01	1.32273	3.75464	BRCA	Infiltrating Ductal Carcinoma	BRCA
TCGA_A2_A0YK_01	1.0082	5.88822	BRCA	Infiltrating Lobular Carcinoma	BRCA
TCGA_A2_A0YL_01	-0.800885	6.72128	BRCA	Infiltrating Lobular Carcinoma	BRCA
TCGA_A2_A0YM_01	1.72563	4.48617	BRCA	Infiltrating Ductal Carcinoma	BRCA
TCGA_A2_A0YT_01	1.00335	8.11187	BRCA	Infiltrating Ductal Carcinoma	BRCA
TCGA_A2_A1FV_01	1.36335	9.41244	BRCA	Infiltrating Lobular Carcinoma	BRCA
TCGA_A2_A1FW_01	1.40887	8.08177	BRCA	Infiltrating Ductal Carcinoma	BRCA
TCGA_A2_A1FX_01	0.618905	8.35106	BRCA	Infiltrating Ductal Carcinoma	BRCA
TCGA_A2_A1FZ_01	1.21131	6.88646	BRCA	Infiltrating Ductal Carcinoma	BRCA
TCGA_A2_A1G0_01	-1.30521	6.7756	BRCA	Other, specify	BRCA
TCGA_A2_A1G1_01	1.83299	5.22622	BRCA	Infiltrating Ductal Carcinoma	BRCA
TCGA_A2_A1G4_01	1.55872	7.75949	BRCA	Infiltrating Ductal Carcinoma	BRCA
TCGA_A2_A1G6_01	-0.320537	4.9104	BRCA	Infiltrating Ductal Carcinoma	BRCA
TCGA_A2_A259_01	-0.584727	5.76755	BRCA	Infiltrating Ductal Carcinoma	BRCA
TCGA_A2_A25A_01	0.807133	7.76845	BRCA	Infiltrating Lobular Carcinoma	BRCA
TCGA_A2_A25B_01	0.31708	8.80623	BRCA	Infiltrating Ductal Carcinoma	BRCA
TCGA_A2_A25C_01	0.309721	6.4895	BRCA	Infiltrating Ductal Carcinoma	BRCA
TCGA_A2_A25D_01	1.32902	6.92151	BRCA	Infiltrating Lobular Carcinoma	BRCA
TCGA_A2_A25E_01	-0.416485	8.4878	BRCA	Infiltrating Ductal Carcinoma	BRCA
TCGA_A2_A25F_01	0.790457	1.34508	BRCA	Infiltrating Ductal Carcinoma	BRCA
TCGA_A2_A3KC_01	1.95037	7.35992	BRCA	Infiltrating Lobular Carcinoma	BRCA
TCGA_A2_A3KD_01	-0.253779	5.74872	BRCA	Mucinous Carcinoma	BRCA
TCGA_A2_A3XS_01	1.41288	4.75872	BRCA	Infiltrating Ductal Carcinoma	BRCA
TCGA_A2_A3XT_01	1.08062	4.74708	BRCA	Infiltrating Ductal Carcinoma	BRCA
TCGA_A2_A3XU_01	0.543108	4.3595	BRCA	Infiltrating Ductal Carcinoma	BRCA
TCGA_A2_A3XV_01	2.34294	6.83932	BRCA	Infiltrating Ductal Carcinoma	BRCA
TCGA_A2_A3XW_01	1.15861	4.17879	BRCA	Infiltrating Ductal Carcinoma	BRCA
TCGA_A2_A3XX_01	0.716592	4.0293	BRCA	Infiltrating Ductal Carcinoma	BRCA
TCGA_A2_A3XY_01	1.17072	4.22155	BRCA	Infiltrating Ductal Carcinoma	BRCA
TCGA_A2_A3XZ_01	1.09846	4.23761	BRCA	Infiltrating Ductal Carcinoma	BRCA
TCGA_A2_A3Y0_01	1.7338	3.52318	BRCA	Infiltrating Ductal Carcinoma	BRCA
TCGA_A2_A4RW_01	2.39545	7.39688	BRCA	Infiltrating Lobular Carcinoma	BRCA
TCGA_A2_A4RX_01	0.799239	4.71799	BRCA	Metaplastic Carcinoma	BRCA
TCGA_A2_A4RY_01	0.434913	5.94955	BRCA	Infiltrating Lobular Carcinoma	BRCA
TCGA_A2_A4S0_01	-0.572995	5.597	BRCA	Mucinous Carcinoma	BRCA
TCGA_A2_A4S1_01	1.80815	4.54674	BRCA	Metaplastic Carcinoma	BRCA
TCGA_A2_A4S2_01	1.21556	6.92689	BRCA	Infiltrating Lobular Carcinoma	BRCA
TCGA_A2_A4S3_01	0.722144	4.83784	BRCA	Infiltrating Ductal Carcinoma	BRCA
TCGA_A7_A0D9_01	-0.21381	6.53657	BRCA	Infiltrating Ductal Carcinoma	BRCA
TCGA_A7_A13D_01	1.30294	3.81966	BRCA	Infiltrating Ductal Carcinoma	BRCA
TCGA_A7_A13E_01	1.8082	4.57889	BRCA	Infiltrating Ductal Carcinoma	BRCA
TCGA_A7_A13F_01	1.59468	8.80236	BRCA	Infiltrating Ductal Carcinoma	BRCA
TCGA_A7_A13G_01	-0.718096	5.71454	BRCA	Infiltrating Ductal Carcinoma	BRCA
TCGA_A7_A13H_01	-0.119691	6.86042	BRCA	Infiltrating Lobular Carcinoma	BRCA
TCGA_A7_A26E_01	0.551102	8.03726	BRCA	Infiltrating Lobular Carcinoma	BRCA
TCGA_A7_A26F_01	1.92254	6.0805	BRCA	Other, specify	BRCA
TCGA_A7_A26G_01	1.12744	3.92503	BRCA	Other, specify	BRCA
TCGA_A7_A26H_01	1.2299	8.52917	BRCA	Infiltrating Ductal Carcinoma	BRCA
TCGA_A7_A26I_01	0.60182	3.9153	BRCA	Infiltrating Ductal Carcinoma	BRCA
TCGA_A7_A26J_01	0.530927	8.83403	BRCA	Infiltrating Ductal Carcinoma	BRCA
TCGA_A7_A2KD_01	0.287232	6.97046	BRCA	Infiltrating Ductal Carcinoma	BRCA
TCGA_A7_A3IY_01	-0.462634	5.0914	BRCA	Mucinous Carcinoma	BRCA
TCGA_A7_A3IZ_01	0.824204	8.58258	BRCA	Infiltrating Lobular Carcinoma	BRCA
TCGA_A7_A3J0_01	-0.93744	5.41268	BRCA	Mucinous Carcinoma	BRCA
TCGA_A7_A3J1_01	0.788994	6.43611	BRCA	Infiltrating Lobular Carcinoma	BRCA
TCGA_A7_A3RF_01	-0.876981	7.63931	BRCA	Mucinous Carcinoma	BRCA
TCGA_A7_A425_01	-0.764761	6.97947	BRCA	Infiltrating Lobular Carcinoma	BRCA
TCGA_A7_A426_01	0.0722617	8.08778	BRCA	Infiltrating Lobular Carcinoma	BRCA
TCGA_A7_A4SA_01	0.79656	5.41009	BRCA	Infiltrating Lobular Carcinoma	BRCA
TCGA_A7_A4SB_01	-0.910938	7.51424	BRCA	Infiltrating Lobular Carcinoma	BRCA
TCGA_A7_A4SC_01	1.91459	7.36484	BRCA	Infiltrating Lobular Carcinoma	BRCA
TCGA_A7_A4SD_01	1.63957	3.25212	BRCA	Infiltrating Ductal Carcinoma	BRCA
TCGA_A7_A4SE_01	0.801426	4.05216	BRCA	Infiltrating Ductal Carcinoma	BRCA
TCGA_A7_A4SF_01	0.155248	8.3448	BRCA	Infiltrating Ductal Carcinoma	BRCA
TCGA_A7_A56D_01	0.948048	8.26353	BRCA	Infiltrating Ductal Carcinoma	BRCA
TCGA_A7_A5ZV_01	1.95224	5.47016	BRCA	Infiltrating Carcinoma NOS	BRCA
TCGA_A7_A5ZW_01	-0.41426	5.99905	BRCA	Infiltrating Ductal Carcinoma	BRCA
TCGA_A7_A5ZX_01	-0.0333575	6.76413	BRCA	Infiltrating Lobular Carcinoma	BRCA
TCGA_A7_A6VV_01	0.881216	4.4365	BRCA	Infiltrating Ductal Carcinoma	BRCA
TCGA_A7_A6VW_01	1.80056	4.53766	BRCA	Infiltrating Ductal Carcinoma	BRCA
TCGA_A7_A6VX_01	-0.225155	8.11124	BRCA	Infiltrating Ductal Carcinoma	BRCA
TCGA_A7_A6VY_01	1.96804	4.93	BRCA	Infiltrating Ductal Carcinoma	BRCA
TCGA_A8_A075_01	-0.38367	5.80079	BRCA	Infiltrating Ductal Carcinoma	BRCA
TCGA_A8_A08O_01	-1.19894	7.40106	BRCA	Infiltrating Ductal Carcinoma	BRCA
TCGA_A8_A0A6_01	1.47544	7.28862	BRCA	Infiltrating Lobular Carcinoma	BRCA
TCGA_A8_A0AD_01	-0.838557	8.39058	BRCA	Mixed Histology (please specify)	BRCA
TCGA_AC_A23C_01	1.4063	6.72958	BRCA	Infiltrating Ductal Carcinoma	BRCA
TCGA_AC_A23E_01	0.41628	8.06266	BRCA	Infiltrating Ductal Carcinoma	BRCA
TCGA_AC_A23G_01	0.636926	6.23433	BRCA	Infiltrating Lobular Carcinoma	BRCA
TCGA_AC_A23H_01	3.0484	6.96313	BRCA	Infiltrating Ductal Carcinoma	BRCA
TCGA_AC_A2B8_01	0.633376	7.67932	BRCA	Infiltrating Lobular Carcinoma	BRCA
TCGA_AC_A2BK_01	0.699928	4.29511	BRCA	Infiltrating Ductal Carcinoma	BRCA
TCGA_AC_A2BM_01	0.459086	8.44843	BRCA	Infiltrating Ductal Carcinoma	BRCA
TCGA_AC_A2FB_01	1.57486	5.72248	BRCA	Infiltrating Lobular Carcinoma	BRCA
TCGA_AC_A2FE_01	2.63731	7.23777	BRCA	Infiltrating Lobular Carcinoma	BRCA
TCGA_AC_A2FF_01	0.0354761	4.80863	BRCA	Infiltrating Lobular Carcinoma	BRCA
TCGA_AC_A2FG_01	-0.543386	7.05602	BRCA	Infiltrating Lobular Carcinoma	BRCA
TCGA_AC_A2FK_01	-0.222955	4.78122	BRCA	Infiltrating Lobular Carcinoma	BRCA
TCGA_AC_A2FM_01	3.35053	8.14915	BRCA	Infiltrating Lobular Carcinoma	BRCA
TCGA_AC_A2FO_01	0.986717	7.5138	BRCA	Infiltrating Lobular Carcinoma	BRCA
TCGA_AC_A2QH_01	0.0601802	3.75017	BRCA	Metaplastic Carcinoma	BRCA
TCGA_AC_A2QI_01	-0.298795	7.88501	BRCA	Infiltrating Lobular Carcinoma	BRCA
TCGA_AC_A2QJ_01	1.58797	3.05634	BRCA	Metaplastic Carcinoma	BRCA
TCGA_AC_A3BB_01	0.990121	6.76091	BRCA	Infiltrating Lobular Carcinoma	BRCA
TCGA_AC_A3EH_01	1.41195	8.34453	BRCA	Infiltrating Lobular Carcinoma	BRCA
TCGA_AC_A3HN_01	0.342821	6.00874	BRCA	Infiltrating Lobular Carcinoma	BRCA
TCGA_AC_A3OD_01	2.52167	7.35415	BRCA	Infiltrating Lobular Carcinoma	BRCA
TCGA_AC_A3QP_01	-0.507627	6.1843	BRCA	Infiltrating Lobular Carcinoma	BRCA
TCGA_AC_A3QQ_01	-0.117418	8.61528	BRCA	Infiltrating Lobular Carcinoma	BRCA
TCGA_AC_A3TM_01	0.462028	7.84022	BRCA	Infiltrating Lobular Carcinoma	BRCA
TCGA_AC_A3TN_01	0.357791	8.36314	BRCA	Infiltrating Lobular Carcinoma	BRCA
TCGA_AC_A3W5_01	1.48541	6.72432	BRCA	Infiltrating Lobular Carcinoma	BRCA
TCGA_AC_A3W6_01	1.54363	6.49314	BRCA	Infiltrating Lobular Carcinoma	BRCA
TCGA_AC_A3W7_01	0.373762	7.11787	BRCA	Infiltrating Lobular Carcinoma	BRCA
TCGA_AC_A3YI_01	0.756175	5.83319	BRCA	Infiltrating Lobular Carcinoma	BRCA
TCGA_AC_A3YJ_01	-0.477949	7.39676	BRCA	Other, specify	BRCA
TCGA_AC_A4ZE_01	2.62688	8.55749	BRCA	Infiltrating Lobular Carcinoma	BRCA
TCGA_AC_A5EH_01	1.14113	7.6415	BRCA	Infiltrating Ductal Carcinoma	BRCA
TCGA_AC_A5EI_01	-0.212661	4.46755	BRCA	Other, specify	BRCA
TCGA_AC_A5XS_01	1.08304	6.97895	BRCA	Infiltrating Lobular Carcinoma	BRCA
TCGA_AC_A5XU_01	1.98126	8.93443	BRCA	Infiltrating Ductal Carcinoma	BRCA
TCGA_AC_A62V_01	2.19784	8.96023	BRCA	Infiltrating Ductal Carcinoma	BRCA
TCGA_AC_A62X_01	1.71035	4.51375	BRCA	Infiltrating Ductal Carcinoma	BRCA
TCGA_AC_A62Y_01	-0.104607	5.93742	BRCA	Infiltrating Lobular Carcinoma	BRCA
TCGA_AC_A6IV_01	0.895207	6.10258	BRCA	Infiltrating Lobular Carcinoma	BRCA
TCGA_AC_A6IW_01	2.00266	3.66775	BRCA	Infiltrating Ductal Carcinoma	BRCA
TCGA_AC_A6IX_01	1.72717	6.82339	BRCA	Infiltrating Lobular Carcinoma	BRCA
TCGA_AC_A6NO_01	-0.846124	7.63871	BRCA	Infiltrating Ductal Carcinoma	BRCA
TCGA_AC_A7VB_01	2.79671	8.98441	BRCA	Infiltrating Ductal Carcinoma	BRCA
TCGA_AC_A7VC_01	0.428522	3.67086	BRCA	Metaplastic Carcinoma	BRCA
TCGA_AC_A8OP_01	2.21229	8.70975	BRCA	Infiltrating Ductal Carcinoma	BRCA
TCGA_AC_A8OQ_01	2.30928	1.95084	BRCA	Infiltrating Ductal Carcinoma	BRCA
TCGA_AC_A8OR_01	-0.702628	5.41359	BRCA	Mucinous Carcinoma	BRCA
TCGA_AC_A8OS_01	1.09555	7.62222	BRCA	Infiltrating Lobular Carcinoma	BRCA
TCGA_AN_A0XL_01	-0.702057	8.09747	BRCA	Infiltrating Ductal Carcinoma	BRCA
TCGA_AN_A0XN_01	2.89049	7.97841	BRCA	Infiltrating Ductal Carcinoma	BRCA
TCGA_AN_A0XO_01	0.264571	8.73186	BRCA	Infiltrating Ductal Carcinoma	BRCA
TCGA_AN_A0XP_01	-0.483059	7.62715	BRCA	Infiltrating Ductal Carcinoma	BRCA
TCGA_AN_A0XR_01	1.14898	8.6311	BRCA	Infiltrating Ductal Carcinoma	BRCA
TCGA_AN_A0XS_01	-0.416008	6.65314	BRCA	Infiltrating Ductal Carcinoma	BRCA
TCGA_AN_A0XT_01	-1.14918	6.26146	BRCA	Infiltrating Ductal Carcinoma	BRCA
TCGA_AN_A0XU_01	1.19312	4.47463	BRCA	Infiltrating Ductal Carcinoma	BRCA
TCGA_AN_A0XV_01	2.08174	8.02322	BRCA	Infiltrating Ductal Carcinoma	BRCA
TCGA_AN_A0XW_01	-0.284141	5.83014	BRCA	Infiltrating Ductal Carcinoma	BRCA
TCGA_AO_A03L_01	1.58826	7.84881	BRCA	Infiltrating Ductal Carcinoma	BRCA
TCGA_AO_A03M_01	0.427751	5.04764	BRCA	Infiltrating Ductal Carcinoma	BRCA
TCGA_AO_A03N_01	-0.251247	7.71795	BRCA	Infiltrating Ductal Carcinoma	BRCA
TCGA_AO_A03U_01	0.461791	3.53928	BRCA	Other, specify	BRCA
TCGA_AO_A0JA_01	0.931312	8.48818	BRCA	Infiltrating Ductal Carcinoma	BRCA
TCGA_AO_A0JB_01	-1.0628	7.09211	BRCA	Infiltrating Ductal Carcinoma	BRCA
TCGA_AO_A0JC_01	-0.767152	0.648402	BRCA	Infiltrating Ductal Carcinoma	BRCA
TCGA_AO_A0JD_01	-0.171724	7.65286	BRCA	Infiltrating Ductal Carcinoma	BRCA
TCGA_AO_A0JE_01	1.85395	7.14127	BRCA	Infiltrating Ductal Carcinoma	BRCA
TCGA_AO_A0JF_01	-0.279395	5.86842	BRCA	Infiltrating Ductal Carcinoma	BRCA
TCGA_AO_A0JG_01	1.30471	7.02715	BRCA	Other, specify	BRCA
TCGA_AO_A0JI_01	3.45549	8.30556	BRCA	Infiltrating Ductal Carcinoma	BRCA
TCGA_AO_A0JJ_01	0.105729	7.20791	BRCA	Infiltrating Lobular Carcinoma	BRCA
TCGA_AO_A0JL_01	0.951764	4.49668	BRCA	Infiltrating Ductal Carcinoma	BRCA
TCGA_AO_A0JM_01	1.84169	8.21341	BRCA	Infiltrating Ductal Carcinoma	BRCA
TCGA_AO_A124_01	1.60682	3.55202	BRCA	Other, specify	BRCA
TCGA_AO_A125_01	0.239802	8.58848	BRCA	Other, specify	BRCA
TCGA_AO_A126_01	0.294342	7.78741	BRCA	Infiltrating Ductal Carcinoma	BRCA
TCGA_AO_A128_01	1.11804	2.73902	BRCA	Infiltrating Ductal Carcinoma	BRCA
TCGA_AO_A129_01	0.946953	3.41354	BRCA	Infiltrating Ductal Carcinoma	BRCA
TCGA_AO_A12B_01	-0.79567	7.50958	BRCA	Infiltrating Ductal Carcinoma	BRCA
TCGA_AO_A12C_01	0.180359	8.14796	BRCA	Infiltrating Ductal Carcinoma	BRCA
TCGA_AO_A12E_01	2.45192	8.42434	BRCA	Infiltrating Lobular Carcinoma	BRCA
TCGA_AO_A12G_01	1.26378	8.11735	BRCA	Other, specify	BRCA
TCGA_AO_A1KO_01	0.177723	4.43402	BRCA	Infiltrating Lobular Carcinoma	BRCA
TCGA_AO_A1KP_01	0.0456591	8.25282	BRCA	Infiltrating Ductal Carcinoma	BRCA
TCGA_AO_A1KQ_01	-0.700472	8.22775	BRCA	Infiltrating Ductal Carcinoma	BRCA
TCGA_AO_A1KR_01	1.79262	5.4231	BRCA	Infiltrating Ductal Carcinoma	BRCA
TCGA_AO_A1KS_01	0.385967	7.73465	BRCA	Infiltrating Lobular Carcinoma	BRCA
TCGA_AO_A1KT_01	1.09383	8.49501	BRCA	Infiltrating Ductal Carcinoma	BRCA
TCGA_AQ_A04H_01	2.59164	9.0081	BRCA	Infiltrating Ductal Carcinoma	BRCA
TCGA_AQ_A04L_01	1.51446	8.23101	BRCA	Infiltrating Ductal Carcinoma	BRCA
TCGA_AQ_A0Y5_01	1.3574	7.20713	BRCA	Infiltrating Ductal Carcinoma	BRCA
TCGA_AQ_A1H2_01	0.128429	8.61812	BRCA	Infiltrating Ductal Carcinoma	BRCA
TCGA_AQ_A1H3_01	1.22892	7.20036	BRCA	Infiltrating Ductal Carcinoma	BRCA
TCGA_AQ_A54N_01	0.832698	3.93783	BRCA	Infiltrating Ductal Carcinoma	BRCA
TCGA_AQ_A54O_01	-0.533358	6.11957	BRCA	Infiltrating Ductal Carcinoma	BRCA
TCGA_AQ_A7U7_01	2.12755	6.67002	BRCA	Infiltrating Lobular Carcinoma	BRCA
TCGA_AR_A0TP_01	0.668617	4.54381	BRCA	Infiltrating Ductal Carcinoma	BRCA
TCGA_AR_A0TQ_01	1.70409	7.45605	BRCA	Infiltrating Ductal Carcinoma	BRCA
TCGA_AR_A0TR_01	-0.600502	7.45839	BRCA	Infiltrating Ductal Carcinoma	BRCA
TCGA_AR_A0TT_01	1.81063	5.96953	BRCA	Infiltrating Ductal Carcinoma	BRCA
TCGA_AR_A0TU_01	1.38752	4.27582	BRCA	Infiltrating Ductal Carcinoma	BRCA
TCGA_AR_A0TV_01	1.72727	7.94635	BRCA	Infiltrating Ductal Carcinoma	BRCA
TCGA_AR_A0TW_01	1.56436	7.87238	BRCA	Infiltrating Ductal Carcinoma	BRCA
TCGA_AR_A0TX_01	0.455703	4.9646	BRCA	Infiltrating Ductal Carcinoma	BRCA
TCGA_AR_A0TZ_01	2.87418	8.35973	BRCA	Infiltrating Ductal Carcinoma	BRCA
TCGA_AR_A0U0_01	1.03431	4.63181	BRCA	Infiltrating Ductal Carcinoma	BRCA
TCGA_AR_A0U2_01	1.21828	7.03578	BRCA	Infiltrating Ductal Carcinoma	BRCA
TCGA_AR_A0U3_01	1.30334	8.80154	BRCA	Infiltrating Ductal Carcinoma	BRCA
TCGA_AR_A0U4_01	1.54641	3.3017	BRCA	Infiltrating Ductal Carcinoma	BRCA
TCGA_AR_A1AI_01	1.80523	3.15657	BRCA	Medullary Carcinoma	BRCA
TCGA_AR_A1AJ_01	1.05899	3.44596	BRCA	Infiltrating Ductal Carcinoma	BRCA
TCGA_AR_A1AK_01	0.491799	6.32586	BRCA	Infiltrating Lobular Carcinoma	BRCA
TCGA_AR_A1AL_01	-0.612816	6.18037	BRCA	Infiltrating Lobular Carcinoma	BRCA
TCGA_AR_A1AM_01	-0.928664	6.6703	BRCA	Infiltrating Lobular Carcinoma	BRCA
TCGA_AR_A1AN_01	-0.551604	5.81403	BRCA	Infiltrating Ductal Carcinoma	BRCA
TCGA_AR_A1AO_01	0.553529	2.76425	BRCA	Infiltrating Ductal Carcinoma	BRCA
TCGA_AR_A1AP_01	1.86707	7.44131	BRCA	Infiltrating Ductal Carcinoma	BRCA
TCGA_AR_A1AQ_01	1.63877	4.00782	BRCA	Infiltrating Ductal Carcinoma	BRCA
TCGA_AR_A1AR_01	1.6344	3.98776	BRCA	Infiltrating Ductal Carcinoma	BRCA
TCGA_AR_A1AS_01	-0.649062	8.21941	BRCA	Infiltrating Ductal Carcinoma	BRCA
TCGA_AR_A1AT_01	1.51113	6.85205	BRCA	Infiltrating Lobular Carcinoma	BRCA
TCGA_AR_A1AU_01	-0.360733	6.1991	BRCA	Infiltrating Ductal Carcinoma	BRCA
TCGA_AR_A1AV_01	1.83495	8.81195	BRCA	Infiltrating Ductal Carcinoma	BRCA
TCGA_AR_A1AW_01	1.86372	5.43699	BRCA	Infiltrating Ductal Carcinoma	BRCA
TCGA_AR_A1AX_01	0.628376	4.34893	BRCA	Infiltrating Ductal Carcinoma	BRCA
TCGA_AR_A1AY_01	1.59119	4.51605	BRCA	Infiltrating Ductal Carcinoma	BRCA
TCGA_AR_A24H_01	1.21719	8.53822	BRCA	Infiltrating Lobular Carcinoma	BRCA
TCGA_AR_A24K_01	0.372817	7.36248	BRCA	Infiltrating Ductal Carcinoma	BRCA
TCGA_AR_A24L_01	-0.312143	6.83765	BRCA	Infiltrating Ductal Carcinoma	BRCA
TCGA_AR_A24M_01	-0.269348	7.09077	BRCA	Mixed Histology (please specify)	BRCA
TCGA_AR_A24N_01	1.97537	7.48096	BRCA	Infiltrating Ductal Carcinoma	BRCA
TCGA_AR_A24O_01	-0.47686	6.71807	BRCA	Mixed Histology (please specify)	BRCA
TCGA_AR_A24P_01	0.297617	6.83423	BRCA	Infiltrating Ductal Carcinoma	BRCA
TCGA_AR_A24Q_01	1.12823	4.12795	BRCA	Infiltrating Ductal Carcinoma	BRCA
TCGA_AR_A24R_01	1.33978	8.09062	BRCA	Infiltrating Ductal Carcinoma	BRCA
TCGA_AR_A24S_01	-0.407536	6.46795	BRCA	Infiltrating Ductal Carcinoma	BRCA
TCGA_AR_A24T_01	2.59702	7.73359	BRCA	Infiltrating Lobular Carcinoma	BRCA
TCGA_AR_A24U_01	1.52239	5.03357	BRCA	Infiltrating Ductal Carcinoma	BRCA
TCGA_AR_A24V_01	-0.257556	8.19851	BRCA	Infiltrating Ductal Carcinoma	BRCA
TCGA_AR_A24W_01	-0.578424	5.19747	BRCA	Infiltrating Ductal Carcinoma	BRCA
TCGA_AR_A24X_01	1.35861	7.51809	BRCA	Mixed Histology (please specify)	BRCA
TCGA_AR_A24Z_01	-0.132732	8.78902	BRCA	Infiltrating Ductal Carcinoma	BRCA
TCGA_AR_A250_01	2.35594	8.08167	BRCA	Infiltrating Ductal Carcinoma	BRCA
TCGA_AR_A251_01	0.828198	4.1342	BRCA	Infiltrating Ductal Carcinoma	BRCA
TCGA_AR_A252_01	1.48746	5.01677	BRCA	Infiltrating Ductal Carcinoma	BRCA
TCGA_AR_A254_01	1.08504	6.8581	BRCA	Infiltrating Ductal Carcinoma	BRCA
TCGA_AR_A255_01	1.80116	8.67874	BRCA	Infiltrating Ductal Carcinoma	BRCA
TCGA_AR_A256_01	1.67834	4.55782	BRCA	Infiltrating Ductal Carcinoma	BRCA
TCGA_AR_A2LE_01	0.15469	7.21831	BRCA	Infiltrating Lobular Carcinoma	BRCA
TCGA_AR_A2LH_01	1.53064	5.08799	BRCA	Infiltrating Lobular Carcinoma	BRCA
TCGA_AR_A2LJ_01	0.0554128	5.91033	BRCA	Infiltrating Lobular Carcinoma	BRCA
TCGA_AR_A2LK_01	0.794551	8.3307	BRCA	Infiltrating Lobular Carcinoma	BRCA
TCGA_AR_A2LM_01	-0.592697	7.07409	BRCA	Infiltrating Lobular Carcinoma	BRCA
TCGA_AR_A2LN_01	0.261381	6.42763	BRCA	Infiltrating Lobular Carcinoma	BRCA
TCGA_AR_A2LO_01	1.11718	5.96741	BRCA	Infiltrating Lobular Carcinoma	BRCA
TCGA_AR_A2LQ_01	0.384605	5.39038	BRCA	Infiltrating Lobular Carcinoma	BRCA
TCGA_AR_A5QM_01	2.11883	7.56137	BRCA	Infiltrating Lobular Carcinoma	BRCA
TCGA_AR_A5QN_01	3.01017	7.82501	BRCA	Infiltrating Lobular Carcinoma	BRCA
TCGA_AR_A5QP_01	1.20279	6.85836	BRCA	Infiltrating Lobular Carcinoma	BRCA
TCGA_AR_A5QQ_01	2.33782	4.51487	BRCA	Other, specify	BRCA
TCGA_B6_A0I1_01	0.65468	4.27015	BRCA	Infiltrating Ductal Carcinoma	BRCA
TCGA_B6_A0IK_01	1.48672	6.52723	BRCA	Infiltrating Ductal Carcinoma	BRCA
TCGA_B6_A0RE_01	1.25816	4.47057	BRCA	Infiltrating Ductal Carcinoma	BRCA
TCGA_B6_A0RG_01	-1.04491	8.60647	BRCA	Infiltrating Ductal Carcinoma	BRCA
TCGA_B6_A0RI_01	-1.16732	7.16246	BRCA	Infiltrating Ductal Carcinoma	BRCA
TCGA_B6_A0RL_01	3.43091	8.65882	BRCA	Infiltrating Ductal Carcinoma	BRCA
TCGA_B6_A0RM_01	-0.895806	6.88593	BRCA	Infiltrating Ductal Carcinoma	BRCA
TCGA_B6_A0RN_01	0.552726	8.51777	BRCA	Infiltrating Ductal Carcinoma	BRCA
TCGA_B6_A0RO_01	-0.381994	7.22835	BRCA	Infiltrating Ductal Carcinoma	BRCA
TCGA_B6_A0RP_01	-0.550661	7.9926	BRCA	Mixed Histology (please specify)	BRCA
TCGA_B6_A0RS_01	0.331463	5.23845	BRCA	Infiltrating Ductal Carcinoma	BRCA
TCGA_B6_A0RT_01	0.616876	2.40024	BRCA	Infiltrating Ductal Carcinoma	BRCA
TCGA_B6_A0RU_01	0.369924	4.8069	BRCA	Other, specify	BRCA
TCGA_B6_A0RV_01	0.517043	6.59607	BRCA	Mixed Histology (please specify)	BRCA
TCGA_B6_A0WT_01	-0.997931	8.06262	BRCA	Infiltrating Ductal Carcinoma	BRCA
TCGA_B6_A0WV_01	0.153918	8.99033	BRCA	Infiltrating Ductal Carcinoma	BRCA
TCGA_B6_A0WW_01	1.03814	8.76099	BRCA	Infiltrating Ductal Carcinoma	BRCA
TCGA_B6_A0WX_01	0.6962	4.81938	BRCA	Other, specify	BRCA
TCGA_B6_A0WY_01	-0.164993	6.24407	BRCA	Infiltrating Ductal Carcinoma	BRCA
TCGA_B6_A0WZ_01	0.455858	8.43893	BRCA	Infiltrating Ductal Carcinoma	BRCA
TCGA_B6_A0X1_01	1.54455	3.79109	BRCA	Infiltrating Ductal Carcinoma	BRCA
TCGA_B6_A0X4_01	-1.04897	6.51614	BRCA	Infiltrating Ductal Carcinoma	BRCA
TCGA_B6_A0X5_01	-0.524814	8.59355	BRCA	Infiltrating Ductal Carcinoma	BRCA
TCGA_B6_A0X7_01	-0.533908	7.29579	BRCA	Mixed Histology (please specify)	BRCA
TCGA_B6_A1KC_01	0.817828	7.98881	BRCA	Infiltrating Ductal Carcinoma	BRCA
TCGA_B6_A1KF_01	0.915177	4.37464	BRCA	Infiltrating Ductal Carcinoma	BRCA
TCGA_B6_A1KI_01	-0.399469	6.57587	BRCA	Infiltrating Ductal Carcinoma	BRCA
TCGA_B6_A1KN_01	1.81085	8.06983	BRCA	Infiltrating Ductal Carcinoma	BRCA
TCGA_B6_A2IU_01	-0.678257	8.33753	BRCA	Infiltrating Lobular Carcinoma	BRCA
TCGA_B6_A3ZX_01	1.38715	2.75018	BRCA	Mixed Histology (please specify)	BRCA
TCGA_B6_A400_01	1.30779	3.78124	BRCA	Infiltrating Ductal Carcinoma	BRCA
TCGA_B6_A401_01	0.931874	6.22529	BRCA	Infiltrating Ductal Carcinoma	BRCA
TCGA_B6_A402_01	1.37867	4.14259	BRCA	Infiltrating Ductal Carcinoma	BRCA
TCGA_B6_A408_01	-0.370262	7.42221	BRCA	Mixed Histology (please specify)	BRCA
TCGA_B6_A409_01	1.05061	4.41456	BRCA	Infiltrating Ductal Carcinoma	BRCA
TCGA_B6_A40B_01	1.26408	8.23759	BRCA	Infiltrating Lobular Carcinoma	BRCA
TCGA_B6_A40C_01	0.972016	8.44075	BRCA	Infiltrating Lobular Carcinoma	BRCA
TCGA_BH_A0AU_01	-0.195364	7.44347	BRCA	Infiltrating Ductal Carcinoma	BRCA
TCGA_BH_A0AW_01	1.35264	6.78791	BRCA	Infiltrating Ductal Carcinoma	BRCA
TCGA_BH_A0AZ_01	-0.540414	6.69882	BRCA	Infiltrating Ductal Carcinoma	BRCA
TCGA_BH_A0B2_01	0.677575	6.25912	BRCA	NA	BRCA
TCGA_BH_A0B3_01	0.759611	4.18055	BRCA	Infiltrating Ductal Carcinoma	BRCA
TCGA_BH_A0B5_01	0.540612	8.82254	BRCA	Infiltrating Lobular Carcinoma	BRCA
TCGA_BH_A0B8_01	1.27189	8.65542	BRCA	Infiltrating Ductal Carcinoma	BRCA
TCGA_BH_A0B9_01	1.29792	3.33721	BRCA	Infiltrating Ductal Carcinoma	BRCA
TCGA_BH_A0BA_01	0.0759425	8.32372	BRCA	Mixed Histology (please specify)	BRCA
TCGA_BH_A0BC_01	0.151956	6.01659	BRCA	Infiltrating Ductal Carcinoma	BRCA
TCGA_BH_A0BF_01	1.44225	6.63277	BRCA	Infiltrating Ductal Carcinoma	BRCA
TCGA_BH_A0BJ_01	-0.134313	5.63581	BRCA	Infiltrating Ductal Carcinoma	BRCA
TCGA_BH_A0BM_01	-0.701038	6.09027	BRCA	Infiltrating Ductal Carcinoma	BRCA
TCGA_BH_A0BS_01	-1.01422	7.44059	BRCA	Infiltrating Ductal Carcinoma	BRCA
TCGA_BH_A0BT_01	-1.16148	8.00816	BRCA	Infiltrating Ductal Carcinoma	BRCA
TCGA_BH_A0BZ_01	2.06167	8.2512	BRCA	Infiltrating Ductal Carcinoma	BRCA
TCGA_BH_A0C0_01	1.6326	5.63529	BRCA	Infiltrating Ductal Carcinoma	BRCA
TCGA_BH_A0C3_01	0.0805953	5.3892	BRCA	Mixed Histology (please specify)	BRCA
TCGA_BH_A0DD_01	0.574223	8.75678	BRCA	Infiltrating Ductal Carcinoma	BRCA
TCGA_BH_A0DG_01	1.34683	6.44367	BRCA	Infiltrating Ductal Carcinoma	BRCA
TCGA_BH_A0DH_01	1.79294	8.58359	BRCA	Infiltrating Ductal Carcinoma	BRCA
TCGA_BH_A0DI_01	1.97102	6.94694	BRCA	Infiltrating Ductal Carcinoma	BRCA
TCGA_BH_A0DK_01	2.8047	8.08762	BRCA	Infiltrating Ductal Carcinoma	BRCA
TCGA_BH_A0DP_01	0.777152	7.75856	BRCA	Infiltrating Lobular Carcinoma	BRCA
TCGA_BH_A0DQ_01	-1.18459	7.94639	BRCA	Infiltrating Ductal Carcinoma	BRCA
TCGA_BH_A0DS_01	2.08916	7.9604	BRCA	Infiltrating Ductal Carcinoma	BRCA
TCGA_BH_A0DV_01	0.0134793	6.19522	BRCA	Infiltrating Ductal Carcinoma	BRCA
TCGA_BH_A0E0_01	1.09458	3.56126	BRCA	Infiltrating Ductal Carcinoma	BRCA
TCGA_BH_A0E1_01	-0.793302	6.29205	BRCA	Infiltrating Ductal Carcinoma	BRCA
TCGA_BH_A0E2_01	1.35613	6.89749	BRCA	Infiltrating Ductal Carcinoma	BRCA
TCGA_BH_A0GY_01	0.275643	6.64833	BRCA	Infiltrating Ductal Carcinoma	BRCA
TCGA_BH_A0GZ_01	0.915951	7.27824	BRCA	Infiltrating Ductal Carcinoma	BRCA
TCGA_BH_A0H0_01	-0.31392	8.26835	BRCA	Infiltrating Ductal Carcinoma	BRCA
TCGA_BH_A0H3_01	0.0184261	6.75095	BRCA	Infiltrating Ductal Carcinoma	BRCA
TCGA_BH_A0H6_01	-1.29893	6.74862	BRCA	Infiltrating Ductal Carcinoma	BRCA
TCGA_BH_A0H7_01	1.0689	8.7994	BRCA	Infiltrating Ductal Carcinoma	BRCA
TCGA_BH_A0H9_01	-1.03456	5.80687	BRCA	Infiltrating Ductal Carcinoma	BRCA
TCGA_BH_A0HA_01	-0.311977	7.61523	BRCA	Infiltrating Ductal Carcinoma	BRCA
TCGA_BH_A0HB_01	0.320331	6.95723	BRCA	Infiltrating Ductal Carcinoma	BRCA
TCGA_BH_A0HF_01	-0.852314	6.08507	BRCA	Infiltrating Ductal Carcinoma	BRCA
TCGA_BH_A0HI_01	-0.609956	6.78466	BRCA	Infiltrating Ductal Carcinoma	BRCA
TCGA_BH_A0HK_01	2.61966	8.36756	BRCA	Infiltrating Ductal Carcinoma	BRCA
TCGA_BH_A0HP_01	-0.0369754	7.56011	BRCA	Infiltrating Lobular Carcinoma	BRCA
TCGA_BH_A0HX_01	0.579109	8.44994	BRCA	Infiltrating Ductal Carcinoma	BRCA
TCGA_BH_A0HY_01	2.56937	8.51353	BRCA	Infiltrating Ductal Carcinoma	BRCA
TCGA_BH_A0RX_01	1.49816	3.13686	BRCA	Infiltrating Ductal Carcinoma	BRCA
TCGA_BH_A0W3_01	-0.186759	7.52195	BRCA	Infiltrating Ductal Carcinoma	BRCA
TCGA_BH_A0W4_01	-0.984824	7.44234	BRCA	Infiltrating Ductal Carcinoma	BRCA
TCGA_BH_A0W5_01	0.51486	5.46017	BRCA	Infiltrating Ductal Carcinoma	BRCA
TCGA_BH_A0WA_01	1.19477	4.13982	BRCA	NA	BRCA
TCGA_BH_A1EN_01	2.3033	8.38929	BRCA	Infiltrating Ductal Carcinoma	BRCA
TCGA_BH_A1EO_01	1.11851	7.93554	BRCA	Mixed Histology (please specify)	BRCA
TCGA_BH_A1ES_01	0.52681	7.45658	BRCA	Infiltrating Ductal Carcinoma	BRCA
TCGA_BH_A1ET_01	-0.729688	7.58586	BRCA	Infiltrating Ductal Carcinoma	BRCA
TCGA_BH_A1EU_01	0.442317	5.27807	BRCA	Infiltrating Ductal Carcinoma	BRCA
TCGA_BH_A1EV_01	0.516214	6.93451	BRCA	Infiltrating Ductal Carcinoma	BRCA
TCGA_BH_A1EW_01	1.43984	7.21065	BRCA	Infiltrating Ductal Carcinoma	BRCA
TCGA_BH_A1EX_01	-0.147172	7.66444	BRCA	Infiltrating Ductal Carcinoma	BRCA
TCGA_BH_A1EY_01	1.74428	6.51271	BRCA	Infiltrating Ductal Carcinoma	BRCA
TCGA_BH_A1F0_01	1.25713	2.61308	BRCA	Infiltrating Ductal Carcinoma	BRCA
TCGA_BH_A1F2_01	0.753042	8.52551	BRCA	Infiltrating Ductal Carcinoma	BRCA
TCGA_BH_A1F5_01	-0.977748	7.2334	BRCA	Infiltrating Ductal Carcinoma	BRCA
TCGA_BH_A1F6_01	1.81578	4.84276	BRCA	Infiltrating Ductal Carcinoma	BRCA
TCGA_BH_A1F8_01	1.47643	7.36818	BRCA	Infiltrating Ductal Carcinoma	BRCA
TCGA_BH_A1FB_01	0.219633	5.36435	BRCA	Infiltrating Ductal Carcinoma	BRCA
TCGA_BH_A1FC_01	2.08344	4.74854	BRCA	Medullary Carcinoma	BRCA
TCGA_BH_A1FD_01	2.68348	8.15991	BRCA	Infiltrating Ductal Carcinoma	BRCA
TCGA_BH_A1FE_01	1.11622	6.53743	BRCA	Infiltrating Ductal Carcinoma	BRCA
TCGA_BH_A1FG_01	-0.854501	6.46102	BRCA	Infiltrating Ductal Carcinoma	BRCA
TCGA_BH_A1FH_01	-0.00436911	4.82832	BRCA	Infiltrating Ductal Carcinoma	BRCA
TCGA_BH_A1FJ_01	0.00953105	8.91726	BRCA	Infiltrating Ductal Carcinoma	BRCA
TCGA_BH_A1FL_01	0.150931	7.76445	BRCA	Infiltrating Ductal Carcinoma	BRCA
TCGA_BH_A1FM_01	0.38414	8.44167	BRCA	Infiltrating Ductal Carcinoma	BRCA
TCGA_BH_A1FN_01	-0.893101	6.6188	BRCA	Infiltrating Ductal Carcinoma	BRCA
TCGA_BH_A1FR_01	-0.616463	5.88986	BRCA	Other, specify	BRCA
TCGA_BH_A1FU_01	0.959035	5.02426	BRCA	Infiltrating Ductal Carcinoma	BRCA
TCGA_BH_A201_01	-0.409035	5.89579	BRCA	Infiltrating Ductal Carcinoma	BRCA
TCGA_BH_A202_01	1.18972	7.05737	BRCA	Infiltrating Ductal Carcinoma	BRCA
TCGA_BH_A203_01	2.26165	6.77241	BRCA	Infiltrating Ductal Carcinoma	BRCA
TCGA_BH_A204_01	1.50028	9.3475	BRCA	Infiltrating Ductal Carcinoma	BRCA
TCGA_BH_A208_01	0.494214	4.92611	BRCA	Infiltrating Ductal Carcinoma	BRCA
TCGA_BH_A209_01	2.18519	5.3498	BRCA	Medullary Carcinoma	BRCA
TCGA_BH_A28O_01	-0.251399	5.0731	BRCA	Infiltrating Lobular Carcinoma	BRCA
TCGA_BH_A28Q_01	0.336533	7.09704	BRCA	Infiltrating Lobular Carcinoma	BRCA
TCGA_BH_A2L8_01	0.99823	5.90909	BRCA	Infiltrating Lobular Carcinoma	BRCA
TCGA_BH_A42T_01	2.05531	7.96488	BRCA	Infiltrating Lobular Carcinoma	BRCA
TCGA_BH_A42U_01	0.462819	5.55211	BRCA	Infiltrating Lobular Carcinoma	BRCA
TCGA_BH_A42V_01	0.764761	7.20519	BRCA	Infiltrating Ductal Carcinoma	BRCA
TCGA_BH_A5IZ_01	0.626376	4.30162	BRCA	Infiltrating Ductal Carcinoma	BRCA
TCGA_BH_A5J0_01	-0.437803	7.68869	BRCA	Infiltrating Ductal Carcinoma	BRCA
TCGA_BH_A6R8_01	-0.567791	8.69602	BRCA	Infiltrating Ductal Carcinoma	BRCA
TCGA_BH_A6R9_01	0.277638	2.79736	BRCA	Metaplastic Carcinoma	BRCA
TCGA_BH_A8FY_01	0.767013	9.05466	BRCA	Infiltrating Lobular Carcinoma	BRCA
TCGA_BH_A8FZ_01	0.0295737	5.73811	BRCA	Infiltrating Lobular Carcinoma	BRCA
TCGA_BH_A8G0_01	0.367359	6.0855	BRCA	Infiltrating Lobular Carcinoma	BRCA
TCGA_BH_AB28_01	1.93632	7.27798	BRCA	Infiltrating Lobular Carcinoma	BRCA
TCGA_C8_A1HE_01	0.25697	7.44097	BRCA	Infiltrating Ductal Carcinoma	BRCA
TCGA_C8_A1HF_01	0.451084	7.05239	BRCA	Infiltrating Ductal Carcinoma	BRCA
TCGA_C8_A1HG_01	0.355565	5.52565	BRCA	Infiltrating Ductal Carcinoma	BRCA
TCGA_C8_A1HI_01	-0.142174	6.16446	BRCA	Infiltrating Ductal Carcinoma	BRCA
TCGA_C8_A1HJ_01	0.683347	3.76856	BRCA	Infiltrating Ductal Carcinoma	BRCA
TCGA_C8_A1HK_01	0.622998	7.26136	BRCA	Infiltrating Ductal Carcinoma	BRCA
TCGA_C8_A1HL_01	-0.0749924	8.18285	BRCA	Other, specify	BRCA
TCGA_C8_A1HM_01	1.28496	7.21477	BRCA	Infiltrating Ductal Carcinoma	BRCA
TCGA_C8_A1HN_01	0.110005	8.43855	BRCA	Infiltrating Ductal Carcinoma	BRCA
TCGA_C8_A1HO_01	1.98146	8.17965	BRCA	Infiltrating Ductal Carcinoma	BRCA
TCGA_C8_A26V_01	1.55493	7.89673	BRCA	Infiltrating Ductal Carcinoma	BRCA
TCGA_C8_A26W_01	-0.865254	6.4733	BRCA	Infiltrating Ductal Carcinoma	BRCA
TCGA_C8_A26X_01	2.25827	5.91185	BRCA	Infiltrating Ductal Carcinoma	BRCA
TCGA_C8_A26Y_01	1.36316	5.32268	BRCA	Infiltrating Ductal Carcinoma	BRCA
TCGA_C8_A26Z_01	-0.452872	8.47073	BRCA	Infiltrating Ductal Carcinoma	BRCA
TCGA_C8_A273_01	0.518193	8.20287	BRCA	Infiltrating Ductal Carcinoma	BRCA
TCGA_C8_A274_01	1.44904	8.23156	BRCA	Infiltrating Ductal Carcinoma	BRCA
TCGA_C8_A275_01	2.00194	6.53149	BRCA	Infiltrating Ductal Carcinoma	BRCA
TCGA_C8_A278_01	2.04062	6.20276	BRCA	Infiltrating Ductal Carcinoma	BRCA
TCGA_C8_A27A_01	1.20788	9.00589	BRCA	Infiltrating Ductal Carcinoma	BRCA
TCGA_C8_A27B_01	1.06694	3.43176	BRCA	Infiltrating Ductal Carcinoma	BRCA
TCGA_C8_A3M7_01	1.3744	6.30422	BRCA	Infiltrating Lobular Carcinoma	BRCA
TCGA_C8_A3M8_01	2.447	8.70951	BRCA	Infiltrating Lobular Carcinoma	BRCA
TCGA_C8_A8HP_01	1.12924	3.94109	BRCA	Metaplastic Carcinoma	BRCA
TCGA_C8_A8HQ_01	2.68495	7.7882	BRCA	Mucinous Carcinoma	BRCA
TCGA_C8_A8HR_01	0.152366	5.41794	BRCA	Infiltrating Lobular Carcinoma	BRCA
TCGA_C8_A9FZ_01	1.47314	7.79766	BRCA	Mixed Histology (please specify)	BRCA
TCGA_D8_A1J8_01	2.93185	7.81705	BRCA	Infiltrating Ductal Carcinoma	BRCA
TCGA_D8_A1J9_01	2.30003	7.85053	BRCA	Infiltrating Ductal Carcinoma	BRCA
TCGA_D8_A1JA_01	1.26205	7.60971	BRCA	Infiltrating Ductal Carcinoma	BRCA
TCGA_D8_A1JB_01	0.769805	5.93191	BRCA	Infiltrating Ductal Carcinoma	BRCA
TCGA_D8_A1JC_01	-1.02137	7.54383	BRCA	Infiltrating Ductal Carcinoma	BRCA
TCGA_D8_A1JD_01	-0.751711	7.95167	BRCA	Infiltrating Ductal Carcinoma	BRCA
TCGA_D8_A1JE_01	-0.0662334	6.72396	BRCA	Infiltrating Ductal Carcinoma	BRCA
TCGA_D8_A1JF_01	2.15052	6.3304	BRCA	Infiltrating Ductal Carcinoma	BRCA
TCGA_D8_A1JG_01	2.05684	6.13167	BRCA	Infiltrating Ductal Carcinoma	BRCA
TCGA_D8_A1JH_01	0.405689	5.40646	BRCA	Infiltrating Ductal Carcinoma	BRCA
TCGA_D8_A1JI_01	-0.240652	9.15798	BRCA	Infiltrating Ductal Carcinoma	BRCA
TCGA_D8_A1JJ_01	0.829452	7.18429	BRCA	Infiltrating Ductal Carcinoma	BRCA
TCGA_D8_A1JK_01	1.34468	5.34744	BRCA	Infiltrating Ductal Carcinoma	BRCA
TCGA_D8_A1JL_01	1.12206	3.62674	BRCA	Infiltrating Ductal Carcinoma	BRCA
TCGA_D8_A1JM_01	1.52863	4.88933	BRCA	Infiltrating Ductal Carcinoma	BRCA
TCGA_D8_A1JN_01	1.00591	8.08264	BRCA	Infiltrating Lobular Carcinoma	BRCA
TCGA_D8_A1JP_01	0.81566	6.6888	BRCA	Infiltrating Ductal Carcinoma	BRCA
TCGA_D8_A1JS_01	-0.418064	7.67985	BRCA	Other, specify	BRCA
TCGA_D8_A1JT_01	-0.618924	8.53998	BRCA	Other, specify	BRCA
TCGA_D8_A1JU_01	-0.295038	5.96973	BRCA	Infiltrating Ductal Carcinoma	BRCA
TCGA_D8_A1X5_01	1.32486	8.198	BRCA	Infiltrating Ductal Carcinoma	BRCA
TCGA_D8_A1X6_01	-1.17839	8.16124	BRCA	Infiltrating Ductal Carcinoma	BRCA
TCGA_D8_A1X7_01	-0.589885	7.88251	BRCA	Other, specify	BRCA
TCGA_D8_A1X8_01	0.182707	8.10816	BRCA	Infiltrating Lobular Carcinoma	BRCA
TCGA_D8_A1X9_01	1.84785	9.07591	BRCA	Infiltrating Ductal Carcinoma	BRCA
TCGA_D8_A1XA_01	0.593742	8.9907	BRCA	Infiltrating Ductal Carcinoma	BRCA
TCGA_D8_A1XB_01	1.02007	8.29009	BRCA	Infiltrating Ductal Carcinoma	BRCA
TCGA_D8_A1XC_01	-0.144912	7.33703	BRCA	Mucinous Carcinoma	BRCA
TCGA_D8_A1XD_01	0.247247	7.4515	BRCA	Infiltrating Ductal Carcinoma	BRCA
TCGA_D8_A1XF_01	3.35616	8.12907	BRCA	Infiltrating Ductal Carcinoma	BRCA
TCGA_D8_A1XG_01	-0.769597	4.95814	BRCA	Infiltrating Ductal Carcinoma	BRCA
TCGA_D8_A1XJ_01	2.35033	6.9686	BRCA	Other, specify	BRCA
TCGA_D8_A1XK_01	1.04909	4.21445	BRCA	Infiltrating Ductal Carcinoma	BRCA
TCGA_D8_A1XL_01	0.164778	6.20796	BRCA	Infiltrating Ductal Carcinoma	BRCA
TCGA_D8_A1XM_01	0.325049	6.40101	BRCA	Infiltrating Ductal Carcinoma	BRCA
TCGA_D8_A1XO_01	-0.00561199	6.34033	BRCA	Infiltrating Lobular Carcinoma	BRCA
TCGA_D8_A1XQ_01	1.43297	3.90571	BRCA	Infiltrating Ductal Carcinoma	BRCA
TCGA_D8_A1XR_01	-1.32466	6.76581	BRCA	Infiltrating Ductal Carcinoma	BRCA
TCGA_D8_A1XS_01	-0.543957	7.21958	BRCA	Other, specify	BRCA
TCGA_D8_A1XT_01	0.77493	5.69838	BRCA	Infiltrating Ductal Carcinoma	BRCA
TCGA_D8_A1XU_01	1.87478	7.18784	BRCA	Infiltrating Ductal Carcinoma	BRCA
TCGA_D8_A1XV_01	0.647709	7.68506	BRCA	Mucinous Carcinoma	BRCA
TCGA_D8_A1XW_01	0.879793	4.13244	BRCA	Infiltrating Ductal Carcinoma	BRCA
TCGA_D8_A1XY_01	-0.970098	7.66589	BRCA	Infiltrating Ductal Carcinoma	BRCA
TCGA_D8_A1XZ_01	0.693294	7.43533	BRCA	Infiltrating Ductal Carcinoma	BRCA
TCGA_D8_A1Y0_01	1.00409	7.72961	BRCA	Infiltrating Ductal Carcinoma	BRCA
TCGA_D8_A1Y1_01	0.478493	8.41897	BRCA	Infiltrating Ductal Carcinoma	BRCA
TCGA_D8_A1Y2_01	0.0418049	5.4086	BRCA	Infiltrating Ductal Carcinoma	BRCA
TCGA_D8_A1Y3_01	2.69242	6.97879	BRCA	Infiltrating Ductal Carcinoma	BRCA
TCGA_D8_A27E_01	-0.58558	5.2504	BRCA	Other, specify	BRCA
TCGA_D8_A27F_01	1.43918	3.76844	BRCA	Infiltrating Ductal Carcinoma	BRCA
TCGA_D8_A27G_01	2.15648	7.67474	BRCA	Infiltrating Lobular Carcinoma	BRCA
TCGA_D8_A27H_01	0.965735	4.45615	BRCA	Infiltrating Ductal Carcinoma	BRCA
TCGA_D8_A27I_01	0.19183	6.57832	BRCA	Infiltrating Lobular Carcinoma	BRCA
TCGA_D8_A27K_01	0.250541	6.79281	BRCA	Infiltrating Ductal Carcinoma	BRCA
TCGA_D8_A27L_01	-0.628318	6.94691	BRCA	Infiltrating Ductal Carcinoma	BRCA
TCGA_D8_A27M_01	2.16553	3.40858	BRCA	Infiltrating Ductal Carcinoma	BRCA
TCGA_D8_A27N_01	1.79547	7.08863	BRCA	Infiltrating Ductal Carcinoma	BRCA
TCGA_D8_A27P_01	-1.02034	6.15045	BRCA	Infiltrating Ductal Carcinoma	BRCA
TCGA_D8_A27R_01	1.10649	6.13528	BRCA	Infiltrating Ductal Carcinoma	BRCA
TCGA_D8_A27T_01	-0.66584	8.43258	BRCA	Infiltrating Lobular Carcinoma	BRCA
TCGA_D8_A27V_01	-0.118073	8.37327	BRCA	Infiltrating Lobular Carcinoma	BRCA
TCGA_D8_A27W_01	1.73493	7.51887	BRCA	Mucinous Carcinoma	BRCA
TCGA_D8_A3Z5_01	-0.552472	7.40495	BRCA	Infiltrating Lobular Carcinoma	BRCA
TCGA_D8_A3Z6_01	0.346674	8.63185	BRCA	Infiltrating Lobular Carcinoma	BRCA
TCGA_D8_A4Z1_01	0.000687032	5.73276	BRCA	Infiltrating Lobular Carcinoma	BRCA
TCGA_D8_A73U_01	1.7835	4.88646	BRCA	Infiltrating Lobular Carcinoma	BRCA
TCGA_D8_A73W_01	0.530411	7.21283	BRCA	Mucinous Carcinoma	BRCA
TCGA_D8_A73X_01	0.314746	7.29458	BRCA	Other, specify	BRCA
TCGA_E2_A105_01	1.72432	9.01612	BRCA	Infiltrating Ductal Carcinoma	BRCA
TCGA_E2_A106_01	-0.179981	7.84254	BRCA	Infiltrating Ductal Carcinoma	BRCA
TCGA_E2_A107_01	0.510145	7.77702	BRCA	Infiltrating Lobular Carcinoma	BRCA
TCGA_E2_A108_01	0.791769	3.5421	BRCA	Infiltrating Ductal Carcinoma	BRCA
TCGA_E2_A109_01	1.67164	8.86952	BRCA	Infiltrating Ductal Carcinoma	BRCA
TCGA_E2_A10B_01	0.935557	7.36117	BRCA	Infiltrating Ductal Carcinoma	BRCA
TCGA_E2_A10C_01	1.61607	6.81724	BRCA	Infiltrating Ductal Carcinoma	BRCA
TCGA_E2_A10E_01	1.0053	7.97746	BRCA	Infiltrating Ductal Carcinoma	BRCA
TCGA_E2_A10F_01	0.932284	8.0061	BRCA	Infiltrating Lobular Carcinoma	BRCA
TCGA_E2_A14N_01	1.03566	3.99168	BRCA	Infiltrating Ductal Carcinoma	BRCA
TCGA_E2_A14U_01	-0.556252	5.64143	BRCA	Infiltrating Lobular Carcinoma	BRCA
TCGA_E2_A15I_01	-1.07596	7.11121	BRCA	Infiltrating Ductal Carcinoma	BRCA
TCGA_E2_A15J_01	0.644445	7.30091	BRCA	Infiltrating Ductal Carcinoma	BRCA
TCGA_E2_A15K_01	-0.661276	8.30224	BRCA	Infiltrating Ductal Carcinoma	BRCA
TCGA_E2_A1AZ_01	1.40108	3.63319	BRCA	Infiltrating Ductal Carcinoma	BRCA
TCGA_E2_A1B0_01	0.745775	5.57087	BRCA	Infiltrating Ductal Carcinoma	BRCA
TCGA_E2_A1B1_01	-0.260537	4.99897	BRCA	Infiltrating Ductal Carcinoma	BRCA
TCGA_E2_A1B4_01	-0.690188	7.8576	BRCA	Infiltrating Ductal Carcinoma	BRCA
TCGA_E2_A1B5_01	1.31816	2.96513	BRCA	Infiltrating Lobular Carcinoma	BRCA
TCGA_E2_A1B6_01	1.00957	2.46297	BRCA	Infiltrating Ductal Carcinoma	BRCA
TCGA_E2_A1BC_01	0.133945	6.7022	BRCA	Infiltrating Ductal Carcinoma	BRCA
TCGA_E2_A1BD_01	0.547533	8.24758	BRCA	Infiltrating Ductal Carcinoma	BRCA
TCGA_E2_A1IE_01	0.92764	8.89119	BRCA	Infiltrating Ductal Carcinoma	BRCA
TCGA_E2_A1IF_01	-0.68015	5.72233	BRCA	Infiltrating Ductal Carcinoma	BRCA
TCGA_E2_A1IG_01	0.952224	8.23342	BRCA	Infiltrating Ductal Carcinoma	BRCA
TCGA_E2_A1IH_01	0.498704	6.99372	BRCA	Infiltrating Lobular Carcinoma	BRCA
TCGA_E2_A1II_01	1.53307	2.9667	BRCA	Infiltrating Ductal Carcinoma	BRCA
TCGA_E2_A1IJ_01	0.638467	6.94829	BRCA	Infiltrating Lobular Carcinoma	BRCA
TCGA_E2_A1IK_01	-0.561036	5.26441	BRCA	Infiltrating Ductal Carcinoma	BRCA
TCGA_E2_A1IL_01	-1.24277	6.65753	BRCA	Infiltrating Lobular Carcinoma	BRCA
TCGA_E2_A1IN_01	-1.04189	7.26883	BRCA	Infiltrating Ductal Carcinoma	BRCA
TCGA_E2_A1IO_01	-0.225708	6.70026	BRCA	Infiltrating Ductal Carcinoma	BRCA
TCGA_E2_A1IU_01	-0.62505	8.28527	BRCA	Infiltrating Ductal Carcinoma	BRCA
TCGA_E2_A1L6_01	-0.504394	5.94768	BRCA	Infiltrating Ductal Carcinoma	BRCA
TCGA_E2_A1L7_01	2.18076	7.19248	BRCA	Infiltrating Ductal Carcinoma	BRCA
TCGA_E2_A1L8_01	-0.404637	7.70166	BRCA	Infiltrating Lobular Carcinoma	BRCA
TCGA_E2_A1L9_01	-0.517455	7.08358	BRCA	Infiltrating Ductal Carcinoma	BRCA
TCGA_E2_A1LA_01	0.111535	7.61185	BRCA	Infiltrating Ductal Carcinoma	BRCA
TCGA_E2_A1LB_01	0.540931	6.66651	BRCA	Infiltrating Ductal Carcinoma	BRCA
TCGA_E2_A1LE_01	2.23889	6.53415	BRCA	Infiltrating Ductal Carcinoma	BRCA
TCGA_E2_A1LG_01	1.8651	4.2312	BRCA	Infiltrating Lobular Carcinoma	BRCA
TCGA_E2_A1LH_01	1.55693	4.03596	BRCA	Infiltrating Ductal Carcinoma	BRCA
TCGA_E2_A1LI_01	1.37694	3.91954	BRCA	Infiltrating Ductal Carcinoma	BRCA
TCGA_E2_A1LK_01	1.72451	5.11837	BRCA	Infiltrating Ductal Carcinoma	BRCA
TCGA_E2_A1LL_01	2.1881	5.52155	BRCA	Infiltrating Ductal Carcinoma	BRCA
TCGA_E2_A1LS_01	1.06484	4.99591	BRCA	Infiltrating Ductal Carcinoma	BRCA
TCGA_E2_A2P5_01	1.61426	8.45983	BRCA	Infiltrating Lobular Carcinoma	BRCA
TCGA_E2_A2P6_01	1.1002	8.3916	BRCA	Infiltrating Lobular Carcinoma	BRCA
TCGA_E2_A3DX_01	0.713848	5.49264	BRCA	Infiltrating Lobular Carcinoma	BRCA
TCGA_E2_A56Z_01	0.000398187	8.11408	BRCA	Infiltrating Ductal Carcinoma	BRCA
TCGA_E2_A570_01	-0.723492	6.85535	BRCA	Infiltrating Ductal Carcinoma	BRCA
TCGA_E2_A572_01	-0.252739	8.25589	BRCA	Infiltrating Ductal Carcinoma	BRCA
TCGA_E2_A573_01	1.16003	3.54346	BRCA	Infiltrating Ductal Carcinoma	BRCA
TCGA_E2_A574_01	0.722272	3.80705	BRCA	Infiltrating Ductal Carcinoma	BRCA
TCGA_E2_A576_01	2.54075	8.64918	BRCA	Infiltrating Lobular Carcinoma	BRCA
TCGA_E2_A9RU_01	3.13629	8.31959	BRCA	Infiltrating Ductal Carcinoma	BRCA
TCGA_E9_A1N3_01	0.743321	6.2144	BRCA	Mixed Histology (please specify)	BRCA
TCGA_E9_A1N4_01	-0.968833	6.65428	BRCA	Mixed Histology (please specify)	BRCA
TCGA_E9_A1N5_01	-0.111052	7.2027	BRCA	Mixed Histology (please specify)	BRCA
TCGA_E9_A1N6_01	0.691562	7.00625	BRCA	Infiltrating Ductal Carcinoma	BRCA
TCGA_E9_A1N8_01	0.450454	4.09329	BRCA	Infiltrating Ductal Carcinoma	BRCA
TCGA_E9_A1N9_01	0.677955	5.73534	BRCA	Mixed Histology (please specify)	BRCA
TCGA_E9_A1NA_01	2.9772	8.23801	BRCA	Mixed Histology (please specify)	BRCA
TCGA_E9_A1ND_01	1.4107	4.37153	BRCA	Infiltrating Ductal Carcinoma	BRCA
TCGA_E9_A1NE_01	0.820409	5.17488	BRCA	Infiltrating Ductal Carcinoma	BRCA
TCGA_E9_A1NF_01	0.905335	7.11316	BRCA	Mixed Histology (please specify)	BRCA
TCGA_E9_A1NG_01	-0.0115183	4.83565	BRCA	Infiltrating Ductal Carcinoma	BRCA
TCGA_E9_A1NH_01	0.0421467	7.05148	BRCA	Infiltrating Ductal Carcinoma	BRCA
TCGA_E9_A1NI_01	0.126822	8.8902	BRCA	Mixed Histology (please specify)	BRCA
TCGA_E9_A1QZ_01	0.681533	5.99532	BRCA	Infiltrating Ductal Carcinoma	BRCA
TCGA_E9_A1R0_01	0.286436	7.8422	BRCA	Infiltrating Ductal Carcinoma	BRCA
TCGA_E9_A1R2_01	0.170705	6.8702	BRCA	Infiltrating Ductal Carcinoma	BRCA
TCGA_E9_A1R3_01	-0.98948	6.20004	BRCA	Infiltrating Ductal Carcinoma	BRCA
TCGA_E9_A1R4_01	0.728072	6.14333	BRCA	Infiltrating Ductal Carcinoma	BRCA
TCGA_E9_A1R5_01	1.49982	7.85099	BRCA	Infiltrating Ductal Carcinoma	BRCA
TCGA_E9_A1R6_01	1.266	9.00041	BRCA	Infiltrating Ductal Carcinoma	BRCA
TCGA_E9_A1R7_01	1.14563	7.71704	BRCA	Infiltrating Ductal Carcinoma	BRCA
TCGA_E9_A1RA_01	0.703671	5.89024	BRCA	Infiltrating Ductal Carcinoma	BRCA
TCGA_E9_A1RB_01	-0.694263	6.39608	BRCA	Infiltrating Ductal Carcinoma	BRCA
TCGA_E9_A1RC_01	2.36443	7.44198	BRCA	Mixed Histology (please specify)	BRCA
TCGA_E9_A1RD_01	1.52191	6.67798	BRCA	Infiltrating Ductal Carcinoma	BRCA
TCGA_E9_A1RE_01	2.16395	8.69139	BRCA	Infiltrating Ductal Carcinoma	BRCA
TCGA_E9_A1RF_01	2.42276	6.85244	BRCA	Infiltrating Ductal Carcinoma	BRCA
TCGA_E9_A1RG_01	-1.36107	6.65348	BRCA	Infiltrating Ductal Carcinoma	BRCA
TCGA_E9_A1RH_01	1.09128	6.07138	BRCA	Infiltrating Ductal Carcinoma	BRCA
TCGA_E9_A1RI_01	-0.183014	6.8797	BRCA	Mixed Histology (please specify)	BRCA
TCGA_E9_A226_01	1.54375	6.63775	BRCA	Infiltrating Ductal Carcinoma	BRCA
TCGA_E9_A227_01	-0.45009	6.16886	BRCA	Infiltrating Ductal Carcinoma	BRCA
TCGA_E9_A228_01	2.91314	7.18399	BRCA	Infiltrating Ductal Carcinoma	BRCA
TCGA_E9_A229_01	-1.06016	7.21441	BRCA	Infiltrating Ductal Carcinoma	BRCA
TCGA_E9_A22A_01	2.13342	6.29564	BRCA	Infiltrating Ductal Carcinoma	BRCA
TCGA_E9_A22B_01	2.50656	6.90022	BRCA	Mixed Histology (please specify)	BRCA
TCGA_E9_A22D_01	2.33728	6.45879	BRCA	Infiltrating Ductal Carcinoma	BRCA
TCGA_E9_A22E_01	1.2391	6.09691	BRCA	Infiltrating Ductal Carcinoma	BRCA
TCGA_E9_A22G_01	1.42746	3.79214	BRCA	Infiltrating Ductal Carcinoma	BRCA
TCGA_E9_A22H_01	-0.511379	8.07897	BRCA	Infiltrating Ductal Carcinoma	BRCA
TCGA_E9_A243_01	1.75925	2.70524	BRCA	Infiltrating Ductal Carcinoma	BRCA
TCGA_E9_A244_01	1.10846	4.13299	BRCA	Infiltrating Ductal Carcinoma	BRCA
TCGA_E9_A245_01	-1.11023	6.3106	BRCA	Infiltrating Ductal Carcinoma	BRCA
TCGA_E9_A247_01	2.53614	8.14351	BRCA	Infiltrating Ductal Carcinoma	BRCA
TCGA_E9_A248_01	2.22581	2.76963	BRCA	Infiltrating Ductal Carcinoma	BRCA
TCGA_E9_A249_01	0.0874532	7.15584	BRCA	Infiltrating Ductal Carcinoma	BRCA
TCGA_E9_A24A_01	-0.411302	5.82885	BRCA	Infiltrating Ductal Carcinoma	BRCA
TCGA_E9_A295_01	2.19968	8.33845	BRCA	Infiltrating Lobular Carcinoma	BRCA
TCGA_E9_A2JS_01	3.04884	8.19366	BRCA	Infiltrating Lobular Carcinoma	BRCA
TCGA_E9_A2JT_01	0.975156	0.847895	BRCA	Infiltrating Lobular Carcinoma	BRCA
TCGA_E9_A3HO_01	0.00304773	7.70194	BRCA	Infiltrating Lobular Carcinoma	BRCA
TCGA_E9_A3Q9_01	-0.745193	7.83546	BRCA	Infiltrating Lobular Carcinoma	BRCA
TCGA_E9_A3QA_01	1.55635	3.10854	BRCA	Medullary Carcinoma	BRCA
TCGA_E9_A3X8_01	0.882647	5.9221	BRCA	Infiltrating Lobular Carcinoma	BRCA
TCGA_E9_A54X_01	-0.777935	5.95172	BRCA	Mucinous Carcinoma	BRCA
TCGA_E9_A54Y_01	1.05332	9.30718	BRCA	Infiltrating Lobular Carcinoma	BRCA
TCGA_E9_A5FK_01	1.87591	6.50009	BRCA	Infiltrating Lobular Carcinoma	BRCA
TCGA_E9_A5FL_01	4.33472	2.89182	BRCA	Metaplastic Carcinoma	BRCA
TCGA_E9_A5UO_01	1.95036	9.17778	BRCA	Mucinous Carcinoma	BRCA
TCGA_E9_A5UP_01	0.705377	7.22722	BRCA	Other, specify	BRCA
TCGA_E9_A6HE_01	0.532105	7.53341	BRCA	Infiltrating Lobular Carcinoma	BRCA
TCGA_EW_A1IW_01	2.78097	7.60034	BRCA	Infiltrating Lobular Carcinoma	BRCA
TCGA_EW_A1IX_01	-0.972414	6.42774	BRCA	Other, specify	BRCA
TCGA_EW_A1IY_01	1.00956	5.7905	BRCA	Infiltrating Ductal Carcinoma	BRCA
TCGA_EW_A1IZ_01	1.77542	6.30317	BRCA	Infiltrating Ductal Carcinoma	BRCA
TCGA_EW_A1J1_01	-1.40193	7.30428	BRCA	Infiltrating Ductal Carcinoma	BRCA
TCGA_EW_A1J2_01	0.49532	7.63428	BRCA	Infiltrating Lobular Carcinoma	BRCA
TCGA_EW_A1J3_01	-0.173747	7.59484	BRCA	Infiltrating Lobular Carcinoma	BRCA
TCGA_EW_A1J5_01	0.670312	8.67868	BRCA	Infiltrating Lobular Carcinoma	BRCA
TCGA_EW_A1J6_01	-0.293414	6.50499	BRCA	Infiltrating Ductal Carcinoma	BRCA
TCGA_EW_A1OV_01	1.80624	6.25352	BRCA	Infiltrating Ductal Carcinoma	BRCA
TCGA_EW_A1OW_01	0.980661	4.00171	BRCA	Infiltrating Ductal Carcinoma	BRCA
TCGA_EW_A1OX_01	1.13227	8.62665	BRCA	Mucinous Carcinoma	BRCA
TCGA_EW_A1OY_01	-1.26481	7.07881	BRCA	Infiltrating Ductal Carcinoma	BRCA
TCGA_EW_A1OZ_01	2.24519	8.21478	BRCA	Infiltrating Ductal Carcinoma	BRCA
TCGA_EW_A1P0_01	-0.474752	8.05545	BRCA	Other, specify	BRCA
TCGA_EW_A1P1_01	0.29318	4.9628	BRCA	Infiltrating Ductal Carcinoma	BRCA
TCGA_EW_A1P3_01	-0.318267	8.07712	BRCA	Infiltrating Ductal Carcinoma	BRCA
TCGA_EW_A1P4_01	1.03558	3.75505	BRCA	Medullary Carcinoma	BRCA
TCGA_EW_A1P5_01	0.182711	6.96134	BRCA	Infiltrating Ductal Carcinoma	BRCA
TCGA_EW_A1P6_01	-1.4833	6.93619	BRCA	Infiltrating Ductal Carcinoma	BRCA
TCGA_EW_A1P7_01	1.35713	2.11884	BRCA	Infiltrating Ductal Carcinoma	BRCA
TCGA_EW_A1P8_01	0.72071	3.73341	BRCA	Infiltrating Ductal Carcinoma	BRCA
TCGA_EW_A1PA_01	1.01223	7.10588	BRCA	Infiltrating Ductal Carcinoma	BRCA
TCGA_EW_A1PB_01	1.8236	3.26234	BRCA	Infiltrating Ductal Carcinoma	BRCA
TCGA_EW_A1PC_01	1.3467	8.91971	BRCA	Infiltrating Ductal Carcinoma	BRCA
TCGA_EW_A1PD_01	1.08036	6.7959	BRCA	Infiltrating Ductal Carcinoma	BRCA
TCGA_EW_A1PE_01	0.126306	6.39647	BRCA	Infiltrating Ductal Carcinoma	BRCA
TCGA_EW_A1PF_01	0.737082	6.20168	BRCA	Infiltrating Ductal Carcinoma	BRCA
TCGA_EW_A1PG_01	-0.0960049	6.06875	BRCA	Infiltrating Lobular Carcinoma	BRCA
TCGA_EW_A1PH_01	0.991172	4.08926	BRCA	Infiltrating Ductal Carcinoma	BRCA
TCGA_EW_A2FR_01	0.244466	5.34295	BRCA	Infiltrating Ductal Carcinoma	BRCA
TCGA_EW_A2FS_01	1.7154	7.96791	BRCA	Infiltrating Ductal Carcinoma	BRCA
TCGA_EW_A2FV_01	0.5694	7.38985	BRCA	Other, specify	BRCA
TCGA_EW_A2FW_01	-1.05359	7.47462	BRCA	Other, specify	BRCA
TCGA_EW_A3E8_01	2.17244	7.95221	BRCA	Infiltrating Lobular Carcinoma	BRCA
TCGA_EW_A3U0_01	2.14402	2.52194	BRCA	Infiltrating Ductal Carcinoma	BRCA
TCGA_EW_A423_01	1.50201	8.42076	BRCA	Infiltrating Lobular Carcinoma	BRCA
TCGA_EW_A424_01	1.87076	8.22051	BRCA	Infiltrating Lobular Carcinoma	BRCA
TCGA_EW_A6S9_01	-0.260506	7.41052	BRCA	Infiltrating Ductal Carcinoma	BRCA
TCGA_EW_A6SA_01	2.51124	8.97682	BRCA	Infiltrating Ductal Carcinoma	BRCA
TCGA_EW_A6SB_01	2.03489	2.78099	BRCA	Infiltrating Ductal Carcinoma	BRCA
TCGA_EW_A6SC_01	-1.1058	8.38319	BRCA	Infiltrating Lobular Carcinoma	BRCA
TCGA_EW_A6SD_01	0.148255	5.51728	BRCA	Infiltrating Ductal Carcinoma	BRCA
TCGA_GI_A2C8_01	1.783	7.41308	BRCA	Infiltrating Ductal Carcinoma	BRCA
TCGA_GI_A2C9_01	1.16103	4.54411	BRCA	Infiltrating Ductal Carcinoma	BRCA
TCGA_GM_A2D9_01	0.917664	8.60725	BRCA	Infiltrating Ductal Carcinoma	BRCA
TCGA_GM_A2DA_01	-0.0732814	7.69632	BRCA	Infiltrating Ductal Carcinoma	BRCA
TCGA_GM_A2DB_01	1.68592	5.3727	BRCA	Infiltrating Ductal Carcinoma	BRCA
TCGA_GM_A2DC_01	0.84503	8.85403	BRCA	Infiltrating Ductal Carcinoma	BRCA
TCGA_GM_A2DD_01	1.87056	5.91149	BRCA	Infiltrating Ductal Carcinoma	BRCA
TCGA_GM_A2DF_01	2.22525	3.99142	BRCA	Infiltrating Ductal Carcinoma	BRCA
TCGA_GM_A2DH_01	1.3879	6.13278	BRCA	Infiltrating Ductal Carcinoma	BRCA
TCGA_GM_A2DI_01	1.24708	4.07977	BRCA	Infiltrating Ductal Carcinoma	BRCA
TCGA_GM_A2DK_01	0.275876	6.06535	BRCA	Infiltrating Ductal Carcinoma	BRCA
TCGA_GM_A2DL_01	1.91637	7.73549	BRCA	Infiltrating Ductal Carcinoma	BRCA
TCGA_GM_A2DM_01	-0.508087	5.64942	BRCA	Infiltrating Ductal Carcinoma	BRCA
TCGA_GM_A2DN_01	1.62974	6.2445	BRCA	Infiltrating Ductal Carcinoma	BRCA
TCGA_GM_A2DO_01	1.65557	1.59864	BRCA	Infiltrating Lobular Carcinoma	BRCA
TCGA_GM_A3NW_01	1.26085	8.83261	BRCA	Infiltrating Lobular Carcinoma	BRCA
TCGA_GM_A3NY_01	0.532993	7.8219	BRCA	Infiltrating Lobular Carcinoma	BRCA
TCGA_GM_A3XG_01	-0.367636	4.96562	BRCA	Infiltrating Lobular Carcinoma	BRCA
TCGA_GM_A3XL_01	1.1604	4.7592	BRCA	Infiltrating Ductal Carcinoma	BRCA
TCGA_GM_A3XN_01	0.409748	6.13032	BRCA	Infiltrating Lobular Carcinoma	BRCA
TCGA_GM_A4E0_01	0.975007	5.50621	BRCA	Infiltrating Lobular Carcinoma	BRCA
TCGA_GM_A5PV_01	-1.12819	7.66541	BRCA	Infiltrating Lobular Carcinoma	BRCA
TCGA_GM_A5PX_01	0.179174	7.67895	BRCA	Infiltrating Lobular Carcinoma	BRCA
TCGA_HN_A2NL_01	1.25601	4.56044	BRCA	Infiltrating Lobular Carcinoma	BRCA
TCGA_HN_A2OB_01	-0.290692	6.90764	BRCA	Infiltrating Lobular Carcinoma	BRCA
TCGA_JL_A3YW_01	2.27053	6.15354	BRCA	Infiltrating Lobular Carcinoma	BRCA
TCGA_JL_A3YX_01	-0.139887	7.93679	BRCA	Infiltrating Lobular Carcinoma	BRCA
TCGA_LD_A66U_01	0.273086	7.22611	BRCA	Infiltrating Lobular Carcinoma	BRCA
TCGA_LD_A74U_01	1.43217	6.96157	BRCA	Other, specify	BRCA
TCGA_LD_A7W5_01	1.78557	7.09771	BRCA	Infiltrating Ductal Carcinoma	BRCA
TCGA_LD_A7W6_01	-0.176196	8.03226	BRCA	Other, specify	BRCA
TCGA_LD_A9QF_01	1.65517	1.92084	BRCA	Infiltrating Ductal Carcinoma	BRCA
TCGA_LL_A440_01	0.13238	4.63361	BRCA	Infiltrating Lobular Carcinoma	BRCA
TCGA_LL_A441_01	1.63396	3.46931	BRCA	Infiltrating Ductal Carcinoma	BRCA
TCGA_LL_A442_01	-1.32743	6.8682	BRCA	Infiltrating Ductal Carcinoma	BRCA
TCGA_LL_A50Y_01	0.321536	7.63404	BRCA	Infiltrating Lobular Carcinoma	BRCA
TCGA_LL_A5YL_01	2.65052	7.46957	BRCA	Infiltrating Lobular Carcinoma	BRCA
TCGA_LL_A5YM_01	2.8645	8.41264	BRCA	Infiltrating Ductal Carcinoma	BRCA
TCGA_LL_A5YN_01	1.32521	6.18101	BRCA	Infiltrating Ductal Carcinoma	BRCA
TCGA_LL_A5YO_01	1.27184	3.20457	BRCA	Infiltrating Ductal Carcinoma	BRCA
TCGA_LL_A5YP_01	0.975069	3.89935	BRCA	Infiltrating Ductal Carcinoma	BRCA
TCGA_LL_A6FP_01	-0.327297	9.0029	BRCA	Infiltrating Lobular Carcinoma	BRCA
TCGA_LL_A6FQ_01	0.141296	9.23065	BRCA	Infiltrating Ductal Carcinoma	BRCA
TCGA_LL_A6FR_01	0.975191	4.2245	BRCA	Infiltrating Ductal Carcinoma	BRCA
TCGA_LL_A73Y_01	1.66001	3.97357	BRCA	Infiltrating Ductal Carcinoma	BRCA
TCGA_LL_A73Z_01	0.273173	5.39506	BRCA	Infiltrating Ductal Carcinoma	BRCA
TCGA_LL_A740_01	2.40554	6.77903	BRCA	Infiltrating Ductal Carcinoma	BRCA
TCGA_LL_A7SZ_01	1.75754	6.38568	BRCA	Infiltrating Ductal Carcinoma	BRCA
TCGA_LL_A7T0_01	1.60265	7.91324	BRCA	Infiltrating Ductal Carcinoma	BRCA
TCGA_LL_A8F5_01	1.41733	4.84871	BRCA	Infiltrating Ductal Carcinoma	BRCA
TCGA_LL_A9Q3_01	1.35191	7.8995	BRCA	Infiltrating Lobular Carcinoma	BRCA
TCGA_LQ_A4E4_01	1.43946	8.53441	BRCA	Infiltrating Lobular Carcinoma	BRCA
TCGA_MS_A51U_01	-0.180078	6.4924	BRCA	Infiltrating Lobular Carcinoma	BRCA
TCGA_OK_A5Q2_01	2.1346	6.88347	BRCA	Infiltrating Lobular Carcinoma	BRCA
TCGA_OL_A5D6_01	1.88581	6.35024	BRCA	Infiltrating Ductal Carcinoma	BRCA
TCGA_OL_A5D7_01	2.00663	4.71573	BRCA	Infiltrating Ductal Carcinoma	BRCA
TCGA_OL_A5D8_01	2.31341	8.40595	BRCA	Infiltrating Ductal Carcinoma	BRCA
TCGA_OL_A5DA_01	0.359246	7.63542	BRCA	Infiltrating Lobular Carcinoma	BRCA
TCGA_OL_A5RU_01	0.800785	5.83047	BRCA	Infiltrating Ductal Carcinoma	BRCA
TCGA_OL_A5RV_01	-0.415918	6.76395	BRCA	Infiltrating Ductal Carcinoma	BRCA
TCGA_OL_A5RW_01	0.859354	4.09974	BRCA	Infiltrating Ductal Carcinoma	BRCA
TCGA_OL_A5RX_01	0.403014	6.71271	BRCA	Infiltrating Ductal Carcinoma	BRCA
TCGA_OL_A5RY_01	1.71984	3.83298	BRCA	Infiltrating Ductal Carcinoma	BRCA
TCGA_OL_A5RZ_01	-0.0627687	7.24636	BRCA	Infiltrating Ductal Carcinoma	BRCA
TCGA_OL_A5S0_01	1.23181	4.11238	BRCA	Infiltrating Ductal Carcinoma	BRCA
TCGA_OL_A66H_01	-0.882088	6.77416	BRCA	Mucinous Carcinoma	BRCA
TCGA_OL_A66I_01	1.98037	4.29464	BRCA	Infiltrating Ductal Carcinoma	BRCA
TCGA_OL_A66J_01	0.404307	8.39659	BRCA	Infiltrating Lobular Carcinoma	BRCA
TCGA_OL_A66K_01	0.907757	7.9116	BRCA	Infiltrating Lobular Carcinoma	BRCA
TCGA_OL_A66L_01	1.69356	8.04783	BRCA	Infiltrating Ductal Carcinoma	BRCA
TCGA_OL_A66N_01	1.37126	7.58476	BRCA	Infiltrating Lobular Carcinoma	BRCA
TCGA_OL_A66O_01	1.24241	9.27517	BRCA	Infiltrating Ductal Carcinoma	BRCA
TCGA_OL_A66P_01	2.02218	4.9018	BRCA	Infiltrating Ductal Carcinoma	BRCA
TCGA_OL_A6VO_01	0.673599	3.74112	BRCA	Infiltrating Ductal Carcinoma	BRCA
TCGA_OL_A6VQ_01	-0.214072	6.66918	BRCA	Infiltrating Lobular Carcinoma	BRCA
TCGA_OL_A6VR_01	-0.969718	6.26871	BRCA	Infiltrating Ductal Carcinoma	BRCA
TCGA_OL_A97C_01	-0.100732	4.47571	BRCA	Other, specify	BRCA
TCGA_PE_A5DC_01	1.50621	8.36113	BRCA	Infiltrating Lobular Carcinoma	BRCA
TCGA_PE_A5DD_01	2.86419	8.26438	BRCA	Infiltrating Lobular Carcinoma	BRCA
TCGA_PE_A5DE_01	1.06199	6.29448	BRCA	Infiltrating Lobular Carcinoma	BRCA
TCGA_PL_A8LV_01	1.24183	4.34245	BRCA	Medullary Carcinoma	BRCA
TCGA_PL_A8LX_01	0.152044	6.5286	BRCA	Infiltrating Ductal Carcinoma	BRCA
TCGA_PL_A8LY_01	-0.41166	4.61875	BRCA	Infiltrating Ductal Carcinoma	BRCA
TCGA_PL_A8LZ_01	1.33563	3.40374	BRCA	Infiltrating Ductal Carcinoma	BRCA
TCGA_S3_A6ZF_01	1.124	6.86744	BRCA	Infiltrating Ductal Carcinoma	BRCA
TCGA_S3_A6ZG_01	2.24737	8.488	BRCA	Mixed Histology (please specify)	BRCA
TCGA_S3_A6ZH_01	-0.187054	8.12955	BRCA	Infiltrating Ductal Carcinoma	BRCA
TCGA_S3_AA0Z_01	0.609919	4.61134	BRCA	Infiltrating Ductal Carcinoma	BRCA
TCGA_S3_AA10_01	1.77891	2.71525	BRCA	Infiltrating Ductal Carcinoma	BRCA
TCGA_S3_AA11_01	1.12682	8.7305	BRCA	Infiltrating Ductal Carcinoma	BRCA
TCGA_S3_AA12_01	-0.416558	8.88696	BRCA	Infiltrating Ductal Carcinoma	BRCA
TCGA_S3_AA14_01	-0.313721	7.02803	BRCA	Infiltrating Ductal Carcinoma	BRCA
TCGA_S3_AA15_01	1.13497	0.92905	BRCA	Infiltrating Ductal Carcinoma	BRCA
TCGA_S3_AA17_01	2.57747	7.20742	BRCA	Infiltrating Ductal Carcinoma	BRCA
TCGA_UL_AAZ6_01	0.962975	8.86754	BRCA	Infiltrating Ductal Carcinoma	BRCA
TCGA_UU_A93S_01	2.03492	6.91247	BRCA	Infiltrating Ductal Carcinoma	BRCA
TCGA_V7_A7HQ_01	-1.27418	7.03077	BRCA	Infiltrating Ductal Carcinoma	BRCA
TCGA_W8_A86G_01	-0.529417	6.63792	BRCA	Infiltrating Lobular Carcinoma	BRCA
TCGA_WT_AB41_01	1.70314	6.09909	BRCA	Infiltrating Ductal Carcinoma	BRCA
TCGA_WT_AB44_01	0.264565	7.30868	BRCA	Infiltrating Lobular Carcinoma	BRCA
TCGA_XX_A899_01	1.55601	6.68208	BRCA	Infiltrating Lobular Carcinoma	BRCA
TCGA_XX_A89A_01	0.0177183	5.72535	BRCA	Infiltrating Lobular Carcinoma	BRCA
TCGA_Z7_A8R5_01	0.612956	6.26211	BRCA	Infiltrating Lobular Carcinoma	BRCA
TCGA_Z7_A8R6_01	-1.32804	7.51709	BRCA	Infiltrating Lobular Carcinoma	BRCA
GSM1204490	-0.881465	-3.58917	CHOL	NA	CHOL
GSM1204491	-0.210256	-2.89021	CHOL	NA	CHOL
GSM1204492	0.136204	-3.69749	CHOL	NA	CHOL
GSM1204493	-0.851417	-3.03979	CHOL	NA	CHOL
GSM1204494	-0.595253	-3.76078	CHOL	NA	CHOL
GSM1204495	0.120936	-3.59696	CHOL	NA	CHOL
GSM1204496	3.32833	-5.39224	CHOL	NA	CHOL
GSM1204497	0.546587	-3.1206	CHOL	NA	CHOL
GSM1204498	3.04024	-4.15417	CHOL	NA	CHOL
GSM1204499	-0.187548	-3.90995	CHOL	NA	CHOL
GSM1204500	0.48717	-2.33857	CHOL	NA	CHOL
GSM1204502	-1.00841	-3.25555	CHOL	NA	CHOL
GSM1204505	0.711104	-3.31828	CHOL	NA	CHOL
GSM1204507	2.07842	-2.71296	CHOL	NA	CHOL
GSM1204508	-0.662581	-3.53371	CHOL	NA	CHOL
GSM1204510	-0.567025	-3.4419	CHOL	NA	CHOL
GSM1204512	-1.2424	-3.14773	CHOL	NA	CHOL
GSM1204513	-0.437415	-3.53117	CHOL	NA	CHOL
GSM1204514	1.59994	-2.86515	CHOL	NA	CHOL
GSM1204515	2.68997	-4.87992	CHOL	NA	CHOL
GSM1204516	-1.31746	-8.95156	CHOL	NA	CHOL
GSM1204517	3.13771	-4.83726	CHOL	NA	CHOL
GSM1204518	-0.0400134	-3.50519	CHOL	NA	CHOL
GSM1204519	4.30041	-5.55095	CHOL	NA	CHOL
GSM1204520	-0.268144	-3.30957	CHOL	NA	CHOL
GSM1204521	2.21606	-3.68286	CHOL	NA	CHOL
GSM1204522	0.131039	-3.59732	CHOL	NA	CHOL
GSM1204523	2.53368	-4.25089	CHOL	NA	CHOL
GSM1204524	3.72752	-4.96299	CHOL	NA	CHOL
GSM1204525	2.20914	-4.96031	CHOL	NA	CHOL
GSM1204526	3.30536	-5.39352	CHOL	NA	CHOL
GSM1204527	2.60547	-4.1705	CHOL	NA	CHOL
GSM2389667	-0.872168	-4.11737	CHOL	NA	CHOL
GSM2389668	0.192944	-4.37021	CHOL	NA	CHOL
GSM2389669	-0.900066	-3.58522	CHOL	NA	CHOL
GSM2389670	-0.685701	-4.30917	CHOL	NA	CHOL
GSM2389671	0.110821	-4.46306	CHOL	NA	CHOL
GSM2389672	2.58983	-5.64824	CHOL	NA	CHOL
GSM2389673	0.299583	-4.43534	CHOL	NA	CHOL
GSM2389674	2.05957	-5.01727	CHOL	NA	CHOL
GSM2389675	-0.261483	-4.60273	CHOL	NA	CHOL
GSM2389676	0.426325	-3.62767	CHOL	NA	CHOL
GSM2389677	-0.874619	-3.89609	CHOL	NA	CHOL
GSM2389678	0.401367	-4.25735	CHOL	NA	CHOL
GSM2389679	1.48693	-4.27121	CHOL	NA	CHOL
GSM2389680	-0.698175	-4.02283	CHOL	NA	CHOL
GSM2389681	-0.587192	-4.17851	CHOL	NA	CHOL
GSM2389682	-1.14623	-3.66608	CHOL	NA	CHOL
GSM2389683	-0.441428	-4.34574	CHOL	NA	CHOL
GSM2389684	1.22186	-4.80098	CHOL	NA	CHOL
GSM2389685	2.17904	-5.35397	CHOL	NA	CHOL
GSM2389686	-1.46265	-9.03416	CHOL	NA	CHOL
GSM2389687	2.32135	-5.60761	CHOL	NA	CHOL
GSM2389688	-0.0516892	-4.1187	CHOL	NA	CHOL
GSM2389689	3.37502	-5.93533	CHOL	NA	CHOL
GSM2389690	-0.207317	-4.23618	CHOL	NA	CHOL
GSM2389691	1.61905	-5.13662	CHOL	NA	CHOL
GSM2389692	-0.0161568	-4.31969	CHOL	NA	CHOL
GSM2389693	2.26759	-5.06546	CHOL	NA	CHOL
GSM2389694	3.50666	-4.94293	CHOL	NA	CHOL
GSM2389695	2.10005	-5.75863	CHOL	NA	CHOL
GSM2389696	2.61312	-5.83431	CHOL	NA	CHOL
GSM2389697	1.8588	-4.69784	CHOL	NA	CHOL
GSM2389698	1.91728	-5.47978	CHOL	NA	CHOL
GSM2389699	1.64135	-5.56091	CHOL	NA	CHOL
GSM2389700	1.31522	-4.84209	CHOL	NA	CHOL
GSM2389701	1.41504	-5.14806	CHOL	NA	CHOL
GSM2389702	3.53537	-6.07683	CHOL	NA	CHOL
GSM2389703	1.21811	-5.29345	CHOL	NA	CHOL
GSM2389704	1.96386	-6.26025	CHOL	NA	CHOL
GSM2389705	2.24024	-6.13995	CHOL	NA	CHOL
GSM2389706	1.52405	-5.6493	CHOL	NA	CHOL
GSM2389707	-0.650599	-4.39725	CHOL	NA	CHOL
GSM2389708	2.30906	-5.88233	CHOL	NA	CHOL
GSM2389709	-0.929073	-3.87542	CHOL	NA	CHOL
GSM2389710	0.987011	-4.62781	CHOL	NA	CHOL
GSM2389711	1.76293	-5.83692	CHOL	NA	CHOL
GSM2389712	0.0729525	-4.54218	CHOL	NA	CHOL
GSM2389713	2.23444	-6.10484	CHOL	NA	CHOL
GSM2389714	0.941841	-5.08818	CHOL	NA	CHOL
GSM2389715	1.9129	-5.88621	CHOL	NA	CHOL
GSM2389716	0.390556	-4.68483	CHOL	NA	CHOL
GSM2389717	-0.870252	-4.32572	CHOL	NA	CHOL
GSM2389718	0.652226	-3.91559	CHOL	NA	CHOL
GSM2389719	2.12818	-5.98426	CHOL	NA	CHOL
GSM2389720	2.2377	-5.9465	CHOL	NA	CHOL
GSM2389721	1.43718	-5.41724	CHOL	NA	CHOL
GSM2389722	2.27442	-5.82429	CHOL	NA	CHOL
GSM2389723	2.74633	-5.97669	CHOL	NA	CHOL
GSM2389724	-0.392652	-4.40204	CHOL	NA	CHOL
GSM2389725	2.52577	-6.19031	CHOL	NA	CHOL
GSM2389726	0.681476	-5.12883	CHOL	NA	CHOL
GSM2389727	1.09735	-5.19353	CHOL	NA	CHOL
GSM2389728	2.44665	-6.07315	CHOL	NA	CHOL
GSM2389729	2.51775	-5.68797	CHOL	NA	CHOL
GSM2389730	1.4744	-5.30438	CHOL	NA	CHOL
GSM2389731	0.784995	-3.45094	CHOL	NA	CHOL
GSM2389732	0.974116	-4.97101	CHOL	NA	CHOL
GSM2389733	0.643354	-5.20394	CHOL	NA	CHOL
GSM2389734	0.424992	-4.95767	CHOL	NA	CHOL
GSM2389735	0.362552	-5.00005	CHOL	NA	CHOL
GSM2389736	0.0762736	-4.85735	CHOL	NA	CHOL
GSM2389737	1.53116	-5.44364	CHOL	NA	CHOL
GSM2389738	0.0522968	-4.67772	CHOL	NA	CHOL
GSM2389739	0.63972	-4.6405	CHOL	NA	CHOL
GSM2389740	0.698394	-4.67376	CHOL	NA	CHOL
GSM2389741	0.703904	-5.15259	CHOL	NA	CHOL
GSM2389742	2.03277	-4.68252	CHOL	NA	CHOL
GSM2389743	1.99911	-6.08502	CHOL	NA	CHOL
GSM2389744	3.05014	-6.00138	CHOL	NA	CHOL
GSM2389745	1.50096	-5.33828	CHOL	NA	CHOL
GSM2389746	2.79423	-6.04153	CHOL	NA	CHOL
GSM2389747	0.983868	-5.25092	CHOL	NA	CHOL
GSM2389748	1.74427	-5.85343	CHOL	NA	CHOL
GSM2389749	2.29977	-6.20364	CHOL	NA	CHOL
GSM2389750	0.599232	-5.18838	CHOL	NA	CHOL
GSM2389751	2.16142	-4.98985	CHOL	NA	CHOL
GSM2389752	1.36789	-5.58947	CHOL	NA	CHOL
GSM2389753	2.1254	-6.16146	CHOL	NA	CHOL
GSM2389754	1.02414	-4.81435	CHOL	NA	CHOL
GSM2389755	3.51648	-6.00142	CHOL	NA	CHOL
GSM2389756	1.7114	-5.34024	CHOL	NA	CHOL
GSM2389757	-0.0389968	-4.23712	CHOL	NA	CHOL
GSM2389758	-0.205236	-4.47848	CHOL	NA	CHOL
GSM2389759	1.96482	-5.19091	CHOL	NA	CHOL
GSM2389760	0.280479	-4.7532	CHOL	NA	CHOL
GSM2389761	0.423089	-5.72444	CHOL	NA	CHOL
GSM2389762	2.43947	-5.77633	CHOL	NA	CHOL
GSM2389763	0.103864	-4.99594	CHOL	NA	CHOL
GSM2389764	0.261668	-5.3376	CHOL	NA	CHOL
GSM2389765	1.62146	-5.21343	CHOL	NA	CHOL
GSM2389766	1.30439	-5.2905	CHOL	NA	CHOL
GSM2389767	0.600412	-6.37351	CHOL	NA	CHOL
GSM2389768	0.21428	-4.86206	CHOL	NA	CHOL
GSM2389769	1.31996	-5.00443	CHOL	NA	CHOL
GSM2389770	0.111883	-5.17714	CHOL	NA	CHOL
GSM2389771	1.47605	-5.61142	CHOL	NA	CHOL
GSM2389772	1.50697	-5.43822	CHOL	NA	CHOL
GSM2389773	2.34779	-5.20149	CHOL	NA	CHOL
GSM2389774	3.30885	-5.99469	CHOL	NA	CHOL
GSM2389775	1.53364	-4.69484	CHOL	NA	CHOL
GSM2389776	1.47221	-5.13446	CHOL	NA	CHOL
GSM2389777	-0.507882	-3.93703	CHOL	NA	CHOL
GSM2389778	-0.0208851	-4.83247	CHOL	NA	CHOL
GSM2389779	0.318248	-5.0515	CHOL	NA	CHOL
GSM2389780	0.212921	-5.09492	CHOL	NA	CHOL
GSM2389781	-0.0844571	-4.6078	CHOL	NA	CHOL
GSM2389782	-0.760386	-4.06033	CHOL	NA	CHOL
GSM2389783	0.403775	-4.38039	CHOL	NA	CHOL
GSM2389784	-0.64259	-4.35179	CHOL	NA	CHOL
GSM2389785	0.266706	-4.83897	CHOL	NA	CHOL
GSM2389786	1.81299	-5.88784	CHOL	NA	CHOL
GSM2389787	0.117148	-4.68809	CHOL	NA	CHOL
GSM2389788	0.177569	-4.88438	CHOL	NA	CHOL
GSM2389789	0.36515	-5.22406	CHOL	NA	CHOL
GSM2389790	-0.319694	-4.80079	CHOL	NA	CHOL
GSM2389791	0.208967	-4.64554	CHOL	NA	CHOL
GSM2389792	0.341667	-4.93393	CHOL	NA	CHOL
GSM2389793	0.132204	-3.76174	CHOL	NA	CHOL
GSM2389794	-0.161075	-4.83434	CHOL	NA	CHOL
GSM2389795	0.157375	-5.78875	CHOL	NA	CHOL
GSM2389796	0.138585	-4.6271	CHOL	NA	CHOL
GSM2389797	1.13454	-5.64257	CHOL	NA	CHOL
GSM2389798	1.13077	-5.12791	CHOL	NA	CHOL
GSM2389799	2.1827	-5.55278	CHOL	NA	CHOL
GSM2389800	1.77972	-5.41186	CHOL	NA	CHOL
GSM2389801	0.879145	-4.9164	CHOL	NA	CHOL
GSM2389802	1.21864	-5.33864	CHOL	NA	CHOL
GSM2389803	1.02611	-5.17769	CHOL	NA	CHOL
GSM2389804	1.47872	-5.11015	CHOL	NA	CHOL
GSM795354	-0.782976	-3.43123	CHOL	NA	CHOL
GSM795355	-0.604668	-3.71624	CHOL	NA	CHOL
GSM795356	-0.589148	-3.62765	CHOL	NA	CHOL
GSM795357	-0.894562	-3.00252	CHOL	NA	CHOL
GSM795358	-0.712585	-2.98328	CHOL	NA	CHOL
GSM795359	-0.277311	-2.75684	CHOL	NA	CHOL
GSM795360	-0.561044	-2.85501	CHOL	NA	CHOL
GSM795361	-0.723298	-2.81139	CHOL	NA	CHOL
GSM795362	-0.715256	-2.89997	CHOL	NA	CHOL
GSM795363	-0.660419	-2.92862	CHOL	NA	CHOL
GSM795364	0.0606166	-2.45475	CHOL	NA	CHOL
GSM795365	-0.91407	-2.97589	CHOL	NA	CHOL
GSM795366	-0.0833977	-7.12331	CHOL	NA	CHOL
GSM795367	2.69858	0.635606	CHOL	NA	CHOL
GSM795368	1.70997	-0.330668	CHOL	NA	CHOL
GSM795369	2.14175	-1.02307	CHOL	NA	CHOL
GSM795370	0.924284	-1.77862	CHOL	NA	CHOL
GSM795371	0.423567	-2.29475	CHOL	NA	CHOL
GSM795372	-0.391018	-2.84383	CHOL	NA	CHOL
GSM795373	0.811084	-2.1891	CHOL	NA	CHOL
GSM795374	0.540379	-2.42254	CHOL	NA	CHOL
GSM795375	0.977279	-1.90656	CHOL	NA	CHOL
GSM795376	0.242557	-2.02333	CHOL	NA	CHOL
GSM795377	0.225027	-2.82003	CHOL	NA	CHOL
GSM795378	0.133897	-2.75469	CHOL	NA	CHOL
GSM795379	0.865408	-2.25316	CHOL	NA	CHOL
GSM795380	-0.0592633	-2.44257	CHOL	NA	CHOL
GSM795381	-0.349488	-3.25058	CHOL	NA	CHOL
GSM795382	0.163215	-2.35605	CHOL	NA	CHOL
GSM795383	0.526459	-2.47112	CHOL	NA	CHOL
GSM795384	0.490868	-2.76246	CHOL	NA	CHOL
GSM795385	0.070102	-2.60035	CHOL	NA	CHOL
GSM795386	0.349635	-3.10199	CHOL	NA	CHOL
GSM795387	1.04846	-2.50528	CHOL	NA	CHOL
GSM795388	-0.0710304	-2.66208	CHOL	NA	CHOL
GSM795389	-0.677074	-3.12014	CHOL	NA	CHOL
GSM795390	2.7393	-3.37708	CHOL	NA	CHOL
GSM795391	1.34121	-1.81792	CHOL	NA	CHOL
GSM795392	-1.03332	-3.1372	CHOL	NA	CHOL
GSM795393	1.99427	-0.816732	CHOL	NA	CHOL
GSM853927	-0.397638	-2.66108	CHOL	NA	CHOL
GSM853928	-0.654871	-3.27348	CHOL	NA	CHOL
GSM853929	-0.583551	-2.78431	CHOL	NA	CHOL
GSM853930	-0.414218	-2.87645	CHOL	NA	CHOL
GSM853931	-0.496831	-3.51891	CHOL	NA	CHOL
GSM853932	-0.591758	-3.08466	CHOL	NA	CHOL
GSM853933	0.881703	-1.59424	CHOL	NA	CHOL
GSM853934	1.32649	-2.0425	CHOL	NA	CHOL
GSM853935	0.0192957	-2.38881	CHOL	NA	CHOL
GSM853936	-0.024179	-3.03347	CHOL	NA	CHOL
TCGA_3X_AAV9_01	1.28689	-0.816668	CHOL	Cholangiocarcinoma; intrahepatic	CHOL
TCGA_3X_AAVA_01	-1.29568	-3.49285	CHOL	Cholangiocarcinoma; intrahepatic	CHOL
TCGA_3X_AAVB_01	1.46854	-3.8116	CHOL	Cholangiocarcinoma; distal	CHOL
TCGA_3X_AAVC_01	2.54385	-3.06095	CHOL	Cholangiocarcinoma; hilar/perihilar	CHOL
TCGA_3X_AAVE_01	0.546168	-2.64203	CHOL	Cholangiocarcinoma; intrahepatic	CHOL
TCGA_4G_AAZO_01	0.32384	-4.01184	CHOL	Cholangiocarcinoma; intrahepatic	CHOL
TCGA_4G_AAZT_01	0.376988	-3.68842	CHOL	Cholangiocarcinoma; intrahepatic	CHOL
TCGA_W5_AA2G_01	-0.402358	-4.17203	CHOL	Cholangiocarcinoma; intrahepatic	CHOL
TCGA_W5_AA2H_01	-0.688488	0.345391	CHOL	Cholangiocarcinoma; distal	CHOL
TCGA_W5_AA2I_01	0.00360933	-3.30704	CHOL	Cholangiocarcinoma; intrahepatic	CHOL
TCGA_W5_AA2O_01	-0.331903	-4.88407	CHOL	Cholangiocarcinoma; intrahepatic	CHOL
TCGA_W5_AA2Q_01	0.538073	-4.02924	CHOL	Cholangiocarcinoma; intrahepatic	CHOL
TCGA_W5_AA2R_01	0.791387	-2.75322	CHOL	Cholangiocarcinoma; intrahepatic	CHOL
TCGA_W5_AA2T_01	0.273631	-3.64992	CHOL	Cholangiocarcinoma; intrahepatic	CHOL
TCGA_W5_AA2U_01	0.0148231	-3.33873	CHOL	Cholangiocarcinoma; intrahepatic	CHOL
TCGA_W5_AA2W_01	0.227766	-3.60231	CHOL	Cholangiocarcinoma; intrahepatic	CHOL
TCGA_W5_AA2X_01	2.94435	-2.05325	CHOL	Cholangiocarcinoma; hilar/perihilar	CHOL
TCGA_W5_AA2Z_01	0.768823	-3.36763	CHOL	Cholangiocarcinoma; intrahepatic	CHOL
TCGA_W5_AA30_01	0.390044	-2.80086	CHOL	Cholangiocarcinoma; intrahepatic	CHOL
TCGA_W5_AA31_01	0.382527	-2.73009	CHOL	Cholangiocarcinoma; intrahepatic	CHOL
TCGA_W5_AA33_01	0.56517	-2.66144	CHOL	Cholangiocarcinoma; intrahepatic	CHOL
TCGA_W5_AA34_01	0.072408	-3.72217	CHOL	Cholangiocarcinoma; intrahepatic	CHOL
TCGA_W5_AA36_01	-0.877298	-3.69281	CHOL	Cholangiocarcinoma; hilar/perihilar	CHOL
TCGA_W5_AA38_01	0.223801	-2.94072	CHOL	Cholangiocarcinoma; intrahepatic	CHOL
TCGA_W5_AA39_01	-0.201734	-6.23775	CHOL	Cholangiocarcinoma; intrahepatic	CHOL
TCGA_W6_AA0S_01	-0.472092	-3.85466	CHOL	Cholangiocarcinoma; intrahepatic	CHOL
TCGA_WD_A7RX_01	0.38412	-3.22706	CHOL	Cholangiocarcinoma; intrahepatic	CHOL
TCGA_YR_A95A_01	-0.532958	-3.61196	CHOL	Cholangiocarcinoma; hilar/perihilar	CHOL
TCGA_ZD_A8I3_01	0.236631	-3.2981	CHOL	Cholangiocarcinoma; intrahepatic	CHOL
TCGA_ZH_A8Y1_01	0.557286	-3.61219	CHOL	Cholangiocarcinoma; intrahepatic	CHOL
TCGA_ZH_A8Y2_01	0.143018	-6.08142	CHOL	Cholangiocarcinoma; intrahepatic	CHOL
TCGA_ZH_A8Y4_01	0.188405	-3.74351	CHOL	Cholangiocarcinoma; intrahepatic	CHOL
TCGA_ZH_A8Y5_01	0.366867	-4.07806	CHOL	Cholangiocarcinoma; intrahepatic	CHOL
TCGA_ZH_A8Y6_01	-0.0669174	-3.84421	CHOL	Cholangiocarcinoma; intrahepatic	CHOL
TCGA_ZH_A8Y8_01	0.800927	-1.97647	CHOL	Cholangiocarcinoma; intrahepatic	CHOL
TCGA_ZU_A8S4_01	0.601355	-1.87005	CHOL	Cholangiocarcinoma; intrahepatic	CHOL
TCGA_4J_AA1J_01	8.39266	-0.646067	CESC	Cervical Squamous Cell Carcinoma	CervSq
TCGA_BI_A0VR_01	7.12852	-0.647251	CESC	Cervical Squamous Cell Carcinoma	CervSq
TCGA_BI_A0VS_01	7.29448	2.31997	CESC	Cervical Squamous Cell Carcinoma	CervSq
TCGA_BI_A20A_01	7.50712	-0.00447194	CESC	Cervical Squamous Cell Carcinoma	CervSq
TCGA_C5_A0TN_01	6.18606	-0.379808	CESC	Cervical Squamous Cell Carcinoma	CervSq
TCGA_C5_A1BE_01	7.28668	-0.143327	CESC	Cervical Squamous Cell Carcinoma	CervSq
TCGA_C5_A1BF_01	6.48657	1.03461	CESC	Cervical Squamous Cell Carcinoma	CervSq
TCGA_C5_A1BI_01	4.85169	0.780652	CESC	Cervical Squamous Cell Carcinoma	CervSq
TCGA_C5_A1BJ_01	6.7447	-0.732032	CESC	Cervical Squamous Cell Carcinoma	CervSq
TCGA_C5_A1BK_01	7.33407	-0.679746	CESC	Cervical Squamous Cell Carcinoma	CervSq
TCGA_C5_A1BL_01	8.11927	-0.206011	CESC	Cervical Squamous Cell Carcinoma	CervSq
TCGA_C5_A1BM_01	5.77871	0.494851	CESC	Cervical Squamous Cell Carcinoma	CervSq
TCGA_C5_A1BN_01	7.22617	-1.09634	CESC	Cervical Squamous Cell Carcinoma	CervSq
TCGA_C5_A1BQ_01	7.16098	-0.774858	CESC	Cervical Squamous Cell Carcinoma	CervSq
TCGA_C5_A1M5_01	7.85606	-0.664538	CESC	Cervical Squamous Cell Carcinoma	CervSq
TCGA_C5_A1M6_01	6.52798	-0.726873	CESC	Cervical Squamous Cell Carcinoma	CervSq
TCGA_C5_A1M7_01	5.87351	0.338134	CESC	Cervical Squamous Cell Carcinoma	CervSq
TCGA_C5_A1M8_01	8.39522	-0.818324	CESC	Cervical Squamous Cell Carcinoma	CervSq
TCGA_C5_A1MF_01	7.43093	-1.2793	CESC	Cervical Squamous Cell Carcinoma	CervSq
TCGA_C5_A1MH_01	7.03504	-0.110729	CESC	Cervical Squamous Cell Carcinoma	CervSq
TCGA_C5_A1MI_01	6.21313	1.74029	CESC	Cervical Squamous Cell Carcinoma	CervSq
TCGA_C5_A1MK_01	7.13046	0.0666027	CESC	Cervical Squamous Cell Carcinoma	CervSq
TCGA_C5_A1ML_01	6.39657	1.396	CESC	Cervical Squamous Cell Carcinoma	CervSq
TCGA_C5_A1MN_01	8.7265	0.053774	CESC	Cervical Squamous Cell Carcinoma	CervSq
TCGA_C5_A1MP_01	6.40403	-0.547132	CESC	Cervical Squamous Cell Carcinoma	CervSq
TCGA_C5_A1MQ_01	5.92567	-0.853682	CESC	Cervical Squamous Cell Carcinoma	CervSq
TCGA_C5_A2LT_01	6.1007	0.509085	CESC	Cervical Squamous Cell Carcinoma	CervSq
TCGA_C5_A2LV_01	9.20112	0.698809	CESC	Cervical Squamous Cell Carcinoma	CervSq
TCGA_C5_A2LX_01	7.43347	-0.485964	CESC	Cervical Squamous Cell Carcinoma	CervSq
TCGA_C5_A2LY_01	6.77372	-0.601119	CESC	Cervical Squamous Cell Carcinoma	CervSq
TCGA_C5_A2LZ_01	8.37617	-0.583148	CESC	Cervical Squamous Cell Carcinoma	CervSq
TCGA_C5_A3HD_01	7.64136	-0.490269	CESC	Cervical Squamous Cell Carcinoma	CervSq
TCGA_C5_A3HE_01	5.2742	-1.94187	CESC	Cervical Squamous Cell Carcinoma	CervSq
TCGA_C5_A3HL_01	6.30493	0.43592	CESC	Cervical Squamous Cell Carcinoma	CervSq
TCGA_C5_A7CG_01	7.03761	-0.981765	CESC	Cervical Squamous Cell Carcinoma	CervSq
TCGA_C5_A7CH_01	8.19638	-0.686478	CESC	Cervical Squamous Cell Carcinoma	CervSq
TCGA_C5_A7CJ_01	6.63544	-0.432272	CESC	Cervical Squamous Cell Carcinoma	CervSq
TCGA_C5_A7CK_01	7.46263	-0.451428	CESC	Cervical Squamous Cell Carcinoma	CervSq
TCGA_C5_A7CL_01	6.37188	-0.619844	CESC	Cervical Squamous Cell Carcinoma	CervSq
TCGA_C5_A7CO_01	7.72185	0.000511126	CESC	Cervical Squamous Cell Carcinoma	CervSq
TCGA_C5_A7UC_01	6.38076	0.272351	CESC	Cervical Squamous Cell Carcinoma	CervSq
TCGA_C5_A7UE_01	7.86483	0.0212481	CESC	Cervical Squamous Cell Carcinoma	CervSq
TCGA_C5_A7UH_01	9.0008	1.56127	CESC	Cervical Squamous Cell Carcinoma	CervSq
TCGA_C5_A7UI_01	7.44625	-0.471748	CESC	Cervical Squamous Cell Carcinoma	CervSq
TCGA_C5_A7X3_01	4.8257	1.4292	CESC	Cervical Squamous Cell Carcinoma	CervSq
TCGA_C5_A7X5_01	8.2044	-0.733318	CESC	Cervical Squamous Cell Carcinoma	CervSq
TCGA_C5_A7XC_01	6.74739	-0.825886	CESC	Cervical Squamous Cell Carcinoma	CervSq
TCGA_C5_A8XH_01	7.78951	-0.505282	CESC	Cervical Squamous Cell Carcinoma	CervSq
TCGA_C5_A8XI_01	7.53572	-1.31196	CESC	Cervical Squamous Cell Carcinoma	CervSq
TCGA_C5_A8XJ_01	6.82371	-0.51837	CESC	Cervical Squamous Cell Carcinoma	CervSq
TCGA_C5_A8XK_01	6.53126	-0.652481	CESC	Cervical Squamous Cell Carcinoma	CervSq
TCGA_C5_A8YQ_01	7.76787	2.75008	CESC	Cervical Squamous Cell Carcinoma	CervSq
TCGA_C5_A8YR_01	5.03767	1.79919	CESC	Cervical Squamous Cell Carcinoma	CervSq
TCGA_C5_A8YT_01	0.912737	0.885257	CESC	Cervical Squamous Cell Carcinoma	CervSq
TCGA_C5_A8ZZ_01	7.5478	1.2398	CESC	Cervical Squamous Cell Carcinoma	CervSq
TCGA_C5_A901_01	8.13155	-0.838664	CESC	Cervical Squamous Cell Carcinoma	CervSq
TCGA_C5_A902_01	7.78937	-1.1468	CESC	Cervical Squamous Cell Carcinoma	CervSq
TCGA_C5_A905_01	8.80592	0.330499	CESC	Cervical Squamous Cell Carcinoma	CervSq
TCGA_C5_A907_01	5.13534	-1.09804	CESC	Cervical Squamous Cell Carcinoma	CervSq
TCGA_DG_A2KJ_01	4.98859	-2.5206	CESC	Cervical Squamous Cell Carcinoma	CervSq
TCGA_DG_A2KK_01	5.98468	-2.63693	CESC	Cervical Squamous Cell Carcinoma	CervSq
TCGA_DG_A2KL_01	7.19199	-0.660776	CESC	Cervical Squamous Cell Carcinoma	CervSq
TCGA_DG_A2KM_01	4.02547	0.868641	CESC	Cervical Squamous Cell Carcinoma	CervSq
TCGA_DR_A0ZL_01	7.05156	-1.00672	CESC	Cervical Squamous Cell Carcinoma	CervSq
TCGA_DR_A0ZM_01	6.0355	1.53813	CESC	Cervical Squamous Cell Carcinoma	CervSq
TCGA_DS_A0VK_01	7.45262	-0.971973	CESC	Cervical Squamous Cell Carcinoma	CervSq
TCGA_DS_A0VL_01	7.56004	-1.13761	CESC	Cervical Squamous Cell Carcinoma	CervSq
TCGA_DS_A0VM_01	7.99038	-0.651958	CESC	Cervical Squamous Cell Carcinoma	CervSq
TCGA_DS_A0VN_01	8.59279	1.09879	CESC	Cervical Squamous Cell Carcinoma	CervSq
TCGA_DS_A1O9_01	7.01271	0.050515	CESC	Cervical Squamous Cell Carcinoma	CervSq
TCGA_DS_A1OA_01	8.00913	-0.248181	CESC	Cervical Squamous Cell Carcinoma	CervSq
TCGA_DS_A1OB_01	7.08978	1.25959	CESC	Cervical Squamous Cell Carcinoma	CervSq
TCGA_DS_A1OC_01	7.72013	0.802629	CESC	Cervical Squamous Cell Carcinoma	CervSq
TCGA_DS_A1OD_01	6.99419	-0.403759	CESC	Cervical Squamous Cell Carcinoma	CervSq
TCGA_DS_A3LQ_01	7.77513	0.266394	CESC	Cervical Squamous Cell Carcinoma	CervSq
TCGA_DS_A5RQ_01	7.03312	-0.46599	CESC	Cervical Squamous Cell Carcinoma	CervSq
TCGA_DS_A7WI_01	7.08807	-0.109611	CESC	Cervical Squamous Cell Carcinoma	CervSq
TCGA_EA_A1QS_01	5.25549	1.00376	CESC	Cervical Squamous Cell Carcinoma	CervSq
TCGA_EA_A1QT_01	8.91373	-0.333338	CESC	Cervical Squamous Cell Carcinoma	CervSq
TCGA_EA_A3HQ_01	8.65304	-1.03661	CESC	Cervical Squamous Cell Carcinoma	CervSq
TCGA_EA_A3HR_01	6.6413	0.018656	CESC	Cervical Squamous Cell Carcinoma	CervSq
TCGA_EA_A3HS_01	8.05474	-0.93675	CESC	Cervical Squamous Cell Carcinoma	CervSq
TCGA_EA_A3HT_01	6.67297	-0.34718	CESC	Cervical Squamous Cell Carcinoma	CervSq
TCGA_EA_A3HU_01	6.27951	-0.449029	CESC	Cervical Squamous Cell Carcinoma	CervSq
TCGA_EA_A3QD_01	7.53887	-0.918242	CESC	Cervical Squamous Cell Carcinoma	CervSq
TCGA_EA_A3QE_01	7.27551	0.0583107	CESC	Cervical Squamous Cell Carcinoma	CervSq
TCGA_EA_A3Y4_01	5.62476	0.701894	CESC	Cervical Squamous Cell Carcinoma	CervSq
TCGA_EA_A410_01	9.66568	-1.34355	CESC	Cervical Squamous Cell Carcinoma	CervSq
TCGA_EA_A411_01	6.61277	0.754508	CESC	Cervical Squamous Cell Carcinoma	CervSq
TCGA_EA_A439_01	6.26275	0.0224546	CESC	Cervical Squamous Cell Carcinoma	CervSq
TCGA_EA_A43B_01	6.6323	-0.0940614	CESC	Cervical Squamous Cell Carcinoma	CervSq
TCGA_EA_A44S_01	6.90552	-0.246994	CESC	Cervical Squamous Cell Carcinoma	CervSq
TCGA_EA_A50E_01	7.7389	-0.369574	CESC	Cervical Squamous Cell Carcinoma	CervSq
TCGA_EA_A5FO_01	6.13795	-2.92558	CESC	Cervical Squamous Cell Carcinoma	CervSq
TCGA_EA_A5O9_01	8.24383	-0.300486	CESC	Cervical Squamous Cell Carcinoma	CervSq
TCGA_EA_A5ZD_01	6.14262	0.643578	CESC	Cervical Squamous Cell Carcinoma	CervSq
TCGA_EA_A5ZE_01	7.88269	-0.939879	CESC	Cervical Squamous Cell Carcinoma	CervSq
TCGA_EA_A5ZF_01	6.57367	1.03792	CESC	Cervical Squamous Cell Carcinoma	CervSq
TCGA_EA_A6QX_01	8.41222	-0.842547	CESC	Cervical Squamous Cell Carcinoma	CervSq
TCGA_EA_A78R_01	6.49464	-0.392169	CESC	Cervical Squamous Cell Carcinoma	CervSq
TCGA_EA_A97N_01	7.2654	-0.0575119	CESC	Cervical Squamous Cell Carcinoma	CervSq
TCGA_EK_A2GZ_01	6.57907	1.1534	CESC	Cervical Squamous Cell Carcinoma	CervSq
TCGA_EK_A2H0_01	8.27204	0.460387	CESC	Cervical Squamous Cell Carcinoma	CervSq
TCGA_EK_A2H1_01	4.75703	0.938378	CESC	Cervical Squamous Cell Carcinoma	CervSq
TCGA_EK_A2IP_01	7.82017	-1.23027	CESC	Cervical Squamous Cell Carcinoma	CervSq
TCGA_EK_A2IR_01	7.72916	3.08049	CESC	Cervical Squamous Cell Carcinoma	CervSq
TCGA_EK_A2PG_01	8.6747	-0.565429	CESC	Cervical Squamous Cell Carcinoma	CervSq
TCGA_EK_A2PI_01	7.70221	3.09071	CESC	Cervical Squamous Cell Carcinoma	CervSq
TCGA_EK_A2PK_01	4.58059	0.744642	CESC	Cervical Squamous Cell Carcinoma	CervSq
TCGA_EK_A2PL_01	7.62243	-1.12524	CESC	Cervical Squamous Cell Carcinoma	CervSq
TCGA_EK_A2PM_01	6.2902	3.08167	CESC	Cervical Squamous Cell Carcinoma	CervSq
TCGA_EK_A2R7_01	6.74666	0.00636573	CESC	Cervical Squamous Cell Carcinoma	CervSq
TCGA_EK_A2R8_01	5.70806	0.228712	CESC	Cervical Squamous Cell Carcinoma	CervSq
TCGA_EK_A2R9_01	7.53389	-0.558055	CESC	Cervical Squamous Cell Carcinoma	CervSq
TCGA_EK_A2RA_01	8.25283	0.165424	CESC	Cervical Squamous Cell Carcinoma	CervSq
TCGA_EK_A2RB_01	8.51793	-0.235042	CESC	Cervical Squamous Cell Carcinoma	CervSq
TCGA_EK_A2RC_01	7.98212	-0.558897	CESC	Cervical Squamous Cell Carcinoma	CervSq
TCGA_EK_A2RD_01	6.94119	-0.339907	CESC	Cervical Squamous Cell Carcinoma	CervSq
TCGA_EK_A2RE_01	7.01832	0.74557	CESC	Cervical Squamous Cell Carcinoma	CervSq
TCGA_EK_A2RJ_01	3.59182	1.89181	CESC	Cervical Squamous Cell Carcinoma	CervSq
TCGA_EK_A2RK_01	7.08648	0.475846	CESC	Cervical Squamous Cell Carcinoma	CervSq
TCGA_EK_A2RM_01	6.29222	0.987385	CESC	Cervical Squamous Cell Carcinoma	CervSq
TCGA_EK_A2RN_01	6.89972	-0.952559	CESC	Cervical Squamous Cell Carcinoma	CervSq
TCGA_EK_A2RO_01	7.6717	-0.844652	CESC	Cervical Squamous Cell Carcinoma	CervSq
TCGA_EK_A3GJ_01	8.33856	0.136392	CESC	Cervical Squamous Cell Carcinoma	CervSq
TCGA_EK_A3GN_01	7.62432	-0.00848512	CESC	Cervical Squamous Cell Carcinoma	CervSq
TCGA_EX_A1H5_01	7.54559	-0.717134	CESC	Cervical Squamous Cell Carcinoma	CervSq
TCGA_EX_A3L1_01	4.9337	0.462479	CESC	Cervical Squamous Cell Carcinoma	CervSq
TCGA_EX_A69L_01	6.08288	-0.51751	CESC	Cervical Squamous Cell Carcinoma	CervSq
TCGA_EX_A69M_01	6.89638	-0.909633	CESC	Cervical Squamous Cell Carcinoma	CervSq
TCGA_EX_A8YF_01	5.3857	-0.687455	CESC	Cervical Squamous Cell Carcinoma	CervSq
TCGA_FU_A23K_01	6.01238	-2.05915	CESC	Cervical Squamous Cell Carcinoma	CervSq
TCGA_FU_A23L_01	4.9856	2.68586	CESC	Cervical Squamous Cell Carcinoma	CervSq
TCGA_FU_A2QG_01	7.76856	-0.351881	CESC	Cervical Squamous Cell Carcinoma	CervSq
TCGA_FU_A3HY_01	8.52478	-0.85471	CESC	Cervical Squamous Cell Carcinoma	CervSq
TCGA_FU_A3HZ_01	10.0391	-1.29913	CESC	Cervical Squamous Cell Carcinoma	CervSq
TCGA_FU_A3NI_01	8.00085	-0.568757	CESC	Cervical Squamous Cell Carcinoma	CervSq
TCGA_FU_A3TQ_01	7.20637	-0.269528	CESC	Cervical Squamous Cell Carcinoma	CervSq
TCGA_FU_A3TX_01	6.24972	-0.258232	CESC	Cervical Squamous Cell Carcinoma	CervSq
TCGA_FU_A3WB_01	7.66139	-1.02357	CESC	Cervical Squamous Cell Carcinoma	CervSq
TCGA_FU_A3YQ_01	6.85575	0.120921	CESC	Cervical Squamous Cell Carcinoma	CervSq
TCGA_FU_A5XV_01	7.89131	-0.593578	CESC	Cervical Squamous Cell Carcinoma	CervSq
TCGA_GH_A9DA_01	6.8493	0.0611776	CESC	Cervical Squamous Cell Carcinoma	CervSq
TCGA_HG_A2PA_01	7.32473	0.331324	CESC	Cervical Squamous Cell Carcinoma	CervSq
TCGA_HM_A3JJ_01	7.4961	-0.379305	CESC	Cervical Squamous Cell Carcinoma	CervSq
TCGA_HM_A3JK_01	7.22951	-0.460616	CESC	Cervical Squamous Cell Carcinoma	CervSq
TCGA_HM_A4S6_01	6.79687	-0.753155	CESC	Cervical Squamous Cell Carcinoma	CervSq
TCGA_IR_A3L7_01	8.43963	-0.966232	CESC	Cervical Squamous Cell Carcinoma	CervSq
TCGA_IR_A3LC_01	7.88344	-1.25003	CESC	Cervical Squamous Cell Carcinoma	CervSq
TCGA_IR_A3LH_01	6.59596	0.109933	CESC	Cervical Squamous Cell Carcinoma	CervSq
TCGA_IR_A3LK_01	8.11203	-1.11859	CESC	Cervical Squamous Cell Carcinoma	CervSq
TCGA_IR_A3LL_01	7.11841	-0.36141	CESC	Cervical Squamous Cell Carcinoma	CervSq
TCGA_JW_A5VG_01	5.96252	-0.215708	CESC	Cervical Squamous Cell Carcinoma	CervSq
TCGA_JW_A5VH_01	10.465	-1.50367	CESC	Cervical Squamous Cell Carcinoma	CervSq
TCGA_JW_A5VI_01	7.68841	-0.454275	CESC	Cervical Squamous Cell Carcinoma	CervSq
TCGA_JW_A5VJ_01	5.95836	3.09692	CESC	Cervical Squamous Cell Carcinoma	CervSq
TCGA_JW_A5VK_01	8.33231	-0.311077	CESC	Cervical Squamous Cell Carcinoma	CervSq
TCGA_JW_A5VL_01	8.74516	-0.763734	CESC	Cervical Squamous Cell Carcinoma	CervSq
TCGA_JW_A852_01	8.49384	-0.672994	CESC	Cervical Squamous Cell Carcinoma	CervSq
TCGA_JW_AAVH_01	8.81552	-0.270811	CESC	Cervical Squamous Cell Carcinoma	CervSq
TCGA_JX_A3PZ_01	5.89662	1.11682	CESC	Cervical Squamous Cell Carcinoma	CervSq
TCGA_JX_A3Q0_01	7.84342	-0.390716	CESC	Cervical Squamous Cell Carcinoma	CervSq
TCGA_JX_A5QV_01	6.48519	-0.270834	CESC	Cervical Squamous Cell Carcinoma	CervSq
TCGA_LP_A4AU_01	5.04086	-0.189247	CESC	Cervical Squamous Cell Carcinoma	CervSq
TCGA_LP_A4AV_01	7.37912	0.575806	CESC	Cervical Squamous Cell Carcinoma	CervSq
TCGA_LP_A4AW_01	6.98208	-0.45447	CESC	Cervical Squamous Cell Carcinoma	CervSq
TCGA_LP_A4AX_01	6.0601	0.3052	CESC	Cervical Squamous Cell Carcinoma	CervSq
TCGA_LP_A5U3_01	8.34219	-0.866869	CESC	Cervical Squamous Cell Carcinoma	CervSq
TCGA_MA_AA3W_01	7.43634	-0.923163	CESC	Cervical Squamous Cell Carcinoma	CervSq
TCGA_MA_AA3X_01	7.30263	0.18128	CESC	Cervical Squamous Cell Carcinoma	CervSq
TCGA_MA_AA3Y_01	6.52258	0.547014	CESC	Cervical Squamous Cell Carcinoma	CervSq
TCGA_MA_AA3Z_01	7.81827	-0.827232	CESC	Cervical Squamous Cell Carcinoma	CervSq
TCGA_MA_AA41_01	8.36788	-0.608983	CESC	Cervical Squamous Cell Carcinoma	CervSq
TCGA_MA_AA42_01	7.18695	-0.150595	CESC	Cervical Squamous Cell Carcinoma	CervSq
TCGA_MA_AA43_01	6.03965	-0.944558	CESC	Cervical Squamous Cell Carcinoma	CervSq
TCGA_MU_A51Y_01	6.59072	-0.622661	CESC	Cervical Squamous Cell Carcinoma	CervSq
TCGA_MU_A5YI_01	7.40988	-0.0902961	CESC	Cervical Squamous Cell Carcinoma	CervSq
TCGA_MU_A8JM_01	7.52454	-0.0268213	CESC	Cervical Squamous Cell Carcinoma	CervSq
TCGA_MY_A5BD_01	6.45814	-2.40628	CESC	Cervical Squamous Cell Carcinoma	CervSq
TCGA_MY_A5BE_01	5.93455	0.306434	CESC	Cervical Squamous Cell Carcinoma	CervSq
TCGA_MY_A5BF_01	7.33542	-0.844354	CESC	Cervical Squamous Cell Carcinoma	CervSq
TCGA_MY_A913_01	5.98348	0.448484	CESC	Cervical Squamous Cell Carcinoma	CervSq
TCGA_PN_A8MA_01	6.80134	0.73915	CESC	Cervical Squamous Cell Carcinoma	CervSq
TCGA_Q1_A5R2_01	8.15792	-0.308043	CESC	Cervical Squamous Cell Carcinoma	CervSq
TCGA_Q1_A5R3_01	7.44384	-0.818676	CESC	Cervical Squamous Cell Carcinoma	CervSq
TCGA_Q1_A6DT_01	7.89114	0.385879	CESC	Cervical Squamous Cell Carcinoma	CervSq
TCGA_Q1_A6DW_01	7.4448	-0.779566	CESC	Cervical Squamous Cell Carcinoma	CervSq
TCGA_Q1_A73O_01	6.02481	0.0907093	CESC	Cervical Squamous Cell Carcinoma	CervSq
TCGA_Q1_A73Q_01	7.73239	0.34895	CESC	Cervical Squamous Cell Carcinoma	CervSq
TCGA_R2_A69V_01	4.9098	0.319162	CESC	Cervical Squamous Cell Carcinoma	CervSq
TCGA_RA_A741_01	6.60783	-0.0182149	CESC	Cervical Squamous Cell Carcinoma	CervSq
TCGA_UC_A7PD_01	5.97318	0.191195	CESC	Cervical Squamous Cell Carcinoma	CervSq
TCGA_UC_A7PF_01	7.11246	0.21183	CESC	Cervical Squamous Cell Carcinoma	CervSq
TCGA_UC_A7PG_01	7.37236	-0.701396	CESC	Cervical Squamous Cell Carcinoma	CervSq
TCGA_VS_A8EB_01	6.97877	0.0186705	CESC	Cervical Squamous Cell Carcinoma	CervSq
TCGA_VS_A8EC_01	7.60098	1.74055	CESC	Cervical Squamous Cell Carcinoma	CervSq
TCGA_VS_A8EG_01	7.88842	-1.29428	CESC	Cervical Squamous Cell Carcinoma	CervSq
TCGA_VS_A8EH_01	7.44201	2.18334	CESC	Cervical Squamous Cell Carcinoma	CervSq
TCGA_VS_A8EI_01	6.826	-0.0970014	CESC	Cervical Squamous Cell Carcinoma	CervSq
TCGA_VS_A8EJ_01	8.29636	-3.61455	CESC	Cervical Squamous Cell Carcinoma	CervSq
TCGA_VS_A8EK_01	8.42427	-0.668034	CESC	Cervical Squamous Cell Carcinoma	CervSq
TCGA_VS_A8EL_01	7.21083	0.465302	CESC	Cervical Squamous Cell Carcinoma	CervSq
TCGA_VS_A8Q8_01	6.75438	0.288211	CESC	Cervical Squamous Cell Carcinoma	CervSq
TCGA_VS_A8Q9_01	7.00113	-0.128708	CESC	Cervical Squamous Cell Carcinoma	CervSq
TCGA_VS_A8QA_01	6.02954	-2.94495	CESC	Cervical Squamous Cell Carcinoma	CervSq
TCGA_VS_A8QC_01	8.78909	-0.909056	CESC	Cervical Squamous Cell Carcinoma	CervSq
TCGA_VS_A8QF_01	8.1404	-1.03172	CESC	Cervical Squamous Cell Carcinoma	CervSq
TCGA_VS_A8QM_01	5.75838	-0.141208	CESC	Cervical Squamous Cell Carcinoma	CervSq
TCGA_VS_A94W_01	6.56363	-0.313541	CESC	Cervical Squamous Cell Carcinoma	CervSq
TCGA_VS_A94X_01	5.11431	1.81424	CESC	Cervical Squamous Cell Carcinoma	CervSq
TCGA_VS_A94Y_01	7.44561	0.423693	CESC	Cervical Squamous Cell Carcinoma	CervSq
TCGA_VS_A94Z_01	6.97357	-0.39914	CESC	Cervical Squamous Cell Carcinoma	CervSq
TCGA_VS_A950_01	7.94623	-0.0919184	CESC	Cervical Squamous Cell Carcinoma	CervSq
TCGA_VS_A953_01	9.08719	-0.0392565	CESC	Cervical Squamous Cell Carcinoma	CervSq
TCGA_VS_A954_01	8.13114	-0.715865	CESC	Cervical Squamous Cell Carcinoma	CervSq
TCGA_VS_A957_01	8.01404	-1.1252	CESC	Cervical Squamous Cell Carcinoma	CervSq
TCGA_VS_A958_01	5.94186	0.0613055	CESC	Cervical Squamous Cell Carcinoma	CervSq
TCGA_VS_A959_01	6.30045	-0.491012	CESC	Cervical Squamous Cell Carcinoma	CervSq
TCGA_VS_A9U5_01	7.50701	-0.907327	CESC	Cervical Squamous Cell Carcinoma	CervSq
TCGA_VS_A9U6_01	6.77101	0.05778	CESC	Cervical Squamous Cell Carcinoma	CervSq
TCGA_VS_A9U7_01	8.31443	-1.13232	CESC	Cervical Squamous Cell Carcinoma	CervSq
TCGA_VS_A9UA_01	6.57547	-0.732509	CESC	Cervical Squamous Cell Carcinoma	CervSq
TCGA_VS_A9UB_01	5.78454	0.233828	CESC	Cervical Squamous Cell Carcinoma	CervSq
TCGA_VS_A9UC_01	7.53686	-0.444265	CESC	Cervical Squamous Cell Carcinoma	CervSq
TCGA_VS_A9UD_01	7.28812	0.637912	CESC	Cervical Squamous Cell Carcinoma	CervSq
TCGA_VS_A9UH_01	6.25325	0.284183	CESC	Cervical Squamous Cell Carcinoma	CervSq
TCGA_VS_A9UI_01	7.78438	0.00196715	CESC	Cervical Squamous Cell Carcinoma	CervSq
TCGA_VS_A9UJ_01	10.9551	-2.27104	CESC	Cervical Squamous Cell Carcinoma	CervSq
TCGA_VS_A9UL_01	6.42901	-0.990248	CESC	Cervical Squamous Cell Carcinoma	CervSq
TCGA_VS_A9UM_01	8.15874	-0.118677	CESC	Cervical Squamous Cell Carcinoma	CervSq
TCGA_VS_A9UU_01	7.1928	-0.197036	CESC	Cervical Squamous Cell Carcinoma	CervSq
TCGA_VS_A9UV_01	8.11469	-1.0478	CESC	Cervical Squamous Cell Carcinoma	CervSq
TCGA_VS_A9UY_01	8.67779	-0.854807	CESC	Cervical Squamous Cell Carcinoma	CervSq
TCGA_VS_A9V2_01	7.60377	-0.0401446	CESC	Cervical Squamous Cell Carcinoma	CervSq
TCGA_VS_A9V3_01	8.41065	-0.923993	CESC	Cervical Squamous Cell Carcinoma	CervSq
TCGA_VS_AA62_01	5.39326	0.418508	CESC	Cervical Squamous Cell Carcinoma	CervSq
TCGA_WL_A834_01	8.20372	-0.787641	CESC	Cervical Squamous Cell Carcinoma	CervSq
TCGA_XS_A8TJ_01	7.5352	-0.353496	CESC	Cervical Squamous Cell Carcinoma	CervSq
TCGA_ZJ_A8QO_01	7.14694	-0.194814	CESC	Cervical Squamous Cell Carcinoma	CervSq
TCGA_ZJ_A8QQ_01	8.22879	0.433907	CESC	Cervical Squamous Cell Carcinoma	CervSq
TCGA_ZJ_A8QR_01	7.65506	-0.579526	CESC	Cervical Squamous Cell Carcinoma	CervSq
TCGA_ZJ_AAX4_01	7.90777	-0.273485	CESC	Cervical Squamous Cell Carcinoma	CervSq
TCGA_ZJ_AAX8_01	5.69576	-0.00524346	CESC	Cervical Squamous Cell Carcinoma	CervSq
TCGA_ZJ_AAXA_01	7.58783	-0.146651	CESC	Cervical Squamous Cell Carcinoma	CervSq
TCGA_ZJ_AAXD_01	7.07958	-0.188662	CESC	Cervical Squamous Cell Carcinoma	CervSq
TCGA_ZJ_AAXF_01	6.08929	0.0892807	CESC	Cervical Squamous Cell Carcinoma	CervSq
TCGA_ZJ_AAXI_01	8.44584	-0.842767	CESC	Cervical Squamous Cell Carcinoma	CervSq
TCGA_ZJ_AAXJ_01	7.90018	-0.447553	CESC	Cervical Squamous Cell Carcinoma	CervSq
TCGA_ZJ_AAXN_01	6.2414	0.958043	CESC	Cervical Squamous Cell Carcinoma	CervSq
TCGA_ZJ_AAXT_01	6.18325	0.360699	CESC	Cervical Squamous Cell Carcinoma	CervSq
TCGA_ZJ_AAXU_01	7.43161	-0.369012	CESC	Cervical Squamous Cell Carcinoma	CervSq
TCGA_ZJ_AB0H_01	7.03627	-0.77196	CESC	Cervical Squamous Cell Carcinoma	CervSq
TCGA_ZJ_AB0I_01	7.07965	0.815918	CESC	Cervical Squamous Cell Carcinoma	CervSq
TCGA_ZX_AA5X_01	6.83242	-0.91385	CESC	Cervical Squamous Cell Carcinoma	CervSq
TCGA_FA_8693_01	-0.786704	-1.03284	DLBC	Diffuse large B-cell lymphoma (DLBCL) NOS (any anatomic site nodal or extranodal)	DLBC
TCGA_FA_A4BB_01	0.694284	-0.808525	DLBC	Diffuse large B-cell lymphoma (DLBCL) NOS (any anatomic site nodal or extranodal)	DLBC
TCGA_FA_A4XK_01	-0.7598	-1.20692	DLBC	Diffuse large B-cell lymphoma (DLBCL) NOS (any anatomic site nodal or extranodal)	DLBC
TCGA_FA_A6HN_01	1.15736	-0.700825	DLBC	Diffuse large B-cell lymphoma (DLBCL) NOS (any anatomic site nodal or extranodal)	DLBC
TCGA_FA_A6HO_01	0.858837	-0.771681	DLBC	Diffuse large B-cell lymphoma (DLBCL) NOS (any anatomic site nodal or extranodal)	DLBC
TCGA_FA_A7DS_01	-0.547975	-1.17699	DLBC	Diffuse large B-cell lymphoma (DLBCL) NOS (any anatomic site nodal or extranodal)	DLBC
TCGA_FA_A7Q1_01	-1.14726	-1.32064	DLBC	Diffuse large B-cell lymphoma (DLBCL) NOS (any anatomic site nodal or extranodal)	DLBC
TCGA_FA_A82F_01	-0.520222	-1.3363	DLBC	Diffuse large B-cell lymphoma (DLBCL) NOS (any anatomic site nodal or extranodal)	DLBC
TCGA_FA_A86F_01	0.225462	-1.04118	DLBC	Diffuse large B-cell lymphoma (DLBCL) NOS (any anatomic site nodal or extranodal)	DLBC
TCGA_FF_8041_01	0.0046654	-1.16569	DLBC	Primary mediastinal (thymic) DLBCL	DLBC
TCGA_FF_8042_01	-0.770575	-1.44802	DLBC	Diffuse large B-cell lymphoma (DLBCL) NOS (any anatomic site nodal or extranodal)	DLBC
TCGA_FF_8043_01	-0.383932	-1.10894	DLBC	Diffuse large B-cell lymphoma (DLBCL) NOS (any anatomic site nodal or extranodal)	DLBC
TCGA_FF_8046_01	-0.167407	-1.09496	DLBC	Diffuse large B-cell lymphoma (DLBCL) NOS (any anatomic site nodal or extranodal)	DLBC
TCGA_FF_8047_01	-1.11172	-1.63246	DLBC	Diffuse large B-cell lymphoma (DLBCL) NOS (any anatomic site nodal or extranodal)	DLBC
TCGA_FF_8061_01	-1.21167	-1.66024	DLBC	Diffuse large B-cell lymphoma (DLBCL) NOS (any anatomic site nodal or extranodal)	DLBC
TCGA_FF_8062_01	-0.300251	-1.4351	DLBC	Diffuse large B-cell lymphoma (DLBCL) NOS (any anatomic site nodal or extranodal)	DLBC
TCGA_FF_A7CQ_01	-0.228182	-1.38001	DLBC	Diffuse large B-cell lymphoma (DLBCL) NOS (any anatomic site nodal or extranodal)	DLBC
TCGA_FF_A7CR_01	-0.361503	-1.08852	DLBC	Diffuse large B-cell lymphoma (DLBCL) NOS (any anatomic site nodal or extranodal)	DLBC
TCGA_FF_A7CW_01	0.432817	-0.860363	DLBC	Diffuse large B-cell lymphoma (DLBCL) NOS (any anatomic site nodal or extranodal)	DLBC
TCGA_FF_A7CX_01	-1.31483	-1.5459	DLBC	Diffuse large B-cell lymphoma (DLBCL) NOS (any anatomic site nodal or extranodal)	DLBC
TCGA_FM_8000_01	-0.718982	-1.23927	DLBC	Diffuse large B-cell lymphoma (DLBCL) NOS (any anatomic site nodal or extranodal)	DLBC
TCGA_G8_6324_01	-0.892205	0.314692	DLBC	Diffuse large B-cell lymphoma (DLBCL) NOS (any anatomic site nodal or extranodal)	DLBC
TCGA_G8_6325_01	0.780259	-0.713903	DLBC	Diffuse large B-cell lymphoma (DLBCL) NOS (any anatomic site nodal or extranodal)	DLBC
TCGA_G8_6326_01	-2.03976	0.431341	DLBC	Diffuse large B-cell lymphoma (DLBCL) NOS (any anatomic site nodal or extranodal)	DLBC
TCGA_G8_6906_01	-0.804388	-1.25097	DLBC	Diffuse large B-cell lymphoma (DLBCL) NOS (any anatomic site nodal or extranodal)	DLBC
TCGA_G8_6907_01	-0.478091	-1.24506	DLBC	Diffuse large B-cell lymphoma (DLBCL) NOS (any anatomic site nodal or extranodal)	DLBC
TCGA_G8_6909_01	-0.626121	-1.09861	DLBC	Diffuse large B-cell lymphoma (DLBCL) NOS (any anatomic site nodal or extranodal)	DLBC
TCGA_G8_6914_01	0.274542	-1.11379	DLBC	Diffuse large B-cell lymphoma (DLBCL) NOS (any anatomic site nodal or extranodal)	DLBC
TCGA_GR_7351_01	-0.917151	-1.43741	DLBC	Diffuse large B-cell lymphoma (DLBCL) NOS (any anatomic site nodal or extranodal)	DLBC
TCGA_GR_7353_01	0.964579	-0.504566	DLBC	Diffuse large B-cell lymphoma (DLBCL) NOS (any anatomic site nodal or extranodal)	DLBC
TCGA_GR_A4D4_01	1.92892	-0.675834	DLBC	Diffuse large B-cell lymphoma (DLBCL) NOS (any anatomic site nodal or extranodal)	DLBC
TCGA_GR_A4D5_01	0.812729	-0.50009	DLBC	Diffuse large B-cell lymphoma (DLBCL) NOS (any anatomic site nodal or extranodal)	DLBC
TCGA_GR_A4D6_01	-0.0265504	-1.01047	DLBC	Diffuse large B-cell lymphoma (DLBCL) NOS (any anatomic site nodal or extranodal)	DLBC
TCGA_GR_A4D9_01	-0.480901	-1.52408	DLBC	Diffuse large B-cell lymphoma (DLBCL) NOS (any anatomic site nodal or extranodal)	DLBC
TCGA_GS_A9TQ_01	-0.967885	-1.39731	DLBC	Diffuse large B-cell lymphoma (DLBCL) NOS (any anatomic site nodal or extranodal)	DLBC
TCGA_GS_A9TT_01	-0.938125	-1.34372	DLBC	Diffuse large B-cell lymphoma (DLBCL) NOS (any anatomic site nodal or extranodal)	DLBC
TCGA_GS_A9TU_01	0.137749	-1.31334	DLBC	Diffuse large B-cell lymphoma (DLBCL) NOS (any anatomic site nodal or extranodal)	DLBC
TCGA_GS_A9TV_01	-1.02992	0.386785	DLBC	Primary mediastinal (thymic) DLBCL	DLBC
TCGA_GS_A9TW_01	0.30614	-1.15276	DLBC	Primary mediastinal (thymic) DLBCL	DLBC
TCGA_GS_A9TX_01	0.214857	0.1999	DLBC	Diffuse large B-cell lymphoma (DLBCL) NOS (any anatomic site nodal or extranodal)	DLBC
TCGA_GS_A9TY_01	-0.714446	-1.26506	DLBC	Diffuse large B-cell lymphoma (DLBCL) NOS (any anatomic site nodal or extranodal)	DLBC
TCGA_GS_A9TZ_01	0.37949	-1.01691	DLBC	Primary mediastinal (thymic) DLBCL	DLBC
TCGA_GS_A9U3_01	0.134381	-1.01319	DLBC	Diffuse large B-cell lymphoma (DLBCL) NOS (any anatomic site nodal or extranodal)	DLBC
TCGA_GS_A9U4_01	-1.26746	0.317275	DLBC	Diffuse large B-cell lymphoma (DLBCL) NOS (any anatomic site nodal or extranodal)	DLBC
TCGA_RQ_A68N_01	-0.669743	-1.16762	DLBC	Primary DLBCL of the CNS	DLBC
TCGA_RQ_A6JB_01	-0.649578	-1.13824	DLBC	Primary DLBCL of the CNS	DLBC
TCGA_RQ_AAAT_01	-1.13232	-1.07326	DLBC	Primary DLBCL of the CNS	DLBC
TCGA_VB_A8QN_01	-0.532153	-1.17851	DLBC	Diffuse large B-cell lymphoma (DLBCL) NOS (any anatomic site nodal or extranodal)	DLBC
TCGA_06_0125_01	-8.7897	5.65358	GBM	Untreated primary (de novo) GBM	GBM
TCGA_06_0152_01	-8.95512	4.73868	GBM	Untreated primary (de novo) GBM	GBM
TCGA_06_0171_01	-8.7564	5.20311	GBM	Untreated primary (de novo) GBM	GBM
TCGA_06_0190_01	-8.05833	4.04312	GBM	Untreated primary (de novo) GBM	GBM
TCGA_06_0210_01	-8.99197	4.33332	GBM	Untreated primary (de novo) GBM	GBM
TCGA_06_0211_01	-7.98908	5.10932	GBM	Untreated primary (de novo) GBM	GBM
TCGA_06_0221_01	-13.8214	0.977746	GBM	Untreated primary (de novo) GBM	GBM
TCGA_06_0650_01	-8.43054	3.13044	GBM	Untreated primary (de novo) GBM	GBM
TCGA_06_1804_01	-8.81752	4.96196	GBM	Untreated primary (de novo) GBM	GBM
TCGA_06_1806_01	-9.13887	2.67828	GBM	Glioblastoma Multiforme (GBM)	GBM
TCGA_06_5408_01	-9.29089	4.24915	GBM	Untreated primary (de novo) GBM	GBM
TCGA_06_5410_01	-2.11509	0.872524	GBM	Untreated primary (de novo) GBM	GBM
TCGA_06_5411_01	-9.96906	3.94464	GBM	Untreated primary (de novo) GBM	GBM
TCGA_06_5412_01	-6.87494	2.83919	GBM	Untreated primary (de novo) GBM	GBM
TCGA_06_5413_01	-8.78675	4.69803	GBM	Untreated primary (de novo) GBM	GBM
TCGA_06_5414_01	-7.91746	5.74628	GBM	Untreated primary (de novo) GBM	GBM
TCGA_06_5415_01	-7.92207	5.06607	GBM	Untreated primary (de novo) GBM	GBM
TCGA_06_5416_01	-9.39973	2.76073	GBM	Untreated primary (de novo) GBM	GBM
TCGA_06_5417_01	-14.6266	1.433	GBM	Untreated primary (de novo) GBM	GBM
TCGA_06_5418_01	-8.65873	3.87783	GBM	Untreated primary (de novo) GBM	GBM
TCGA_06_5856_01	-8.57452	5.91448	GBM	Untreated primary (de novo) GBM	GBM
TCGA_06_5858_01	-8.93009	2.56074	GBM	Untreated primary (de novo) GBM	GBM
TCGA_06_5859_01	-9.0869	4.30626	GBM	Untreated primary (de novo) GBM	GBM
TCGA_06_6388_01	-9.40611	4.92945	GBM	Untreated primary (de novo) GBM	GBM
TCGA_06_6389_01	-14.2438	1.55104	GBM	Untreated primary (de novo) GBM	GBM
TCGA_06_6390_01	-8.7079	2.87905	GBM	Untreated primary (de novo) GBM	GBM
TCGA_06_6693_01	-8.8564	5.42673	GBM	Untreated primary (de novo) GBM	GBM
TCGA_06_6694_01	-9.77061	4.27832	GBM	Untreated primary (de novo) GBM	GBM
TCGA_06_6695_01	-8.29872	5.40454	GBM	Untreated primary (de novo) GBM	GBM
TCGA_06_6697_01	-7.71991	2.84078	GBM	Untreated primary (de novo) GBM	GBM
TCGA_06_6698_01	-8.92548	2.65231	GBM	Untreated primary (de novo) GBM	GBM
TCGA_06_6699_01	-8.78066	5.82242	GBM	Untreated primary (de novo) GBM	GBM
TCGA_06_6700_01	-8.99595	4.20939	GBM	Untreated primary (de novo) GBM	GBM
TCGA_06_6701_01	-13.5527	0.0507305	GBM	Untreated primary (de novo) GBM	GBM
TCGA_06_A5U0_01	-9.64586	3.97492	GBM	Glioblastoma Multiforme (GBM)	GBM
TCGA_06_A5U1_01	-8.02768	3.39155	GBM	Glioblastoma Multiforme (GBM)	GBM
TCGA_06_A6S0_01	-9.13017	5.28989	GBM	Glioblastoma Multiforme (GBM)	GBM
TCGA_06_A6S1_01	-8.69156	3.03007	GBM	Glioblastoma Multiforme (GBM)	GBM
TCGA_06_A7TK_01	-8.96019	4.78517	GBM	Glioblastoma Multiforme (GBM)	GBM
TCGA_06_A7TL_01	-13.5997	1.02108	GBM	Glioblastoma Multiforme (GBM)	GBM
TCGA_12_5295_01	-8.18822	5.64524	GBM	Untreated primary (de novo) GBM	GBM
TCGA_12_5299_01	-8.34957	4.31916	GBM	Untreated primary (de novo) GBM	GBM
TCGA_12_5301_01	-9.79319	4.47179	GBM	Untreated primary (de novo) GBM	GBM
TCGA_14_0736_01	-8.48327	2.9109	GBM	Untreated primary (de novo) GBM	GBM
TCGA_14_0740_01	-10.695	3.99947	GBM	Untreated primary (de novo) GBM	GBM
TCGA_14_0781_01	-1.28916	0.814793	GBM	Untreated primary (de novo) GBM	GBM
TCGA_14_0862_01	-8.06432	4.12004	GBM	Untreated primary (de novo) GBM	GBM
TCGA_14_1043_01	-8.69277	3.9171	GBM	Untreated primary (de novo) GBM	GBM
TCGA_14_1395_01	-9.38298	4.89157	GBM	Untreated primary (de novo) GBM	GBM
TCGA_14_1402_01	-8.03755	5.23176	GBM	Untreated primary (de novo) GBM	GBM
TCGA_14_1450_01	-7.85584	3.89458	GBM	Untreated primary (de novo) GBM	GBM
TCGA_15_1444_01	-12.8473	1.78124	GBM	Glioblastoma Multiforme (GBM)	GBM
TCGA_19_0957_01	-9.58143	4.55128	GBM	Untreated primary (de novo) GBM	GBM
TCGA_19_1389_01	-8.31669	2.95852	GBM	Untreated primary (de novo) GBM	GBM
TCGA_19_4065_01	-7.85029	3.50145	GBM	Untreated primary (de novo) GBM	GBM
TCGA_19_5947_01	-7.77539	2.92967	GBM	Untreated primary (de novo) GBM	GBM
TCGA_19_5950_01	-8.26249	4.78597	GBM	Untreated primary (de novo) GBM	GBM
TCGA_19_5951_01	-8.53352	5.47486	GBM	Untreated primary (de novo) GBM	GBM
TCGA_19_5952_01	-8.65898	3.90612	GBM	Untreated primary (de novo) GBM	GBM
TCGA_19_5953_01	-8.54852	4.66556	GBM	Untreated primary (de novo) GBM	GBM
TCGA_19_5954_01	-8.7453	3.95651	GBM	Untreated primary (de novo) GBM	GBM
TCGA_19_5955_01	-7.68129	3.28557	GBM	Untreated primary (de novo) GBM	GBM
TCGA_19_5956_01	-10.0554	3.60349	GBM	Untreated primary (de novo) GBM	GBM
TCGA_19_5958_01	-8.50684	4.55254	GBM	Untreated primary (de novo) GBM	GBM
TCGA_19_5959_01	-8.66657	5.54312	GBM	Untreated primary (de novo) GBM	GBM
TCGA_19_5960_01	-8.88154	4.9453	GBM	Untreated primary (de novo) GBM	GBM
TCGA_19_A60I_01	-7.94412	5.59533	GBM	Glioblastoma Multiforme (GBM)	GBM
TCGA_19_A6J4_01	-7.69344	3.067	GBM	Glioblastoma Multiforme (GBM)	GBM
TCGA_19_A6J5_01	-14.4664	0.996662	GBM	Glioblastoma Multiforme (GBM)	GBM
TCGA_26_1442_01	-13.4264	1.45169	GBM	Untreated primary (de novo) GBM	GBM
TCGA_26_5132_01	-7.6782	5.10212	GBM	Untreated primary (de novo) GBM	GBM
TCGA_26_5133_01	-14.3833	1.96918	GBM	Untreated primary (de novo) GBM	GBM
TCGA_26_5134_01	-10.3201	4.13334	GBM	Untreated primary (de novo) GBM	GBM
TCGA_26_5135_01	-9.70326	3.97825	GBM	Untreated primary (de novo) GBM	GBM
TCGA_26_5136_01	-8.78372	4.06951	GBM	Untreated primary (de novo) GBM	GBM
TCGA_26_5139_01	-8.34018	4.75276	GBM	Untreated primary (de novo) GBM	GBM
TCGA_26_6173_01	-7.88805	3.46437	GBM	Untreated primary (de novo) GBM	GBM
TCGA_26_6174_01	-9.59997	3.62134	GBM	Untreated primary (de novo) GBM	GBM
TCGA_26_A7UX_01	-9.4208	4.46521	GBM	Glioblastoma Multiforme (GBM)	GBM
TCGA_28_2501_01	-8.36621	4.08845	GBM	NA	GBM
TCGA_28_2510_01	-9.25411	3.12464	GBM	NA	GBM
TCGA_28_5204_01	-7.75204	5.23987	GBM	Untreated primary (de novo) GBM	GBM
TCGA_28_5207_01	-9.51301	3.9403	GBM	Untreated primary (de novo) GBM	GBM
TCGA_28_5208_01	-8.41729	5.64356	GBM	Untreated primary (de novo) GBM	GBM
TCGA_28_5209_01	-7.93239	5.84601	GBM	Untreated primary (de novo) GBM	GBM
TCGA_28_5211_01	-7.77902	3.03551	GBM	Untreated primary (de novo) GBM	GBM
TCGA_28_5213_01	-7.45744	2.95817	GBM	Untreated primary (de novo) GBM	GBM
TCGA_28_5214_01	-7.67229	5.28804	GBM	Untreated primary (de novo) GBM	GBM
TCGA_28_5215_01	-9.98407	4.32238	GBM	Untreated primary (de novo) GBM	GBM
TCGA_28_5216_01	-10.5051	4.2816	GBM	Untreated primary (de novo) GBM	GBM
TCGA_28_5218_01	-0.728004	3.24318	GBM	Untreated primary (de novo) GBM	GBM
TCGA_28_5219_01	-9.72945	3.81375	GBM	Untreated primary (de novo) GBM	GBM
TCGA_28_5220_01	-9.5591	4.44907	GBM	Untreated primary (de novo) GBM	GBM
TCGA_28_6450_01	-8.01659	4.31071	GBM	Untreated primary (de novo) GBM	GBM
TCGA_32_1979_01	-8.28469	4.59934	GBM	Untreated primary (de novo) GBM	GBM
TCGA_32_1980_01	-8.79895	2.9685	GBM	Untreated primary (de novo) GBM	GBM
TCGA_32_5222_01	-8.51061	5.669	GBM	Untreated primary (de novo) GBM	GBM
TCGA_41_5651_01	-8.87082	4.71874	GBM	Untreated primary (de novo) GBM	GBM
TCGA_41_6646_01	-8.16991	4.17526	GBM	Untreated primary (de novo) GBM	GBM
TCGA_4W_AA9R_01	-9.22557	5.23432	GBM	Glioblastoma Multiforme (GBM)	GBM
TCGA_4W_AA9S_01	-8.57383	5.25926	GBM	Glioblastoma Multiforme (GBM)	GBM
TCGA_4W_AA9T_01	-7.55812	4.23305	GBM	Glioblastoma Multiforme (GBM)	GBM
TCGA_74_6573_01	-9.10712	4.14819	GBM	Untreated primary (de novo) GBM	GBM
TCGA_74_6575_01	-8.92526	4.23563	GBM	Untreated primary (de novo) GBM	GBM
TCGA_74_6577_01	-9.32474	3.60635	GBM	Untreated primary (de novo) GBM	GBM
TCGA_74_6578_01	-8.75564	5.1042	GBM	Untreated primary (de novo) GBM	GBM
TCGA_74_6581_01	-8.63308	4.90137	GBM	Untreated primary (de novo) GBM	GBM
TCGA_74_6584_01	-9.89761	4.43059	GBM	Untreated primary (de novo) GBM	GBM
TCGA_76_4925_01	-7.5979	5.67196	GBM	Untreated primary (de novo) GBM	GBM
TCGA_76_4926_01	-9.31343	3.79946	GBM	Untreated primary (de novo) GBM	GBM
TCGA_76_4927_01	-7.96721	5.08881	GBM	Untreated primary (de novo) GBM	GBM
TCGA_76_4928_01	-7.42487	3.30183	GBM	Untreated primary (de novo) GBM	GBM
TCGA_76_4929_01	-9.81198	4.69399	GBM	Untreated primary (de novo) GBM	GBM
TCGA_76_4931_01	-8.79382	4.29161	GBM	Untreated primary (de novo) GBM	GBM
TCGA_76_4932_01	-8.20822	4.95298	GBM	Treated primary GBM	GBM
TCGA_76_4934_01	-10.3767	4.17836	GBM	Untreated primary (de novo) GBM	GBM
TCGA_76_4935_01	-9.94222	4.35091	GBM	Untreated primary (de novo) GBM	GBM
TCGA_76_6191_01	-9.8278	4.69607	GBM	Untreated primary (de novo) GBM	GBM
TCGA_76_6192_01	-8.50886	4.25931	GBM	Untreated primary (de novo) GBM	GBM
TCGA_76_6193_01	-9.1691	4.06461	GBM	Untreated primary (de novo) GBM	GBM
TCGA_76_6280_01	-8.08049	4.7009	GBM	Untreated primary (de novo) GBM	GBM
TCGA_76_6282_01	-8.09185	3.09268	GBM	Untreated primary (de novo) GBM	GBM
TCGA_76_6283_01	-8.9241	4.05928	GBM	Glioblastoma Multiforme (GBM)	GBM
TCGA_76_6285_01	-9.83843	3.82643	GBM	Untreated primary (de novo) GBM	GBM
TCGA_76_6286_01	-9.45389	5.18604	GBM	Untreated primary (de novo) GBM	GBM
TCGA_76_6656_01	-8.15253	5.46471	GBM	Untreated primary (de novo) GBM	GBM
TCGA_76_6657_01	-8.69155	4.31455	GBM	Untreated primary (de novo) GBM	GBM
TCGA_76_6660_01	-9.21399	5.38374	GBM	Glioblastoma Multiforme (GBM)	GBM
TCGA_76_6661_01	-8.41867	4.79233	GBM	Untreated primary (de novo) GBM	GBM
TCGA_76_6662_01	-7.87193	3.97604	GBM	Untreated primary (de novo) GBM	GBM
TCGA_76_6663_01	-8.01579	4.10494	GBM	Untreated primary (de novo) GBM	GBM
TCGA_76_6664_01	-8.60296	4.44468	GBM	Untreated primary (de novo) GBM	GBM
TCGA_81_5910_01	-9.07064	4.49136	GBM	Untreated primary (de novo) GBM	GBM
TCGA_81_5911_01	-7.81064	4.2121	GBM	Untreated primary (de novo) GBM	GBM
TCGA_87_5896_01	-7.73856	5.58585	GBM	Untreated primary (de novo) GBM	GBM
TCGA_OX_A56R_01	-8.93463	4.05703	GBM	Glioblastoma Multiforme (GBM)	GBM
TCGA_RR_A6KA_01	-8.91382	3.97492	GBM	Glioblastoma Multiforme (GBM)	GBM
TCGA_RR_A6KB_01	-9.24093	4.22817	GBM	Glioblastoma Multiforme (GBM)	GBM
TCGA_RR_A6KC_01	-8.0044	5.13192	GBM	Glioblastoma Multiforme (GBM)	GBM
TCGA_13_A5FT_01	8.17389	-3.571	OV	Serous Cystadenocarcinoma	Gynae
TCGA_13_A5FU_01	7.8289	-3.06532	OV	Serous Cystadenocarcinoma	Gynae
TCGA_29_A5NZ_01	8.01867	-4.69267	OV	Serous Cystadenocarcinoma	Gynae
TCGA_2E_A9G8_01	8.45628	-4.30778	UCEC	Endometrioid endometrial adenocarcinoma	Gynae
TCGA_3P_A9WA_01	8.34866	-3.53131	OV	Serous Cystadenocarcinoma	Gynae
TCGA_4E_A92E_01	9.8824	-3.22767	UCEC	Endometrioid endometrial adenocarcinoma	Gynae
TCGA_59_A5PD_01	8.60465	-3.3994	OV	Serous Cystadenocarcinoma	Gynae
TCGA_5B_A90C_01	8.9468	-3.91556	UCEC	Endometrioid endometrial adenocarcinoma	Gynae
TCGA_5S_A9Q8_01	11.7651	-1.64922	UCEC	Endometrioid endometrial adenocarcinoma	Gynae
TCGA_5X_AA5U_01	8.26464	-4.56988	OV	Serous Cystadenocarcinoma	Gynae
TCGA_A5_A0G1_01	3.57725	0.5136	UCEC	Serous endometrial adenocarcinoma	Gynae
TCGA_A5_A0GG_01	8.56508	-2.8697	UCEC	Endometrioid endometrial adenocarcinoma	Gynae
TCGA_A5_A0GQ_01	9.29993	-2.00606	UCEC	Endometrioid endometrial adenocarcinoma	Gynae
TCGA_A5_A0GR_01	7.50409	-2.12861	UCEC	Endometrioid endometrial adenocarcinoma	Gynae
TCGA_A5_A0VO_01	11.6361	-2.49228	UCEC	Endometrioid endometrial adenocarcinoma	Gynae
TCGA_A5_A1OF_01	8.9399	-1.90447	UCEC	Mixed serous and endometrioid	Gynae
TCGA_A5_A1OG_01	7.77646	-3.9145	UCEC	Serous endometrial adenocarcinoma	Gynae
TCGA_A5_A1OH_01	7.18151	-2.90816	UCEC	Serous endometrial adenocarcinoma	Gynae
TCGA_A5_A1OJ_01	9.83083	-1.95342	UCEC	Endometrioid endometrial adenocarcinoma	Gynae
TCGA_A5_A1OK_01	10.8429	-2.71008	UCEC	Endometrioid endometrial adenocarcinoma	Gynae
TCGA_A5_A2K2_01	8.29816	-2.77812	UCEC	Serous endometrial adenocarcinoma	Gynae
TCGA_A5_A2K3_01	3.89192	-0.525125	UCEC	Serous endometrial adenocarcinoma	Gynae
TCGA_A5_A2K4_01	8.04868	-2.67521	UCEC	Serous endometrial adenocarcinoma	Gynae
TCGA_A5_A2K5_01	11.1574	-1.85783	UCEC	Endometrioid endometrial adenocarcinoma	Gynae
TCGA_A5_A2K7_01	11.2349	-1.31349	UCEC	Endometrioid endometrial adenocarcinoma	Gynae
TCGA_A5_A3LO_01	9.59288	-2.09959	UCEC	Endometrioid endometrial adenocarcinoma	Gynae
TCGA_A5_A3LP_01	5.59622	-1.28834	UCEC	Serous endometrial adenocarcinoma	Gynae
TCGA_A5_A7WJ_01	11.1385	-0.777086	UCEC	Endometrioid endometrial adenocarcinoma	Gynae
TCGA_A5_A7WK_01	9.10046	-3.69518	UCEC	Mixed serous and endometrioid	Gynae
TCGA_A5_AB3J_01	10.1757	-1.69743	UCEC	Endometrioid endometrial adenocarcinoma	Gynae
TCGA_AJ_A23M_01	7.92575	-4.40872	UCEC	Serous endometrial adenocarcinoma	Gynae
TCGA_AJ_A23N_01	8.02842	-3.27182	UCEC	Serous endometrial adenocarcinoma	Gynae
TCGA_AJ_A23O_01	10.1785	-1.28965	UCEC	Endometrioid endometrial adenocarcinoma	Gynae
TCGA_AJ_A2QK_01	9.26823	-3.05819	UCEC	Endometrioid endometrial adenocarcinoma	Gynae
TCGA_AJ_A2QL_01	11.0786	-2.02494	UCEC	Endometrioid endometrial adenocarcinoma	Gynae
TCGA_AJ_A2QM_01	8.81284	-3.50078	UCEC	Serous endometrial adenocarcinoma	Gynae
[truncated: 7,019 more rows]

## Sheet: SuppFig1d
Supplementary Figure 1d: Multi-class AUROC values for 100 individual classifiers
Classifier Number	Method	AUROC
1	hand_till	0.982472
2	hand_till	0.980238
3	hand_till	0.982028
4	hand_till	0.979555
5	hand_till	0.978986
6	hand_till	0.969352
7	hand_till	0.979131
8	hand_till	0.98261
9	hand_till	0.981445
10	hand_till	0.985965
11	hand_till	0.982535
12	hand_till	0.976347
13	hand_till	0.976658
14	hand_till	0.983603
15	hand_till	0.987774
16	hand_till	0.971502
17	hand_till	0.983554
18	hand_till	0.979801
19	hand_till	0.983735
20	hand_till	0.983187
21	hand_till	0.97775
22	hand_till	0.984461
23	hand_till	0.981816
24	hand_till	0.978265
25	hand_till	0.976248
26	hand_till	0.983595
27	hand_till	0.982764
28	hand_till	0.987185
29	hand_till	0.9752
30	hand_till	0.966472
31	hand_till	0.98262
32	hand_till	0.984912
33	hand_till	0.983311
34	hand_till	0.97956
35	hand_till	0.979761
36	hand_till	0.98041
37	hand_till	0.982984
38	hand_till	0.985149
39	hand_till	0.965351
40	hand_till	0.976526
41	hand_till	0.985551
42	hand_till	0.973956
43	hand_till	0.982179
44	hand_till	0.98099
45	hand_till	0.978887
46	hand_till	0.952815
47	hand_till	0.98508
48	hand_till	0.980231
49	hand_till	0.981687
50	hand_till	0.979751
51	hand_till	0.978013
52	hand_till	0.982509
53	hand_till	0.982546
54	hand_till	0.983551
55	hand_till	0.978296
56	hand_till	0.981306
57	hand_till	0.980032
58	hand_till	0.980726
59	hand_till	0.985755
60	hand_till	0.97615
61	hand_till	0.981476
62	hand_till	0.983402
63	hand_till	0.978084
64	hand_till	0.983843
65	hand_till	0.981644
66	hand_till	0.984715
67	hand_till	0.977132
68	hand_till	0.986643
69	hand_till	0.982411
70	hand_till	0.978986
71	hand_till	0.981872
72	hand_till	0.985478
73	hand_till	0.966012
74	hand_till	0.98058
75	hand_till	0.973514
76	hand_till	0.98318
77	hand_till	0.985958
78	hand_till	0.985793
79	hand_till	0.981828
80	hand_till	0.980248
81	hand_till	0.982528
82	hand_till	0.982457
83	hand_till	0.980451
84	hand_till	0.981109
85	hand_till	0.971787
86	hand_till	0.974479
87	hand_till	0.979572
88	hand_till	0.980081
89	hand_till	0.981329
90	hand_till	0.984876
91	hand_till	0.971361
92	hand_till	0.977582
93	hand_till	0.982634
94	hand_till	0.979598
95	hand_till	0.982377
96	hand_till	0.981357
97	hand_till	0.975048
98	hand_till	0.979346
99	hand_till	0.980751
100	hand_till	0.963085

## Sheet: SuppFig2
Supplementary Figure 2: ROC curves per class
Due to size limits, source data for this figure has been uploaded to Zenodo (https://zenodo.org/records/10684337) as source_data/roc_data.csv

[truncated: 6 more sheets: SuppFig3, SuppFig4, SuppFig5b, SuppFig 6a&d, SuppFig6b, SuppFig6c]
